# Supplementary material for: A long-read–based de novo assembly of Magallana bilineata for improved tropical oyster aquaculture
Source: G3 (Bethesda). 2025 Oct 19;15(12):jkaf242. doi: 10.1093/g3journal/jkaf242 (PMC12693617; doi:10.1093/g3journal/jkaf242)
Supplement: jkaf242_Supplementary_Data [file jkaf242_supplementary_data.zip]

Archive with 11 entries (10 files):
- Supplemental_Figure_and_File_Legends_G3-2025-406155.docx
- Supplemental_Figure_S1_G3-2025-406155.pdf
- Supplemental_Figure_S2_G3-2025-406155.pdf
- Supplemental_Figure_S3_G3-2025-406155.pdf
- Supplemental_Figure_S4_G3-2025-406155.svg
- Supplemental_Figure_S5_G3-2025-406155.svg
- Supplemental_Figure_S6_G3-2025-406155.svg
- Supplemental_Figure_S7_G3-2025-406155.pdf
- Supplemental_File_S1_G3-2025-406155/
- Supplemental_File_S1_G3-2025-406155/Supplemental_File_S1_G3-2025-406155
- Supplemental_Table_S1_G3-2025-406155.csv
