# Supplementary material for: A long-read–based de novo assembly of Magallana bilineata for improved tropical oyster aquaculture
Source: G3 (Bethesda). 2025 Oct 19;15(12):jkaf242. doi: 10.1093/g3journal/jkaf242 (PMC12693617; doi:10.1093/g3journal/jkaf242)
Supplement: jkaf242_Supplementary_Data [file jkaf242_supplementary_data.zip › Supplemental_File_S1_G3-2025-406155/Supplemental_File_S1_G3-2025-406155]

##fileformat=VCFv4.2
##FORMAT=<ID=GT,Number=1,Type=String,Description="Genotype">
#CHROM	POS	ID	REF	ALT	QUAL	FILTER	INFO	FORMAT	Trincomalee01	Fiji13	Fiji21	Fiji29	Trincomalee09	Trincomalee17	Kalpitiya05	Kalpitiya13	Achcahnkulum01	Achcahnkulum09	Achcahnkulum17	Fiji05	Trincomalee02	Fiji22	Fiji30	Trincomalee10	Trincomalee18	Kalpitiya06	Kalpitiya14	Achcahnkulum02	Achcahnkulum10	Achcahnkulum18	Fiji06	Trincomalee03	Fiji15	Fiji23	Trincomalee11	Trincomalee19	Kalpitiya07	Kalpitiya15	Achcahnkulum03	Achcahnkulum11	Achcahnkulum19	Fiji07	Trincomalee04	Fiji16	Fiji24	Trincomalee12	Trincomalee20	Kalpitiya08	Kalpitiya16
ptg000019l_path_1	2772196	100135353|F|0-5:T>C-5:T>C	T	C	.	PASS	.	GT	0/0	0/0	0/0	0/0	0/0	0/0	0/0	0/0	0/0	0/0	0/0	0/0	0/0	0/0	0/0	0/0	0/0	0/0	0/0	0/0	0/0	0/0	0/0	0/0	0/0	0/0	0/0	0/0	0/0	0/0	0/0	0/0	0/0	0/0	1/1	0/0	0/0	0/0	0/0	0/0	0/0
UNK	1	100048254|F|0-6:C>T-6:C>T	C	T	.	PASS	.	GT	0/0	0/0	0/0	0/0	0/0	0/0	0/0	0/0	0/0	0/0	0/0	0/0	0/0	0/0	0/0	0/0	0/0	0/0	0/0	0/0	0/0	0/0	0/0	0/0	0/0	0/0	0/0	0/0	0/0	0/0	0/0	0/0	0/0	0/0	0/0	0/0	0/0	0/0	0/0	0/0	0/0
UNK	2	100138699|F|0-7:A>G-7:A>G	A	G	.	PASS	.	GT	1/1	1/1	1/1	1/1	1/1	1/1	1/1	1/1	1/1	1/1	1/1	1/1	1/1	1/1	1/1	1/1	1/1	1/1	1/1	1/1	1/1	1/1	1/1	1/1	1/1	1/1	1/1	1/1	1/1	1/1	1/1	1/1	1/1	1/1	0/0	1/1	1/1	1/1	1/1	1/1	1/1
ptg000001l_path_1	18433806	100151466|F|0-9:G>C-9:G>C	G	C	.	PASS	.	GT	0/0	0/0	0/0	0/0	0/0	0/0	0/0	0/0	0/0	0/0	0/0	0/0	0/0	0/0	0/0	0/0	0/0	0/0	0/0	0/0	0/0	0/0	0/0	0/0	0/0	0/0	0/0	0/0	0/0	0/0	0/0	0/0	0/0	0/0	1/1	0/0	0/0	0/0	0/0	0/0	0/0
UNK	3	42709922|F|0-10:C>A-10:C>A	C	A	.	PASS	.	GT	0/0	0/0	0/0	0/0	0/0	0/0	0/0	0/0	0/0	0/0	0/0	0/0	0/0	0/0	0/0	0/0	0/0	0/0	0/0	0/0	0/0	0/0	0/0	0/0	0/0	0/0	0/0	0/0	0/0	0/0	0/0	0/0	0/0	0/0	0/0	0/0	0/0	0/0	0/0	0/0	0/0
ptg000031l_path_1	11647706	30051552|F|0-12:A>G-12:A>G	A	G	.	PASS	.	GT	0/0	0/0	0/0	0/0	0/0	0/0	0/0	0/0	0/0	0/0	0/0	0/0	0/0	0/0	0/0	0/0	0/0	0/0	0/0	0/0	0/0	0/0	0/0	0/0	0/0	0/0	0/0	0/0	0/0	0/0	0/0	0/0	0/0	0/0	0/0	0/0	0/0	0/0	0/0	0/0	0/0
UNK	4	100101424|F|0-13:C>T-13:C>T	C	T	.	PASS	.	GT	0/0	0/0	0/0	0/0	0/0	0/0	0/0	0/0	0/0	0/0	0/1	0/1	0/0	0/0	0/0	0/0	0/0	0/0	0/0	0/0	0/0	0/0	0/0	0/0	0/1	0/0	0/0	0/0	0/0	0/0	0/0	0/0	0/0	0/0	0/0	0/0	0/0	0/0	0/0	0/0	0/1
UNK	5	30064541|F|0-19:G>A-19:G>A	G	A	.	PASS	.	GT	0/1	0/0	0/0	0/0	0/1	0/0	0/1	0/1	0/1	0/0	0/0	0/0	0/0	0/0	0/1	0/0	0/0	0/1	0/0	0/0	0/0	0/0	0/0	1/1	0/0	0/1	0/1	0/1	0/1	0/1	0/0	0/0	0/1	0/0	0/0	0/0	0/0	0/0	0/1	0/1	0/0
UNK	6	42709922|F|0-20:T>C-20:T>C	T	C	.	PASS	.	GT	0/0	0/0	0/0	0/0	0/0	0/0	0/0	0/0	0/0	0/0	0/0	0/0	0/0	0/0	0/0	0/0	0/0	0/0	0/0	0/0	0/0	0/0	0/0	0/0	0/0	0/0	0/0	0/0	0/0	0/0	0/0	0/0	0/0	0/0	0/0	0/0	0/0	0/0	0/0	0/0	0/0
ptg000022l_path_1	13723790	100152311|F|0-21:G>A-21:G>A	G	A	.	PASS	.	GT	0/0	0/0	0/0	0/0	0/0	0/0	0/0	0/0	0/0	0/0	0/0	0/1	0/0	0/0	0/0	0/0	0/0	0/0	0/0	0/0	0/0	0/0	0/0	0/0	0/0	0/0	0/0	0/0	0/0	0/0	0/0	0/0	0/0	0/0	1/1	0/0	0/0	0/0	0/0	0/0	0/0
ptg000031l_path_1	11647695	30051552|F|0-23:G>A-23:G>A	G	A	.	PASS	.	GT	0/0	0/0	0/0	0/0	0/0	0/0	0/0	0/0	0/0	0/0	0/0	0/0	0/0	0/0	0/0	0/0	0/0	0/0	0/0	0/0	0/0	0/0	0/0	0/0	0/0	0/0	0/0	0/0	0/0	0/0	0/0	0/0	0/0	0/0	0/0	0/0	0/0	0/0	0/0	0/0	0/0
ptg000040l_path_1	1967757	100132699|F|0-30:T>A-30:T>A	T	A	.	PASS	.	GT	0/0	0/0	0/0	0/0	0/1	0/0	0/0	0/0	1/1	0/0	0/0	0/0	0/0	0/0	0/0	0/0	0/0	0/0	0/1	0/0	0/0	0/0	0/0	0/0	0/0	0/0	0/0	0/1	0/1	0/0	0/0	0/0	0/0	0/0	0/0	0/0	0/0	0/1	0/0	0/1	0/1
ptg000014l_path_1	3631256	100123236|F|0-32:A>G-32:A>G	A	G	.	PASS	.	GT	0/0	0/0	0/0	0/0	0/0	0/0	0/0	0/0	0/0	0/0	0/0	0/0	0/0	0/0	0/0	0/0	0/0	0/0	0/0	0/0	0/0	0/0	0/0	0/0	0/0	0/0	0/0	0/0	0/0	0/0	0/0	0/0	0/0	0/0	1/1	0/0	0/0	0/0	0/0	0/0	0/0
ptg000062l_path_1	2754340	100076041|F|0-35:C>T-35:C>T	C	T	.	PASS	.	GT	0/0	0/0	0/0	0/1	0/0	0/0	0/0	0/0	0/0	0/0	0/0	0/1	0/0	0/0	0/0	0/0	0/0	0/0	0/0	0/0	0/0	0/0	0/0	0/0	0/1	0/0	0/0	0/0	0/0	0/0	0/0	0/0	0/0	0/0	0/0	0/0	0/0	0/0	0/0	0/0	0/0
ptg000001l_path_1	8319949	100141383|F|0-35:G>C-35:G>C	G	C	.	PASS	.	GT	0/0	0/0	0/0	0/0	0/0	0/0	0/0	0/0	0/0	0/0	0/0	0/0	0/0	0/0	0/0	0/0	0/0	0/0	0/0	0/0	0/0	0/0	0/0	0/0	0/0	0/0	0/1	0/0	0/0	0/0	0/0	0/0	0/0	0/0	1/1	0/0	0/0	0/0	0/0	0/0	0/0
ptg000031l_path_1	3836655	100152104|F|0-35:C>T-35:C>T	C	T	.	PASS	.	GT	0/0	0/0	0/0	0/0	0/0	0/0	0/0	0/0	0/0	0/0	0/0	0/0	0/0	0/0	0/0	0/0	0/0	0/0	0/0	0/0	0/0	0/0	0/0	0/0	0/0	0/0	0/0	0/0	0/0	0/0	0/0	0/0	0/0	0/0	0/1	0/0	0/0	0/0	0/0	0/0	0/0
ptg000005l_path_1	4566475	100149985|F|0-63:G>A-63:G>A	G	A	.	PASS	.	GT	0/0	0/0	0/0	0/0	0/0	0/0	0/0	0/0	0/0	0/0	0/0	0/0	0/0	0/0	0/0	0/0	0/0	0/0	0/0	0/0	0/0	0/0	0/0	0/0	0/0	0/1	0/0	0/0	0/0	0/0	0/0	0/0	0/0	0/0	1/1	0/0	0/0	0/0	0/1	0/0	0/0
ptg000045l_path_1	11367992	100051995|F|0-5:C>T-5:C>T	C	T	.	PASS	.	GT	0/0	0/0	0/0	0/0	0/0	0/0	0/0	0/0	0/0	0/0	0/0	0/0	0/0	0/0	0/0	0/0	0/0	0/0	0/0	0/0	0/0	0/0	0/0	0/0	0/0	0/0	0/0	0/0	0/0	0/0	0/0	0/0	0/0	0/0	1/1	0/0	0/0	0/0	0/0	0/0	0/0
ptg000031l_path_1	7877924	100065198|F|0-5:A>G-5:A>G	A	G	.	PASS	.	GT	0/0	0/0	0/0	0/0	0/0	0/0	0/0	0/0	0/0	0/0	0/0	0/0	0/0	0/0	0/0	0/0	0/0	0/0	0/0	0/0	0/0	0/0	0/0	0/0	0/0	0/0	0/0	0/0	0/0	0/0	0/0	0/0	0/0	0/0	1/1	0/0	0/0	0/0	0/0	0/0	0/0
UNK	7	100073747|F|0-5:C>T-5:C>T	C	T	.	PASS	.	GT	0/0	0/0	0/0	0/0	0/0	0/0	0/0	0/0	0/0	0/0	0/0	0/0	0/0	0/0	0/0	0/1	0/0	0/0	0/0	0/0	0/0	0/0	0/0	0/0	0/0	0/0	0/0	0/0	0/0	0/0	0/0	0/0	0/0	0/0	1/1	0/0	0/0	0/0	0/0	0/0	0/0
UNK	8	100073832|F|0-5:T>C-5:T>C	T	C	.	PASS	.	GT	0/0	0/0	0/0	0/0	0/0	0/0	0/0	0/0	0/0	0/0	0/0	0/0	0/0	0/0	0/0	0/0	0/0	0/0	0/0	0/0	0/0	0/0	0/0	0/0	0/0	0/0	0/0	0/0	0/0	0/0	0/0	0/0	0/0	0/0	1/1	0/0	0/0	0/0	0/0	0/0	0/0
ptg000022l_path_1	5890103	100077727|F|0-5:T>C-5:T>C	T	C	.	PASS	.	GT	0/0	0/0	0/0	0/0	0/0	0/0	0/0	0/0	0/0	0/0	0/0	0/0	0/0	0/0	0/0	0/0	0/0	0/0	0/0	0/0	0/0	0/0	0/0	0/0	0/0	0/0	0/0	0/0	0/0	0/0	0/0	0/0	0/0	0/0	1/1	0/0	0/0	0/0	0/0	0/0	0/0
ptg000022l_path_1	18672985	100081903|F|0-5:A>T-5:A>T	A	T	.	PASS	.	GT	0/0	0/0	0/0	0/0	0/0	0/0	0/0	0/0	0/0	0/0	0/0	0/0	0/0	0/0	0/0	0/0	0/0	0/0	0/0	0/0	0/0	0/0	0/0	0/0	0/0	0/0	0/0	0/0	0/0	0/0	0/0	0/0	0/0	0/0	1/1	0/0	0/0	0/0	0/0	0/0	0/0
ptg000076l_path_1	171877	100095581|F|0-5:C>T-5:C>T	C	T	.	PASS	.	GT	0/0	0/0	0/1	0/1	0/0	0/0	0/0	0/0	0/0	0/0	0/0	0/0	0/0	0/0	0/0	0/0	0/0	0/0	0/0	0/0	0/0	0/0	0/0	0/1	0/0	0/1	0/0	0/1	0/0	0/0	0/0	0/0	0/0	0/0	0/0	0/0	0/1	0/0	0/0	0/0	0/0
UNK	9	100103776|F|0-5:A>G-5:A>G	A	G	.	PASS	.	GT	1/1	1/1	1/1	1/1	1/1	1/1	1/1	1/1	1/1	1/1	1/1	1/1	1/1	1/1	1/1	1/1	1/1	1/1	1/1	1/1	1/1	1/1	1/1	1/1	1/1	1/1	1/1	1/1	1/1	1/1	1/1	1/1	1/1	1/1	0/0	1/1	1/1	1/1	1/1	1/1	1/1
UNK	10	100123190|F|0-5:T>C-5:T>C	T	C	.	PASS	.	GT	1/1	1/1	1/1	1/1	1/1	1/1	1/1	1/1	1/1	1/1	1/1	1/1	1/1	1/1	1/1	1/1	1/1	1/1	1/1	1/1	1/1	1/1	1/1	1/1	1/1	1/1	1/1	1/1	1/1	1/1	1/1	1/1	1/1	1/1	0/0	1/1	1/1	1/1	1/1	1/1	1/1
ptg000020l_path_1	971537	67624370|F|0-5:C>T-5:C>T	C	T	.	PASS	.	GT	0/1	0/0	0/0	0/0	0/1	0/1	0/1	0/0	0/0	0/1	0/0	0/0	0/0	0/0	0/0	0/1	0/0	0/1	1/1	0/1	0/1	1/1	0/0	0/0	0/0	0/0	0/1	0/1	0/0	0/1	0/1	0/1	0/1	0/0	0/0	0/0	0/0	0/0	0/1	0/0	0/1
ptg000042l_path_1	5610679	100146417|F|0-5:G>A-5:G>A	G	A	.	PASS	.	GT	0/0	0/0	0/0	0/0	0/0	0/0	0/0	0/0	0/0	0/0	0/0	0/0	0/0	0/0	0/0	0/0	0/0	0/0	0/0	0/0	0/0	0/0	0/0	0/0	0/0	0/0	0/0	0/0	0/0	0/0	0/0	0/0	0/0	0/0	1/1	0/0	0/0	0/0	0/0	0/0	0/0
ptg000025l_path_1	2978752	100146617|F|0-5:G>A-5:G>A	G	A	.	PASS	.	GT	1/1	1/1	1/1	1/1	1/1	1/1	1/1	1/1	1/1	1/1	1/1	1/1	1/1	1/1	1/1	1/1	1/1	1/1	1/1	1/1	1/1	1/1	1/1	1/1	1/1	1/1	1/1	1/1	1/1	1/1	1/1	1/1	1/1	1/1	0/0	1/1	1/1	1/1	1/1	1/1	1/1
ptg000048l_path_1	3356149	100048473|F|0-6:T>G-6:T>G	T	G	.	PASS	.	GT	0/0	0/0	0/0	0/0	0/0	0/0	0/0	0/0	0/0	0/0	0/0	0/0	0/0	0/0	0/0	0/0	0/0	0/0	0/0	0/0	0/0	0/0	0/0	0/0	0/0	0/0	0/0	0/0	0/0	0/0	0/0	0/0	0/0	0/0	1/1	0/0	0/0	0/0	0/0	0/0	0/0
UNK	11	100063192|F|0-6:T>G-6:T>G	T	G	.	PASS	.	GT	0/0	0/0	0/0	0/0	0/0	0/0	0/0	0/0	0/0	0/0	0/0	0/0	0/0	0/0	0/0	0/0	0/0	0/0	0/0	0/0	0/0	0/0	0/0	0/0	0/0	0/0	0/0	0/0	0/0	0/0	0/0	0/0	0/0	0/0	1/1	0/0	0/0	0/0	0/0	0/0	0/0
ptg000040l_path_1	17179972	100073839|F|0-6:C>T-6:C>T	C	T	.	PASS	.	GT	0/0	0/0	0/0	0/0	0/0	0/0	0/0	0/0	0/0	0/0	0/0	0/0	0/0	0/0	0/0	0/0	0/0	0/0	0/0	0/0	0/0	0/0	0/0	0/0	0/0	0/0	0/0	0/0	0/0	0/0	0/0	0/0	0/0	0/0	./.	0/0	0/0	0/0	0/0	0/0	0/0
ptg000022l_path_1	3219962	100073856|F|0-6:G>T-6:G>T	G	T	.	PASS	.	GT	0/0	0/0	0/0	0/0	0/0	0/0	0/0	0/0	0/0	0/0	0/0	0/0	0/0	0/0	0/0	0/0	0/0	0/0	0/0	0/0	0/0	0/0	0/0	0/0	0/0	0/0	0/0	0/0	0/0	0/0	0/0	0/0	0/0	0/0	0/0	0/0	0/0	0/0	0/1	0/0	0/0
ptg000011l_path_1	8988030	100074899|F|0-6:A>G-6:A>G	A	G	.	PASS	.	GT	0/0	0/0	0/0	0/0	0/0	0/0	0/0	0/0	0/0	0/0	0/0	0/0	0/0	0/0	0/0	0/0	0/0	0/0	0/0	0/0	0/0	0/0	0/0	0/0	0/0	0/0	0/0	0/0	0/0	0/0	0/0	0/0	0/0	0/0	1/1	0/0	0/0	0/0	0/0	0/0	0/0
ptg000031l_path_1	12436938	100077104|F|0-6:T>A-6:T>A	T	A	.	PASS	.	GT	1/1	1/1	1/1	1/1	1/1	1/1	1/1	1/1	1/1	1/1	1/1	1/1	1/1	1/1	1/1	1/1	1/1	1/1	1/1	1/1	1/1	1/1	1/1	1/1	1/1	1/1	1/1	1/1	1/1	1/1	1/1	1/1	1/1	1/1	0/0	1/1	1/1	1/1	1/1	1/1	1/1
ptg000031l_path_1	11161177	100083340|F|0-6:G>A-6:G>A	G	A	.	PASS	.	GT	0/0	0/0	0/0	0/0	0/0	0/0	0/0	0/1	0/0	0/0	0/0	0/0	0/0	0/0	0/0	0/0	0/0	0/0	0/0	0/0	0/0	0/0	0/0	0/0	0/0	0/0	0/0	0/0	0/0	0/0	0/0	0/0	0/0	0/0	0/0	0/0	0/0	0/0	0/0	0/0	0/0
ptg000001l_path_1	8402793	30054747|F|0-6:G>A-6:G>A	G	A	.	PASS	.	GT	0/0	0/1	1/1	0/1	0/0	0/0	0/0	0/0	0/0	0/0	0/0	1/1	0/0	0/0	0/1	0/0	0/0	0/0	0/0	0/0	0/0	0/0	0/0	0/0	0/1	1/1	0/0	0/0	0/0	0/0	0/0	0/0	0/0	1/1	0/0	1/1	0/0	0/0	0/0	0/0	0/0
ptg000001l_path_1	13216595	100090317|F|0-6:T>C-6:T>C	T	C	.	PASS	.	GT	1/1	1/1	1/1	1/1	1/1	1/1	1/1	1/1	1/1	1/1	1/1	1/1	1/1	1/1	1/1	1/1	1/1	1/1	1/1	1/1	1/1	1/1	1/1	1/1	1/1	1/1	1/1	1/1	1/1	1/1	1/1	1/1	1/1	1/1	0/0	1/1	1/1	1/1	1/1	1/1	1/1
ptg000069l_path_1	3405976	100091081|F|0-6:A>G-6:A>G	A	G	.	PASS	.	GT	0/0	0/0	0/0	0/0	0/0	0/0	0/0	0/0	0/0	0/0	0/0	0/0	0/0	0/0	0/0	0/0	0/0	0/0	0/0	0/0	0/0	0/0	0/0	0/0	0/0	0/0	0/0	0/0	0/0	0/0	0/0	0/0	0/0	0/0	1/1	0/0	0/0	0/0	0/0	0/0	0/0
ptg000026l_path_1	5313015	100096174|F|0-6:A>G-6:A>G	A	G	.	PASS	.	GT	0/1	0/0	0/0	0/0	1/1	0/1	1/1	0/1	0/1	0/1	1/1	0/0	1/1	0/0	0/0	0/1	0/1	1/1	1/1	0/1	0/1	1/1	0/0	1/1	0/0	0/0	1/1	1/1	1/1	1/1	0/1	1/1	1/1	0/0	0/0	0/0	0/0	1/1	1/1	1/1	1/1
ptg000040l_path_1	6307943	100101721|F|0-6:G>A-6:G>A	G	A	.	PASS	.	GT	0/0	0/0	0/0	0/0	0/0	0/0	0/0	0/0	0/0	0/0	0/0	0/0	0/0	0/0	0/0	0/0	0/0	0/0	0/0	0/0	0/0	0/0	0/0	0/0	0/0	0/0	0/0	0/0	0/0	0/0	0/0	0/0	0/0	0/0	1/1	0/0	0/0	0/0	0/0	0/0	0/0
ptg000007l_path_1	4249852	100101751|F|0-6:G>A-6:G>A	G	A	.	PASS	.	GT	0/0	0/0	0/0	0/0	0/0	0/0	0/0	0/0	0/0	0/0	0/0	0/0	0/0	0/0	0/0	0/0	0/0	0/0	0/0	0/0	0/0	0/0	0/0	0/0	0/0	0/0	0/0	0/0	0/0	0/0	0/0	0/0	0/0	0/0	1/1	0/0	0/0	0/0	0/0	0/0	0/0
ptg000031l_path_1	6163558	100102449|F|0-6:A>G-6:A>G	A	G	.	PASS	.	GT	0/1	0/1	0/1	0/0	1/1	1/1	1/1	1/1	1/1	1/1	1/1	0/0	1/1	0/0	0/0	1/1	0/1	1/1	1/1	0/1	1/1	1/1	0/0	1/1	0/0	1/1	1/1	1/1	1/1	1/1	1/1	1/1	0/1	0/0	./.	0/1	0/0	1/1	1/1	1/1	1/1
ptg000022l_path_1	6449685	100104371|F|0-6:A>G-6:A>G	A	G	.	PASS	.	GT	0/0	0/0	0/0	0/0	0/0	0/1	0/1	0/0	0/0	0/0	0/0	0/0	0/0	0/0	0/0	0/1	0/0	0/1	0/0	0/0	0/0	0/0	0/0	0/1	0/1	0/0	0/0	0/1	0/0	0/1	0/0	0/0	0/0	0/0	./.	0/1	0/0	0/0	0/1	0/0	0/0
ptg000059l_path_1	2062865	100121866|F|0-6:G>A-6:G>A	G	A	.	PASS	.	GT	0/0	0/0	0/0	0/0	0/0	0/0	0/0	0/0	0/0	0/0	0/0	0/0	0/0	0/0	0/0	0/0	0/0	0/0	0/0	0/0	0/0	0/0	0/0	0/0	0/0	0/0	0/0	0/0	0/0	0/0	0/0	0/0	0/0	0/0	0/0	0/0	0/0	0/0	0/0	0/0	0/0
ptg000022l_path_1	3219962	100128740|F|0-6:G>T-6:G>T	G	T	.	PASS	.	GT	0/0	0/0	0/0	0/0	0/0	0/0	0/0	0/0	0/0	0/0	0/0	0/0	0/0	0/0	0/0	0/0	0/0	0/0	0/0	0/0	0/0	0/0	0/0	0/0	0/0	0/0	0/0	0/0	0/0	0/0	0/0	0/0	0/0	0/0	0/0	0/0	0/0	0/0	0/1	0/0	0/0
ptg000024l_path_1	4895683	100130243|F|0-6:A>G-6:A>G	A	G	.	PASS	.	GT	0/0	1/1	1/1	0/0	0/0	0/0	0/0	0/0	0/0	0/0	0/0	0/0	0/0	0/1	0/0	0/0	0/0	0/0	0/0	0/0	0/0	0/0	1/1	0/0	0/1	0/1	0/0	0/0	0/0	0/0	0/0	0/0	0/0	1/1	./.	1/1	0/0	0/0	0/0	0/0	0/0
ptg000019l_path_1	3223530	100132640|F|0-6:T>C-6:T>C	T	C	.	PASS	.	GT	0/0	0/0	0/0	0/0	0/0	0/0	0/0	0/0	0/1	0/0	0/0	0/0	0/0	0/0	0/0	0/0	0/0	0/0	0/0	0/0	0/0	0/0	0/0	0/0	0/0	0/0	0/0	0/0	0/0	0/0	0/0	0/0	0/0	0/0	0/0	0/0	0/0	0/0	0/0	0/0	0/0
ptg000022l_path_1	7708797	100143949|F|0-6:C>T-6:C>T	C	T	.	PASS	.	GT	0/0	0/0	0/0	0/0	0/0	0/0	0/0	0/0	0/0	0/0	0/0	0/0	0/0	0/0	0/0	0/0	0/0	0/0	0/0	0/0	0/0	0/0	0/0	0/0	0/0	0/0	0/0	0/0	0/0	0/0	0/0	0/0	0/0	0/0	1/1	0/0	0/0	0/0	0/0	0/0	0/0
UNK	12	100143988|F|0-6:A>G-6:A>G	A	G	.	PASS	.	GT	1/1	1/1	1/1	1/1	1/1	1/1	1/1	1/1	1/1	1/1	1/1	1/1	1/1	1/1	1/1	1/1	1/1	1/1	1/1	1/1	1/1	1/1	1/1	1/1	1/1	1/1	1/1	1/1	1/1	1/1	1/1	1/1	1/1	1/1	0/0	1/1	1/1	1/1	1/1	1/1	1/1
ptg000023l_path_1	2093016	100145377|F|0-6:A>G-6:A>G	A	G	.	PASS	.	GT	0/0	0/0	0/0	0/0	0/0	0/0	0/0	0/0	0/0	0/0	0/0	0/0	0/0	./.	0/0	0/0	0/0	0/0	0/0	0/0	0/0	0/0	0/0	0/0	0/0	0/0	0/0	0/0	0/0	0/0	0/0	0/0	0/0	0/0	1/1	0/0	0/0	0/0	0/0	0/0	0/0
ptg000001l_path_1	8450625	100048422|F|0-7:A>G-7:A>G	A	G	.	PASS	.	GT	0/0	0/0	0/0	0/0	0/0	0/0	0/0	0/0	0/0	0/0	0/0	0/0	0/1	0/0	0/0	0/1	0/1	0/0	0/0	0/0	0/0	0/0	0/0	0/0	0/0	0/0	0/0	0/0	0/1	0/0	0/0	0/0	0/0	0/0	0/0	0/0	0/0	0/1	0/0	0/1	0/1
UNK	13	100048428|F|0-7:A>G-7:A>G	A	G	.	PASS	.	GT	1/1	1/1	1/1	1/1	1/1	1/1	1/1	1/1	1/1	1/1	1/1	1/1	1/1	1/1	1/1	1/1	1/1	1/1	1/1	1/1	1/1	1/1	1/1	1/1	1/1	1/1	1/1	1/1	1/1	1/1	1/1	1/1	1/1	1/1	0/0	1/1	1/1	1/1	1/1	1/1	1/1
ptg000062l_path_1	3265026	42709925|F|0-7:T>G-7:T>G	T	G	.	PASS	.	GT	0/0	0/0	0/0	0/0	0/0	0/0	0/0	0/0	0/0	0/0	0/0	0/0	0/0	0/0	0/0	0/0	0/0	0/0	0/0	0/0	0/0	0/0	0/0	0/0	0/0	0/0	0/0	0/0	0/0	0/0	0/0	0/0	0/0	0/0	0/0	0/0	0/0	0/0	0/0	0/0	0/0
UNK	14	67627060|F|0-7:T>G-7:T>G	T	G	.	PASS	.	GT	0/1	1/1	1/1	1/1	0/1	1/1	1/1	0/1	0/1	1/1	1/1	1/1	0/1	1/1	1/1	0/1	0/1	0/1	0/1	0/1	0/1	./.	1/1	0/1	1/1	1/1	1/1	0/1	0/1	0/1	1/1	1/1	1/1	1/1	1/1	1/1	1/1	1/1	0/1	1/1	0/1
UNK	15	100082053|F|0-7:G>A-7:G>A	G	A	.	PASS	.	GT	0/0	0/0	0/0	0/0	0/0	0/0	0/0	0/0	0/1	0/0	0/0	0/0	0/0	0/0	0/0	0/0	0/1	0/0	0/0	0/0	0/0	0/0	0/0	0/1	0/1	0/0	0/0	0/0	0/0	0/0	0/1	0/0	0/0	0/0	0/0	0/0	0/0	0/0	0/0	0/0	0/0
ptg000005l_path_1	6938773	100098232|F|0-7:A>G-7:A>G	A	G	.	PASS	.	GT	0/0	0/0	0/0	0/0	0/0	0/0	0/0	0/0	0/0	0/0	0/0	0/0	0/0	0/0	0/0	0/0	0/0	0/0	0/0	0/0	0/0	0/0	0/0	0/0	0/0	0/0	0/0	0/0	0/0	0/0	0/0	0/0	0/0	0/0	1/1	0/0	0/0	0/0	0/0	0/0	0/0
ptg000002l_path_1	497229	30059431|F|0-7:T>A-7:T>A	T	A	.	PASS	.	GT	1/1	1/1	1/1	1/1	1/1	1/1	1/1	1/1	1/1	1/1	1/1	1/1	1/1	1/1	1/1	1/1	1/1	1/1	1/1	1/1	1/1	1/1	1/1	1/1	1/1	1/1	1/1	1/1	1/1	1/1	1/1	1/1	1/1	1/1	0/0	1/1	1/1	1/1	1/1	1/1	1/1
ptg000047l_path_1	6158359	30055114|F|0-7:T>C-7:T>C	T	C	.	PASS	.	GT	0/0	0/0	0/0	0/0	0/0	0/0	0/0	0/0	0/0	0/0	0/0	0/0	0/0	0/0	0/0	0/0	0/0	0/0	0/0	0/1	0/0	0/0	0/0	0/1	0/0	0/0	0/1	0/0	0/0	0/0	0/1	0/1	0/1	0/0	0/0	0/0	0/1	0/0	0/0	0/0	0/0
UNK	16	100118550|F|0-7:T>A-7:T>A	T	A	.	PASS	.	GT	1/1	1/1	1/1	1/1	1/1	1/1	1/1	1/1	1/1	1/1	1/1	1/1	1/1	1/1	1/1	1/1	1/1	1/1	1/1	1/1	1/1	1/1	1/1	1/1	1/1	1/1	1/1	1/1	1/1	1/1	1/1	1/1	1/1	1/1	0/0	1/1	1/1	1/1	1/1	1/1	1/1
ptg000076l_path_1	10328211	100148565|F|0-7:G>A-7:G>A	G	A	.	PASS	.	GT	1/1	1/1	1/1	1/1	1/1	1/1	1/1	1/1	1/1	1/1	1/1	1/1	1/1	1/1	1/1	1/1	1/1	1/1	1/1	1/1	1/1	1/1	1/1	1/1	1/1	1/1	1/1	1/1	1/1	1/1	1/1	1/1	1/1	1/1	0/0	1/1	1/1	1/1	1/1	1/1	1/1
ptg000079l_path_1	777815	100048367|F|0-8:G>C-8:G>C	G	C	.	PASS	.	GT	0/0	0/0	0/0	0/0	0/0	0/0	0/0	0/0	0/0	0/0	0/0	0/1	0/0	0/0	0/1	0/0	0/0	0/0	0/0	0/0	0/0	0/0	0/0	0/0	0/1	0/0	0/0	0/0	0/0	0/0	0/0	0/0	0/0	0/0	1/1	0/0	0/0	0/0	0/0	0/0	0/0
ptg000012l_path_1	4237773	100048496|F|0-8:T>A-8:T>A	T	A	.	PASS	.	GT	0/0	1/1	1/1	1/1	0/1	0/0	0/0	0/0	0/0	0/0	0/0	1/1	0/1	1/1	1/1	0/0	0/0	0/0	0/0	0/0	0/0	0/0	1/1	0/0	1/1	1/1	0/1	0/0	0/1	0/0	0/0	0/0	0/0	1/1	1/1	1/1	1/1	1/1	0/1	0/1	0/0
UNK	17	100063187|F|0-8:G>A-8:G>A	G	A	.	PASS	.	GT	0/0	0/0	0/1	0/1	0/0	0/0	0/0	0/0	0/0	0/0	0/0	1/1	0/0	1/1	0/0	0/0	0/0	0/0	0/0	0/0	0/0	0/0	0/0	0/0	0/0	0/1	0/0	0/0	0/0	0/0	0/0	0/0	0/0	0/0	0/0	0/0	0/0	0/0	0/0	0/0	0/0
ptg000040l_path_1	9516299	100065598|F|0-8:A>T-8:A>T	A	T	.	PASS	.	GT	1/1	1/1	1/1	1/1	1/1	1/1	1/1	1/1	1/1	1/1	1/1	1/1	1/1	1/1	1/1	1/1	1/1	1/1	1/1	1/1	1/1	1/1	1/1	1/1	1/1	1/1	1/1	1/1	1/1	1/1	1/1	1/1	1/1	1/1	1/1	1/1	1/1	1/1	1/1	1/1	1/1
ptg000045l_path_1	6578751	100076883|F|0-8:T>C-8:T>C	T	C	.	PASS	.	GT	0/0	0/0	0/0	0/0	0/0	0/0	0/0	0/0	0/0	0/0	0/0	0/0	0/0	0/0	0/0	0/0	0/0	0/0	0/0	0/0	0/0	0/0	0/0	0/0	0/0	0/0	0/0	0/0	0/0	0/0	0/0	0/0	0/0	0/0	1/1	0/0	0/0	0/0	0/0	0/0	0/0
ptg000059l_path_1	10069803	67624155|F|0-8:G>C-8:G>C	G	C	.	PASS	.	GT	0/0	0/0	0/0	0/0	0/0	0/0	0/0	0/0	0/0	0/0	0/0	0/0	0/0	0/0	0/0	0/0	0/0	0/1	0/0	0/0	0/0	0/0	0/0	0/0	0/0	0/0	0/0	0/0	0/0	0/0	0/0	0/0	0/0	0/0	0/0	0/0	0/0	0/0	0/0	0/0	0/0
ptg000022l_path_1	2230802	30055502|F|0-8:C>T-8:C>T	C	T	.	PASS	.	GT	0/0	0/0	0/0	0/0	0/0	0/0	0/0	0/0	0/0	0/0	0/0	0/0	0/0	0/0	0/0	0/0	0/0	0/0	0/0	0/0	0/0	0/0	0/0	0/0	0/0	0/0	0/0	0/0	0/0	0/0	0/0	0/0	0/0	0/0	1/1	0/0	0/0	0/0	0/0	0/0	0/0
ptg000057l_path_1	825531	100098709|F|0-8:G>A-8:G>A	G	A	.	PASS	.	GT	0/0	0/0	0/0	0/0	0/0	0/0	0/0	0/0	0/0	0/0	0/0	0/0	0/0	0/0	0/0	0/0	0/0	0/0	0/0	0/0	0/0	0/0	0/0	0/0	0/0	0/0	0/0	0/0	0/0	0/0	0/0	0/0	0/0	0/0	1/1	0/0	0/0	0/0	0/0	0/0	0/0
ptg000059l_path_1	13037775	100108285|F|0-8:T>A-8:T>A	T	A	.	PASS	.	GT	0/0	0/0	0/0	0/0	0/0	0/0	0/0	0/0	0/0	0/0	0/0	0/0	0/0	0/0	0/0	0/0	0/0	0/0	0/0	0/0	0/0	0/0	0/0	0/0	0/0	0/0	0/0	0/0	0/0	0/0	0/0	0/0	0/0	0/0	1/1	0/0	0/0	0/0	0/0	0/0	0/0
ptg000074l_path_1	1663017	100109540|F|0-8:C>T-8:C>T	C	T	.	PASS	.	GT	0/0	0/0	0/0	0/0	0/0	0/0	0/0	0/0	0/0	0/0	0/0	0/0	0/0	0/0	0/0	0/0	0/0	0/0	0/0	0/0	0/0	0/0	0/0	0/0	0/0	0/0	0/0	0/0	0/0	0/0	0/0	0/0	0/0	0/0	1/1	0/0	0/0	0/0	0/0	0/0	0/0
ptg000020l_path_1	8284746	100133293|F|0-8:G>T-8:G>T	G	T	.	PASS	.	GT	0/0	0/0	0/1	0/0	0/0	0/0	0/0	0/0	0/0	0/0	0/0	0/1	0/0	0/0	0/0	0/0	0/0	0/0	0/0	0/0	0/0	0/0	0/1	0/0	0/0	0/1	0/0	0/0	0/0	0/0	0/0	0/0	0/0	0/0	0/0	0/1	1/1	0/0	0/0	0/0	0/0
ptg000047l_path_1	9685610	100144062|F|0-8:G>A-8:G>A	G	A	.	PASS	.	GT	0/0	0/0	0/1	0/1	0/1	0/0	0/0	0/0	0/0	0/0	0/0	0/1	0/0	0/1	0/0	0/0	0/0	0/0	0/0	0/0	0/1	0/0	0/0	0/0	0/1	0/1	0/0	0/0	0/0	0/0	0/0	0/0	0/0	0/0	0/0	0/0	0/1	0/0	0/0	0/0	0/0
ptg000079l_path_1	777815	100144130|F|0-8:G>C-8:G>C	G	C	.	PASS	.	GT	0/0	0/0	0/1	0/0	0/0	0/0	0/0	0/0	0/0	0/0	0/0	0/1	0/0	0/0	0/1	0/0	0/0	0/0	0/0	0/0	0/0	0/0	0/0	0/0	0/1	0/0	0/0	0/0	0/0	0/0	0/0	0/0	0/0	0/0	1/1	0/0	0/0	0/0	0/0	0/0	0/0
ptg000045l_path_1	1273587	100149448|F|0-8:C>T-8:C>T	C	T	.	PASS	.	GT	0/0	0/0	0/0	0/0	0/0	0/0	0/0	0/0	0/0	0/0	0/0	0/0	0/0	0/0	0/0	0/0	0/0	0/0	0/0	0/0	0/0	0/0	0/0	0/0	0/0	0/0	0/0	0/0	0/0	0/0	0/0	0/0	0/0	0/0	1/1	0/0	0/0	0/0	0/0	0/0	0/0
ptg000048l_path_1	3356147	100152160|F|0-8:G>A-8:G>A	G	A	.	PASS	.	GT	0/0	0/0	0/0	0/0	0/0	0/0	0/0	0/0	0/0	0/0	0/0	0/0	0/0	0/0	0/0	0/0	0/0	0/0	0/0	0/0	0/0	0/0	0/0	0/0	0/0	0/0	0/0	0/0	0/0	0/0	0/0	0/0	0/0	0/0	1/1	0/0	0/0	0/0	0/0	0/0	0/0
ptg000022l_path_1	13181816	100048425|F|0-9:T>C-9:T>C	T	C	.	PASS	.	GT	0/0	0/1	0/0	0/0	0/0	0/0	0/0	0/0	0/0	0/0	0/0	0/0	0/0	0/0	0/1	0/0	0/0	0/0	0/0	0/0	0/0	0/0	0/0	0/0	0/0	0/0	0/0	0/0	0/0	0/0	0/0	0/0	0/0	0/0	0/0	0/1	0/0	0/0	0/0	0/0	0/0
ptg000007l_path_1	16440777	100052210|F|0-9:G>A-9:G>A	G	A	.	PASS	.	GT	0/1	0/0	0/0	0/0	0/0	0/1	0/0	0/0	0/0	0/0	0/0	0/0	0/0	0/1	0/0	0/0	0/0	0/0	0/0	0/0	0/0	0/0	0/1	0/0	0/1	0/0	0/0	0/0	0/0	0/0	0/0	0/0	0/0	0/0	0/0	0/0	0/0	0/0	0/0	0/0	0/0
UNK	18	100063012|F|0-9:A>G-9:A>G	A	G	.	PASS	.	GT	0/0	0/0	0/0	0/0	0/0	0/0	0/0	0/0	0/0	0/0	0/0	0/0	0/0	0/0	0/0	0/0	0/0	0/0	0/0	0/0	0/0	0/0	0/0	0/0	0/0	0/0	0/0	0/0	0/0	0/0	0/0	0/0	0/0	0/0	1/1	0/0	0/0	0/0	0/0	0/0	0/0
UNK	19	100063132|F|0-9:A>C-9:A>C	A	C	.	PASS	.	GT	1/1	1/1	1/1	1/1	1/1	1/1	1/1	1/1	1/1	1/1	1/1	1/1	1/1	1/1	1/1	1/1	1/1	1/1	1/1	1/1	1/1	1/1	1/1	1/1	1/1	1/1	1/1	1/1	1/1	1/1	1/1	1/1	1/1	1/1	0/0	1/1	1/1	1/1	1/1	1/1	1/1
ptg000019l_path_1	1516471	100065898|F|0-9:T>A-9:T>A	T	A	.	PASS	.	GT	0/0	0/0	0/0	0/0	0/0	0/0	0/0	0/0	0/0	0/0	0/0	0/0	0/0	0/0	0/0	0/0	0/0	0/0	0/0	0/0	0/0	0/0	0/0	0/0	0/0	0/0	0/0	0/0	0/0	0/0	0/0	0/0	0/0	0/0	1/1	0/0	0/0	0/0	0/0	0/0	0/0
UNK	20	100089187|F|0-9:A>T-9:A>T	A	T	.	PASS	.	GT	0/0	0/0	0/0	0/0	0/0	0/0	0/0	0/0	0/0	0/0	0/0	0/0	0/0	0/0	0/0	0/0	0/0	0/0	0/0	0/0	0/0	0/0	0/0	0/0	0/0	0/0	0/0	0/0	0/0	0/0	0/0	0/0	0/0	0/0	1/1	0/0	0/0	0/0	0/0	0/0	0/0
ptg000019l_path_1	5236578	100089282|F|0-9:G>A-9:G>A	G	A	.	PASS	.	GT	0/0	0/0	0/0	0/0	0/0	0/0	0/0	0/0	0/0	0/0	0/0	0/0	0/0	0/0	0/0	0/0	0/0	0/0	0/0	0/0	0/0	0/0	0/0	0/0	0/0	0/0	0/0	0/0	0/0	0/0	0/0	0/0	0/0	0/0	1/1	0/0	0/0	0/0	0/0	0/0	0/0
UNK	21	67620058|F|0-9:C>T-9:C>T	C	T	.	PASS	.	GT	0/0	0/0	0/0	0/0	0/0	0/0	0/0	0/0	0/0	0/0	0/0	0/0	0/0	0/0	0/0	0/0	0/0	0/0	0/0	0/0	0/0	0/0	0/0	0/0	0/0	0/0	0/0	0/0	0/0	0/0	0/0	0/0	0/0	0/0	1/1	0/0	0/0	0/0	0/0	0/0	0/0
ptg000007l_path_1	15932131	100092925|F|0-9:C>T-9:C>T	C	T	.	PASS	.	GT	1/1	1/1	1/1	1/1	1/1	1/1	1/1	1/1	1/1	1/1	1/1	1/1	1/1	1/1	1/1	1/1	1/1	1/1	1/1	1/1	1/1	1/1	1/1	1/1	1/1	1/1	1/1	1/1	1/1	1/1	1/1	1/1	1/1	1/1	0/0	1/1	1/1	1/1	1/1	1/1	1/1
ptg000040l_path_1	1896413	100108883|F|0-9:A>G-9:A>G	A	G	.	PASS	.	GT	0/0	0/0	0/0	0/0	0/0	0/0	0/0	0/0	0/0	0/0	0/0	0/0	0/0	0/0	0/0	0/0	0/0	0/0	0/0	0/0	0/0	0/0	0/0	0/0	0/0	0/0	0/0	0/0	0/0	0/0	0/0	0/0	0/0	0/0	1/1	0/0	0/0	0/0	0/0	0/0	0/0
ptg000002l_path_1	4378141	100109770|F|0-9:G>A-9:G>A	G	A	.	PASS	.	GT	0/0	0/0	0/0	0/0	0/0	0/0	0/0	0/0	0/0	0/0	0/0	0/0	0/0	0/0	0/0	0/0	0/0	0/0	0/0	0/0	0/0	0/0	0/0	0/0	0/0	0/0	0/0	0/0	0/0	0/0	0/0	0/0	0/0	0/0	1/1	0/0	0/0	0/0	0/0	0/0	0/0
ptg000047l_path_1	10749090	100113076|F|0-9:T>G-9:T>G	T	G	.	PASS	.	GT	0/0	0/0	0/0	0/0	0/0	0/0	0/0	0/0	0/0	0/0	0/0	0/0	0/0	0/0	0/0	0/0	0/0	0/0	0/0	0/0	0/0	0/0	0/0	0/0	0/0	0/0	0/0	0/0	0/0	0/0	0/0	0/0	0/0	0/0	1/1	0/0	0/0	0/0	0/0	0/0	0/0
ptg000026l_path_1	9264744	100118731|F|0-9:T>C-9:T>C	T	C	.	PASS	.	GT	0/0	0/0	0/0	0/0	0/0	0/0	0/0	0/0	0/0	0/0	0/0	0/0	0/0	0/0	0/0	0/0	0/0	0/0	0/0	0/0	0/0	0/0	0/0	0/0	0/0	0/0	0/0	0/0	0/0	0/0	0/0	0/0	0/0	0/0	1/1	0/0	0/0	0/0	0/0	0/0	0/0
UNK	22	100139927|F|0-9:C>A-9:C>A	C	A	.	PASS	.	GT	1/1	0/0	0/0	0/0	1/1	1/1	0/1	0/1	1/1	1/1	0/1	0/0	0/0	0/0	0/0	0/1	0/1	0/1	1/1	0/0	0/1	1/1	0/0	0/1	0/0	0/0	0/1	0/1	0/1	1/1	0/0	1/1	0/1	0/0	./.	0/0	0/0	1/1	0/0	0/0	0/1
ptg000005l_path_1	19417029	30055694|F|0-9:C>T-9:C>T	C	T	.	PASS	.	GT	0/0	0/0	0/0	0/0	0/0	0/0	0/0	0/0	0/0	0/0	0/0	0/0	0/0	0/0	0/0	0/0	0/0	0/0	0/0	0/0	0/0	0/0	0/0	0/0	0/0	0/0	0/0	0/0	0/0	0/0	0/0	0/0	0/0	0/0	1/1	0/0	0/0	0/0	0/0	0/0	0/0
ptg000031l_path_1	9617224	100066533|F|0-10:G>A-10:G>A	G	A	.	PASS	.	GT	0/0	0/0	0/0	0/0	1/1	0/1	0/1	0/0	0/0	0/0	0/0	0/0	0/0	0/0	0/0	0/1	0/0	0/1	0/0	0/1	0/0	0/0	0/0	0/0	0/0	0/0	0/0	0/0	0/1	0/0	0/0	0/0	0/0	0/0	0/0	0/0	0/0	0/1	0/0	0/0	0/1
ptg000019l_path_1	6747117	100102255|F|0-10:G>A-10:G>A	G	A	.	PASS	.	GT	1/1	1/1	1/1	1/1	1/1	1/1	1/1	1/1	1/1	1/1	1/1	1/1	1/1	1/1	1/1	1/1	1/1	1/1	1/1	1/1	1/1	1/1	1/1	1/1	1/1	1/1	1/1	1/1	1/1	1/1	1/1	1/1	1/1	1/1	0/0	1/1	1/1	1/1	1/1	1/1	1/1
ptg000026l_path_1	14017219	100103068|F|0-10:T>A-10:T>A	T	A	.	PASS	.	GT	0/0	0/0	0/0	0/0	0/0	0/0	0/0	0/0	0/0	0/0	0/0	0/0	0/0	0/0	0/0	0/0	0/0	0/0	0/0	0/0	0/0	0/0	0/0	0/0	0/0	0/0	0/0	0/0	0/0	0/0	0/0	0/0	0/0	0/0	1/1	0/0	0/0	0/0	0/0	0/0	0/0
UNK	23	100109070|F|0-10:A>G-10:A>G	A	G	.	PASS	.	GT	1/1	1/1	1/1	1/1	1/1	1/1	1/1	1/1	1/1	1/1	1/1	1/1	1/1	1/1	1/1	1/1	1/1	1/1	1/1	1/1	1/1	1/1	1/1	1/1	1/1	1/1	1/1	1/1	1/1	1/1	1/1	1/1	1/1	1/1	0/0	1/1	1/1	1/1	1/1	1/1	1/1
ptg000059l_path_1	10965434	100126046|F|0-10:C>T-10:C>T	C	T	.	PASS	.	GT	0/0	0/1	0/0	0/0	0/0	0/0	0/0	0/0	0/0	0/0	0/0	0/0	0/0	0/1	0/0	0/0	0/0	0/0	0/0	0/0	0/0	0/0	0/1	0/0	0/1	0/1	0/0	0/0	0/0	0/0	0/0	0/0	0/0	0/0	0/0	0/0	0/0	0/0	0/0	0/0	0/0
ptg000014l_path_1	22712231	100141428|F|0-10:G>T-10:G>T	G	T	.	PASS	.	GT	0/0	0/0	0/0	0/0	0/0	0/0	0/0	0/0	0/0	0/0	0/0	0/0	0/0	0/0	0/0	0/0	0/0	0/0	0/0	0/0	0/0	0/0	0/0	0/0	0/0	0/0	0/0	0/0	0/0	0/0	0/0	0/0	0/0	0/0	1/1	0/0	0/0	0/0	0/0	0/0	0/0
UNK	24	100147522|F|0-10:A>G-10:A>G	A	G	.	PASS	.	GT	1/1	1/1	1/1	1/1	1/1	1/1	1/1	1/1	1/1	1/1	1/1	1/1	1/1	1/1	1/1	1/1	1/1	1/1	1/1	1/1	1/1	1/1	1/1	1/1	1/1	1/1	1/1	1/1	1/1	1/1	1/1	1/1	1/1	1/1	0/0	1/1	1/1	1/1	1/1	1/1	1/1
ptg000068l_path_1	1981438	100050926|F|0-11:G>T-11:G>T	G	T	.	PASS	.	GT	0/0	0/0	0/0	0/0	0/0	0/0	0/0	0/0	0/0	0/0	0/0	0/0	0/0	0/0	0/0	0/0	0/0	0/0	0/0	0/0	0/0	0/0	0/0	0/0	0/0	0/0	0/0	0/0	0/0	0/0	0/0	0/0	0/0	0/0	0/0	0/0	0/0	0/0	0/0	0/0	0/0
ptg000011l_path_1	15966053	100065259|F|0-11:C>T-11:C>T	C	T	.	PASS	.	GT	0/0	0/0	0/0	0/0	0/0	0/0	0/0	0/0	0/0	0/0	0/0	0/0	0/0	0/0	0/0	0/0	0/0	0/0	0/0	0/0	0/0	0/0	0/0	0/0	0/0	0/0	0/0	0/0	0/0	0/0	0/0	0/0	0/0	0/0	1/1	0/0	0/0	0/0	0/0	0/0	0/0
ptg000005l_path_1	6938777	100098233|F|0-11:A>G-11:A>G	A	G	.	PASS	.	GT	1/1	1/1	1/1	1/1	1/1	1/1	1/1	1/1	1/1	1/1	1/1	1/1	1/1	1/1	1/1	1/1	1/1	1/1	1/1	1/1	1/1	1/1	1/1	1/1	1/1	1/1	1/1	1/1	1/1	1/1	1/1	1/1	1/1	1/1	0/0	1/1	1/1	1/1	1/1	1/1	1/1
ptg000047l_path_1	8564734	100109328|F|0-11:T>C-11:T>C	T	C	.	PASS	.	GT	0/0	0/0	0/0	0/0	0/0	0/0	0/0	0/0	0/0	0/0	0/0	0/0	0/0	0/0	0/0	0/0	0/0	0/0	0/0	0/0	0/0	0/0	0/0	0/0	0/0	0/0	0/0	0/0	0/0	0/0	0/0	0/0	0/0	0/0	1/1	0/0	0/0	0/0	0/0	0/0	0/0
ptg000022l_path_1	3234403	100112347|F|0-11:G>A-11:G>A	G	A	.	PASS	.	GT	0/0	0/0	0/0	0/0	0/0	0/0	0/0	0/0	0/0	0/0	0/0	0/0	0/0	0/0	0/0	0/1	1/1	0/1	0/0	0/0	0/0	0/0	0/0	0/0	0/0	0/1	0/0	0/0	0/0	0/0	0/0	0/0	0/0	0/0	./.	0/0	0/0	0/0	0/0	0/1	0/0
ptg000020l_path_1	5134594	100124729|F|0-11:G>T-11:G>T	G	T	.	PASS	.	GT	1/1	1/1	1/1	1/1	1/1	1/1	1/1	1/1	1/1	1/1	1/1	1/1	1/1	1/1	1/1	1/1	1/1	1/1	1/1	1/1	1/1	1/1	1/1	1/1	1/1	1/1	1/1	1/1	1/1	1/1	1/1	1/1	1/1	1/1	0/0	1/1	1/1	1/1	1/1	1/1	1/1
ptg000047l_path_1	472895	100129881|F|0-11:G>A-11:G>A	G	A	.	PASS	.	GT	0/1	0/0	0/0	0/0	0/0	0/0	0/1	0/1	0/0	0/1	0/0	0/0	0/1	0/0	0/0	0/0	0/0	0/0	0/1	0/0	0/0	0/1	0/0	0/1	0/0	0/0	0/0	0/1	0/0	0/0	0/0	0/0	0/1	0/0	./.	0/0	0/0	0/0	0/1	0/0	0/1
ptg000031l_path_1	6306498	100147142|F|0-11:G>A-11:G>A	G	A	.	PASS	.	GT	0/1	0/0	0/0	0/0	0/0	1/1	0/0	0/0	0/0	0/0	0/0	0/0	0/1	0/0	0/0	0/0	0/0	0/0	0/0	0/0	0/1	0/0	0/0	0/0	0/0	0/0	0/1	0/0	0/1	0/0	0/0	1/1	0/0	0/0	0/0	0/0	0/0	0/1	0/1	0/0	0/0
ptg000059l_path_1	4152200	100150322|F|0-11:C>G-11:C>G	C	G	.	PASS	.	GT	0/0	0/1	0/0	0/1	0/0	0/0	0/0	0/0	0/0	0/0	0/0	0/0	0/0	0/0	0/0	0/0	0/0	0/0	0/0	0/0	0/1	0/0	0/0	0/0	0/0	0/1	0/0	0/0	0/0	0/0	0/0	0/0	0/0	0/1	0/0	0/0	0/0	0/0	0/0	0/0	0/1
UNK	25	100063422|F|0-12:G>C-12:G>C	G	C	.	PASS	.	GT	0/0	0/0	0/0	0/0	0/0	0/0	0/0	0/0	0/0	0/0	0/0	0/0	1/1	0/0	0/0	0/0	0/0	0/0	0/0	0/0	0/0	0/0	0/0	0/0	0/0	0/0	0/0	0/0	0/0	0/0	0/0	0/0	0/0	0/0	0/0	0/0	0/0	0/0	0/0	0/0	0/0
ptg000040l_path_1	17179978	100073839|F|0-12:A>G-12:A>G	A	G	.	PASS	.	GT	0/0	0/0	0/0	0/0	0/0	0/0	0/0	0/0	0/0	0/0	0/0	0/0	0/0	0/0	0/0	0/0	0/0	0/0	0/0	0/0	0/0	0/0	0/0	0/0	0/0	0/0	0/0	0/0	0/0	0/0	0/0	0/0	0/0	0/0	1/1	0/0	0/0	0/0	0/0	0/0	0/0
ptg000031l_path_1	13044951	100075289|F|0-12:T>A-12:T>A	T	A	.	PASS	.	GT	0/0	0/0	0/0	0/0	0/0	0/0	0/0	0/0	0/0	0/0	0/0	0/0	0/0	0/0	0/0	0/0	0/0	0/0	0/0	0/0	0/0	0/0	0/0	0/0	0/0	0/0	0/0	0/0	0/0	0/0	0/0	0/0	0/0	0/0	1/1	0/0	0/0	0/0	0/0	0/0	0/0
ptg000019l_path_1	3098959	100076789|F|0-12:A>T-12:A>T	A	T	.	PASS	.	GT	1/1	1/1	1/1	1/1	1/1	1/1	1/1	1/1	1/1	1/1	1/1	1/1	1/1	1/1	1/1	1/1	1/1	1/1	1/1	1/1	1/1	1/1	1/1	1/1	1/1	1/1	1/1	1/1	1/1	1/1	1/1	1/1	1/1	1/1	0/0	1/1	1/1	1/1	1/1	1/1	1/1
ptg000020l_path_1	4422314	100096610|F|0-12:A>G-12:A>G	A	G	.	PASS	.	GT	0/0	0/0	0/0	0/0	0/0	0/0	0/0	0/0	0/0	0/0	0/0	0/0	0/0	0/0	0/0	0/0	0/0	0/0	0/0	0/0	0/0	0/0	0/0	0/0	0/0	0/0	0/0	0/0	0/0	0/0	0/0	0/0	0/0	0/0	1/1	0/0	0/0	0/0	0/0	0/0	0/0
ptg000040l_path_1	8949210	100096851|F|0-12:C>G-12:C>G	C	G	.	PASS	.	GT	1/1	1/1	1/1	1/1	1/1	1/1	1/1	1/1	1/1	1/1	1/1	1/1	1/1	1/1	1/1	1/1	1/1	1/1	1/1	1/1	1/1	1/1	1/1	1/1	1/1	1/1	1/1	1/1	1/1	1/1	1/1	1/1	1/1	1/1	0/0	1/1	1/1	1/1	1/1	1/1	1/1
ptg000022l_path_1	13362128	100114400|F|0-12:T>C-12:T>C	T	C	.	PASS	.	GT	1/1	1/1	1/1	1/1	1/1	1/1	1/1	1/1	1/1	1/1	1/1	1/1	1/1	1/1	1/1	1/1	1/1	1/1	1/1	1/1	1/1	1/1	1/1	1/1	1/1	1/1	1/1	1/1	1/1	1/1	1/1	1/1	1/1	1/1	0/0	1/1	1/1	1/1	1/1	1/1	1/1
ptg000075l_path_1	2050117	100116248|F|0-12:C>T-12:C>T	C	T	.	PASS	.	GT	0/0	0/0	0/0	0/0	0/0	0/0	0/0	0/0	0/0	0/0	0/0	0/0	0/0	0/0	0/0	0/0	0/0	0/0	0/0	0/0	0/1	0/1	0/0	0/0	0/0	0/0	0/0	0/0	0/0	0/0	0/0	0/0	0/0	0/0	0/0	0/0	0/0	1/1	0/0	0/0	0/0
ptg000026l_path_1	20052906	100119797|F|0-12:A>C-12:A>C	A	C	.	PASS	.	GT	0/1	1/1	0/1	0/0	0/0	0/1	0/1	0/1	0/1	1/1	0/0	0/0	0/0	0/0	1/1	0/1	0/0	0/0	0/0	0/0	0/1	0/1	1/1	0/1	0/1	0/1	0/1	0/0	0/0	0/0	1/1	0/0	1/1	0/1	1/1	0/1	0/1	0/0	0/1	0/0	0/0
ptg000020l_path_1	11888205	100132504|F|0-12:A>G-12:A>G	A	G	.	PASS	.	GT	0/0	0/0	0/0	0/0	0/0	0/0	0/0	0/0	0/0	0/0	0/0	0/0	0/0	0/0	0/0	0/0	0/0	0/0	0/0	0/0	0/0	0/0	0/0	0/0	0/0	0/0	0/0	0/0	0/0	0/0	0/0	0/0	0/0	0/0	1/1	0/0	0/0	0/0	0/0	0/0	0/0
ptg000012l_path_1	5703409	100132589|F|0-12:T>C-12:T>C	T	C	.	PASS	.	GT	1/1	1/1	1/1	1/1	1/1	1/1	1/1	1/1	1/1	1/1	1/1	1/1	1/1	1/1	1/1	1/1	1/1	1/1	1/1	1/1	1/1	1/1	1/1	1/1	1/1	1/1	1/1	1/1	1/1	1/1	1/1	1/1	1/1	1/1	0/0	1/1	1/1	1/1	1/1	1/1	1/1
ptg000021l_path_1	3892639	100137187|F|0-12:T>G-12:T>G	T	G	.	PASS	.	GT	0/0	0/0	0/0	0/0	0/0	0/1	0/0	0/0	0/0	0/1	0/0	0/0	0/0	0/0	0/0	0/0	0/0	0/0	0/0	0/0	0/0	0/0	0/0	0/0	0/0	0/0	0/0	0/0	0/0	0/0	0/0	0/0	0/0	0/0	1/1	0/0	0/0	0/0	0/1	0/0	0/0
ptg000008l_path_1	3671380	100150335|F|0-12:T>A-12:T>A	T	A	.	PASS	.	GT	0/0	0/0	0/0	0/0	0/0	0/0	0/0	0/0	0/0	0/0	0/0	0/0	0/0	0/0	0/0	0/0	0/0	0/0	0/0	0/0	0/0	0/0	0/0	0/0	0/0	0/0	0/0	0/0	0/0	0/0	0/0	0/0	0/0	0/0	1/1	0/0	0/0	0/0	0/0	0/0	0/0
UNK	26	100048082|F|0-13:C>T-13:C>T	C	T	.	PASS	.	GT	0/0	0/0	0/0	0/0	0/1	0/0	0/0	0/0	0/0	0/0	0/0	0/0	0/0	0/0	0/0	0/0	0/0	0/0	0/0	0/0	0/0	0/0	0/0	0/0	0/0	0/0	0/0	0/0	0/0	0/0	0/0	0/0	0/0	0/0	0/0	0/0	0/0	0/0	0/0	0/0	0/0
UNK	27	100048344|F|0-13:C>G-13:C>G	C	G	.	PASS	.	GT	0/0	1/1	0/1	0/1	0/0	0/0	0/0	0/0	0/0	0/0	0/0	0/0	0/0	0/1	0/0	0/0	0/0	0/0	0/0	0/0	0/0	0/0	0/1	0/0	0/1	0/0	0/0	0/0	0/0	0/0	0/0	0/0	0/0	0/1	1/1	0/1	0/0	0/0	0/0	0/0	0/0
ptg000075l_path_1	306850	100062984|F|0-13:T>G-13:T>G	T	G	.	PASS	.	GT	0/0	0/0	0/0	0/0	0/0	0/0	0/0	0/0	0/0	0/0	0/0	0/0	0/0	0/0	0/0	0/0	0/0	0/0	0/0	0/0	0/0	0/0	0/0	0/0	0/0	0/0	0/0	0/0	0/0	0/0	0/0	0/0	0/0	0/0	1/1	0/0	0/0	0/0	0/0	0/0	0/0
ptg000011l_path_1	8443444	100063217|F|0-13:G>T-13:G>T	G	T	.	PASS	.	GT	0/0	0/0	0/0	0/0	0/0	0/0	0/0	0/0	0/0	0/0	0/0	0/0	0/0	0/0	0/0	0/0	0/0	0/0	0/0	0/0	0/0	0/0	0/0	0/0	0/0	0/0	0/0	0/0	0/0	0/0	0/0	0/0	0/0	0/0	0/0	0/0	0/0	0/0	0/0	0/0	0/0
ptg000001l_path_1	10560289	100083477|F|0-13:A>G-13:A>G	A	G	.	PASS	.	GT	0/0	0/0	0/0	0/0	0/0	0/0	0/0	0/0	0/0	0/0	0/0	0/0	0/0	0/0	0/0	0/0	0/0	0/0	0/0	0/0	0/0	0/0	0/0	0/0	0/0	0/0	0/0	0/0	0/0	0/0	0/0	0/0	0/0	0/0	1/1	0/0	0/0	0/0	0/0	0/0	0/0
ptg000045l_path_1	3094446	100091409|F|0-13:G>A-13:G>A	G	A	.	PASS	.	GT	1/1	1/1	1/1	1/1	1/1	1/1	1/1	1/1	1/1	1/1	1/1	1/1	1/1	1/1	1/1	1/1	1/1	1/1	1/1	1/1	1/1	1/1	1/1	1/1	1/1	1/1	1/1	1/1	1/1	1/1	1/1	1/1	1/1	1/1	0/0	1/1	1/1	1/1	1/1	1/1	1/1
ptg000057l_path_1	826384	42708208|F|0-13:G>A-13:G>A	G	A	.	PASS	.	GT	0/0	0/0	0/0	0/0	0/0	0/0	0/0	0/1	0/0	0/0	0/0	0/0	0/0	0/1	0/0	0/0	0/0	0/0	0/0	0/0	0/0	0/0	0/0	0/0	0/0	0/0	0/0	0/0	0/0	0/0	0/0	0/0	0/0	0/0	0/0	0/0	0/0	0/0	0/0	0/0	0/0
ptg000019l_path_1	1889349	100096342|F|0-13:G>A-13:G>A	G	A	.	PASS	.	GT	0/0	0/0	0/0	0/0	0/0	0/0	0/0	0/0	0/0	0/0	0/0	0/0	0/0	0/0	0/0	0/0	0/0	0/0	0/0	0/0	0/0	0/0	0/0	0/0	0/0	0/0	0/0	0/0	0/0	0/0	0/0	0/0	0/0	0/0	1/1	0/0	0/0	0/0	0/0	0/0	0/0
ptg000069l_path_1	4220789	100098070|F|0-13:C>T-13:C>T	C	T	.	PASS	.	GT	0/0	0/0	0/0	0/0	0/0	0/0	0/0	0/0	0/0	0/0	0/0	0/0	0/0	0/0	0/0	0/0	0/0	0/0	0/0	0/0	0/0	0/0	0/0	0/0	0/0	0/0	0/0	0/0	0/0	0/0	0/0	0/0	0/0	0/0	1/1	0/0	0/0	0/0	0/0	0/0	0/0
ptg000002l_path_1	4378145	100109770|F|0-13:A>G-13:A>G	A	G	.	PASS	.	GT	0/0	0/0	0/0	0/0	0/0	0/0	0/0	0/0	0/0	0/0	0/0	0/0	0/0	0/0	0/0	0/0	0/0	0/0	0/0	0/0	0/0	0/0	0/0	0/0	0/0	0/0	0/0	0/0	0/0	0/0	0/0	0/0	0/0	0/0	1/1	0/0	0/0	0/0	0/0	0/0	0/0
ptg000059l_path_1	10474113	100114643|F|0-13:T>A-13:T>A	T	A	.	PASS	.	GT	0/0	0/0	0/0	0/0	0/0	0/0	0/0	0/0	0/0	0/0	0/0	0/0	0/0	0/0	0/0	0/0	0/0	0/0	0/0	0/0	0/0	0/0	0/0	0/0	0/0	0/0	0/0	0/0	0/0	0/0	0/0	0/0	0/0	0/0	1/1	0/0	0/0	0/0	0/0	0/0	0/0
ptg000076l_path_1	1073528	100116726|F|0-13:C>A-13:C>A	C	A	.	PASS	.	GT	0/0	0/0	0/0	0/0	0/0	0/0	0/0	0/0	0/0	0/0	0/1	0/0	0/0	0/0	0/0	0/0	0/0	0/0	0/0	0/0	0/0	0/0	0/0	0/0	0/0	0/0	0/0	0/0	0/0	0/0	0/0	1/1	0/0	0/0	0/0	0/0	0/0	0/1	0/0	0/0	0/0
ptg000009l_path_1	1794222	100123080|F|0-13:G>A-13:G>A	G	A	.	PASS	.	GT	0/0	0/0	0/0	0/0	0/0	0/0	0/0	0/0	0/0	0/0	0/0	0/0	0/0	0/0	0/0	0/0	0/0	0/0	0/0	0/0	0/0	0/0	0/0	0/0	0/0	0/0	0/0	0/0	0/0	0/0	0/0	0/0	0/0	0/0	0/1	0/0	0/0	0/0	0/0	0/0	0/0
ptg000022l_path_1	12978124	100128800|F|0-13:A>T-13:A>T	A	T	.	PASS	.	GT	0/0	0/0	0/0	0/0	0/0	0/0	0/0	0/0	0/0	0/0	0/0	0/0	0/0	0/1	0/1	0/0	0/0	0/0	0/0	0/0	0/0	0/0	0/1	0/0	0/0	0/0	0/0	0/0	0/0	0/0	0/0	0/0	0/0	0/0	0/0	0/0	0/0	0/0	0/0	0/0	0/0
ptg000026l_path_1	4837567	100131366|F|0-13:G>A-13:G>A	G	A	.	PASS	.	GT	0/0	0/0	0/0	0/0	0/0	0/0	0/0	0/0	0/0	0/0	0/0	0/0	0/0	0/0	0/0	0/0	0/0	0/0	0/0	0/0	0/0	0/0	0/0	0/0	0/0	0/0	0/0	0/0	0/0	0/0	0/0	0/0	0/0	0/0	1/1	0/0	0/0	0/0	0/0	0/0	0/0
ptg000033l_path_1	2382072	100133591|F|0-13:T>C-13:T>C	T	C	.	PASS	.	GT	0/0	0/0	0/0	0/0	0/0	0/0	0/0	0/0	0/0	0/0	0/0	0/0	0/0	0/0	0/0	0/0	0/0	0/0	0/0	0/0	0/0	0/0	0/0	0/0	0/0	0/0	0/0	0/0	0/0	0/0	0/0	0/0	0/0	0/0	1/1	0/0	0/0	0/0	0/0	0/0	0/0
ptg000005l_path_1	14693313	30059281|F|0-13:A>G-13:A>G	A	G	.	PASS	.	GT	0/0	0/0	0/0	0/0	0/0	0/0	0/0	0/0	0/0	0/0	0/0	0/0	0/0	0/0	0/0	0/0	0/0	0/0	0/0	0/0	0/0	0/0	0/0	0/0	0/0	0/0	0/0	0/0	0/0	0/0	0/0	0/0	0/0	0/0	1/1	0/0	0/0	0/0	0/0	0/0	0/0
ptg000059l_path_1	9584139	100143553|F|0-13:A>G-13:A>G	A	G	.	PASS	.	GT	0/0	0/0	0/0	0/0	0/0	0/0	0/0	0/0	0/0	0/0	0/0	0/0	0/0	0/0	0/0	0/0	0/0	0/0	0/0	0/0	0/0	0/0	0/0	0/0	0/0	0/0	0/0	0/0	0/0	0/0	0/0	0/0	0/0	0/0	1/1	0/0	0/0	0/0	0/0	0/0	0/0
ptg000021l_path_1	5261306	100143989|F|0-13:G>A-13:G>A	G	A	.	PASS	.	GT	0/0	0/0	0/0	0/0	0/0	0/1	0/0	0/0	0/0	0/1	0/0	0/0	0/0	0/0	0/0	0/0	0/0	0/0	0/0	0/0	0/0	0/0	0/0	0/1	0/0	0/0	0/0	0/0	0/0	0/0	0/0	0/1	0/1	0/0	1/1	0/0	0/0	0/0	0/0	0/0	0/0
ptg000045l_path_1	916327	30064536|F|0-13:T>C-13:T>C	T	C	.	PASS	.	GT	0/0	0/0	0/0	0/0	0/0	0/0	0/0	0/0	0/0	0/0	0/0	0/0	0/0	0/0	0/0	0/0	0/0	0/0	0/0	0/0	0/0	0/0	0/0	0/0	0/0	0/0	0/0	0/0	0/0	0/0	0/0	0/0	0/0	0/0	1/1	0/0	0/0	0/0	0/0	0/0	0/0
ptg000022l_path_1	12978124	100149568|F|0-13:A>T-13:A>T	A	T	.	PASS	.	GT	0/0	0/0	0/1	0/0	0/0	0/0	0/0	0/0	0/0	0/0	0/0	0/0	0/0	0/1	0/1	0/0	0/0	0/0	0/0	0/0	0/0	0/0	0/1	0/0	0/0	0/0	0/0	0/0	0/0	0/0	0/0	0/0	0/0	0/0	0/0	0/0	0/0	0/0	0/0	0/0	0/0
ptg000001l_path_1	5927399	100063396|F|0-14:T>A-14:T>A	T	A	.	PASS	.	GT	0/0	0/0	0/0	0/0	0/0	0/0	0/0	0/0	0/0	0/0	0/0	0/0	0/0	0/1	0/0	0/0	0/0	0/0	0/0	0/0	0/0	0/0	0/0	0/0	0/0	0/0	0/0	0/0	0/0	0/0	0/0	0/0	0/0	0/0	0/0	0/0	0/0	0/0	0/0	0/0	0/0
ptg000040l_path_1	9484316	100108989|F|0-14:G>A-14:G>A	G	A	.	PASS	.	GT	0/0	0/0	0/0	0/0	0/1	0/1	0/0	0/1	0/0	0/0	0/1	0/0	0/0	0/0	0/0	0/0	1/1	0/0	0/0	0/0	0/0	0/1	0/0	0/0	0/0	0/0	0/0	0/1	1/1	0/0	0/0	0/0	0/0	0/0	1/1	0/0	0/0	0/1	0/0	0/0	0/1
ptg000047l_path_1	9961131	100116213|F|0-14:G>T-14:G>T	G	T	.	PASS	.	GT	0/0	0/0	0/0	0/0	0/0	0/0	0/0	0/0	0/0	0/0	0/0	0/0	0/0	0/0	0/0	0/0	0/0	0/0	0/0	0/0	0/0	0/0	0/0	0/0	0/0	0/0	0/0	0/0	0/0	0/0	0/0	0/0	0/0	0/0	0/0	0/0	0/0	0/0	0/0	0/0	0/0
ptg000033l_path_1	13661794	100117919|F|0-14:G>C-14:G>C	G	C	.	PASS	.	GT	0/0	0/0	0/0	0/0	0/0	0/0	0/0	0/0	0/0	0/0	0/0	0/0	0/0	0/0	0/0	0/0	0/0	0/0	0/0	0/0	0/0	0/0	0/0	0/0	0/0	0/0	0/0	0/0	0/0	0/0	0/0	0/0	0/0	0/0	1/1	0/0	0/0	0/0	0/0	0/0	0/0
ptg000001l_path_1	8319928	100141383|F|0-14:C>T-14:C>T	C	T	.	PASS	.	GT	0/0	0/1	0/0	0/0	0/0	0/0	0/0	0/0	0/0	0/0	0/0	0/0	0/0	0/0	0/0	0/0	0/0	0/0	0/0	0/0	0/0	0/0	0/1	0/0	0/0	0/0	0/0	0/0	0/0	0/0	0/0	0/0	0/0	0/0	./.	0/0	0/0	0/0	0/0	0/0	0/0
ptg000001l_path_1	27041424	100148714|F|0-14:A>T-14:A>T	A	T	.	PASS	.	GT	0/0	0/0	0/0	0/0	0/0	0/0	0/0	0/0	0/0	0/0	0/0	0/0	0/0	0/0	0/0	0/0	0/0	0/0	0/0	0/0	0/0	0/0	0/0	0/0	0/0	0/0	0/0	0/0	0/0	0/0	0/0	0/0	0/0	0/0	1/1	0/0	0/0	0/0	0/0	0/0	0/0
ptg000074l_path_1	1921026	30052759|F|0-15:C>T-15:C>T	C	T	.	PASS	.	GT	0/0	0/0	0/0	0/0	0/0	0/0	0/0	0/0	0/0	0/0	0/0	0/0	0/0	0/0	0/0	0/0	0/0	0/0	0/0	0/0	0/0	0/0	0/0	0/0	0/0	0/0	0/0	0/1	0/0	0/0	0/0	0/0	0/0	0/0	0/0	0/0	0/0	0/1	0/0	0/0	0/0
ptg000040l_path_1	8471691	100066789|F|0-15:A>G-15:A>G	A	G	.	PASS	.	GT	0/0	1/1	0/1	1/1	0/0	0/0	0/0	0/0	0/0	0/0	0/0	0/0	0/0	0/1	0/0	0/0	0/0	0/0	0/0	0/0	0/0	0/0	0/1	0/0	0/0	0/1	0/0	0/0	0/0	0/0	0/1	0/0	0/0	0/1	0/0	0/0	1/1	0/0	0/0	0/0	0/0
ptg000047l_path_1	3324723	100084086|F|0-15:A>G-15:A>G	A	G	.	PASS	.	GT	1/1	1/1	1/1	1/1	1/1	1/1	1/1	1/1	1/1	1/1	1/1	1/1	1/1	1/1	1/1	1/1	1/1	1/1	1/1	1/1	1/1	1/1	1/1	1/1	1/1	1/1	1/1	1/1	1/1	1/1	1/1	1/1	1/1	1/1	0/0	1/1	1/1	1/1	1/1	1/1	1/1
ptg000076l_path_1	10788553	100099285|F|0-15:A>G-15:A>G	A	G	.	PASS	.	GT	0/0	0/0	0/0	0/0	0/0	0/0	0/0	0/0	0/0	0/0	0/0	0/0	0/0	0/0	0/0	0/0	0/0	0/0	0/0	0/0	0/0	0/0	0/0	0/0	0/0	0/0	0/0	0/0	0/0	0/0	0/0	0/0	0/0	0/0	1/1	0/0	0/0	0/0	0/0	0/0	0/0
ptg000022l_path_1	10162961	100107728|F|0-15:C>T-15:C>T	C	T	.	PASS	.	GT	0/0	0/0	0/1	0/0	0/0	0/0	0/0	0/0	0/0	0/0	0/0	0/0	0/0	0/0	0/0	0/0	0/0	0/0	0/0	0/0	0/0	0/0	1/1	0/0	0/1	0/1	0/0	0/0	0/0	0/0	0/0	0/0	0/0	0/0	0/0	0/1	1/1	0/0	0/0	0/0	0/0
UNK	28	100115878|F|0-15:G>T-15:G>T	G	T	.	PASS	.	GT	0/0	0/0	0/0	0/0	0/0	0/0	0/0	0/0	0/0	0/0	0/0	0/0	0/0	0/0	0/0	0/0	0/0	0/0	0/0	0/0	0/0	0/0	0/0	0/0	0/0	0/0	0/0	0/0	0/0	0/0	0/0	0/0	0/0	0/0	1/1	0/0	0/0	0/0	0/0	0/0	0/0
ptg000033l_path_1	5864990	100129903|F|0-15:G>A-15:G>A	G	A	.	PASS	.	GT	0/0	0/0	0/0	0/0	0/0	0/0	0/0	0/0	0/0	0/0	0/0	0/0	0/0	0/0	0/0	0/0	0/0	0/0	0/0	0/0	0/0	0/0	0/0	0/0	0/0	0/0	0/0	0/0	0/0	0/0	0/0	0/0	0/0	0/0	1/1	0/0	0/0	0/0	0/0	0/0	0/0
ptg000005l_path_1	27122349	100137229|F|0-15:C>A-15:C>A	C	A	.	PASS	.	GT	0/0	1/1	1/1	1/1	0/0	0/0	0/0	0/0	0/0	0/0	0/0	0/1	0/0	0/1	1/1	0/0	0/0	0/0	0/0	0/0	0/0	0/0	1/1	0/1	1/1	1/1	0/1	0/0	0/0	0/0	0/0	0/0	0/0	1/1	1/1	1/1	1/1	0/0	0/0	0/0	0/0
ptg000006l_path_1	7533520	100142094|F|0-15:A>G-15:A>G	A	G	.	PASS	.	GT	0/0	0/0	0/0	0/0	0/0	0/0	0/0	0/0	0/0	0/0	0/0	0/0	0/0	0/0	0/0	0/0	0/0	0/0	0/0	0/0	0/0	0/0	0/0	0/0	0/0	0/0	0/0	0/0	0/0	0/0	0/1	0/0	0/0	0/0	./.	0/0	0/0	0/0	0/0	0/0	0/0
ptg000001l_path_1	13117537	100149155|F|0-15:A>C-15:A>C	A	C	.	PASS	.	GT	1/1	1/1	1/1	1/1	1/1	1/1	1/1	1/1	1/1	1/1	1/1	1/1	1/1	1/1	1/1	1/1	1/1	1/1	1/1	1/1	1/1	1/1	1/1	1/1	1/1	1/1	1/1	1/1	1/1	1/1	1/1	1/1	1/1	1/1	0/0	1/1	1/1	1/1	1/1	1/1	1/1
ptg000026l_path_1	15295494	100024713|F|0-16:T>C-16:T>C	T	C	.	PASS	.	GT	1/1	1/1	1/1	1/1	1/1	1/1	1/1	1/1	1/1	1/1	1/1	1/1	1/1	1/1	1/1	1/1	1/1	1/1	1/1	1/1	1/1	1/1	1/1	1/1	1/1	1/1	1/1	1/1	1/1	1/1	1/1	1/1	1/1	1/1	0/0	1/1	1/1	1/1	1/1	1/1	1/1
UNK	29	100048385|F|0-16:T>G-16:T>G	T	G	.	PASS	.	GT	1/1	1/1	1/1	1/1	1/1	1/1	1/1	1/1	1/1	1/1	1/1	1/1	1/1	1/1	1/1	1/1	1/1	1/1	1/1	1/1	1/1	1/1	1/1	1/1	1/1	1/1	1/1	1/1	1/1	1/1	1/1	1/1	1/1	1/1	1/1	1/1	1/1	1/1	1/1	1/1	0/0
UNK	30	100063133|F|0-16:G>C-16:G>C	G	C	.	PASS	.	GT	0/0	0/0	0/0	0/0	0/0	0/0	0/0	0/0	0/0	0/0	0/0	0/0	0/0	0/0	0/0	0/0	0/0	0/0	0/0	0/0	0/0	0/0	0/0	0/0	0/0	0/0	0/0	0/0	0/0	0/0	0/0	0/0	0/0	0/0	1/1	0/0	0/0	0/0	0/0	0/0	0/0
ptg000031l_path_1	10200959	100095590|F|0-16:T>C-16:T>C	T	C	.	PASS	.	GT	0/0	0/0	0/0	0/0	0/0	0/0	0/0	0/0	0/0	0/0	0/0	0/0	0/0	0/0	0/0	0/0	0/0	0/0	0/0	0/0	0/0	0/0	0/0	0/0	0/0	0/0	0/0	0/0	0/0	0/0	0/0	0/0	0/0	0/0	1/1	0/0	0/0	0/0	0/0	0/0	0/0
UNK	31	30042491|F|0-16:T>A-16:T>A	T	A	.	PASS	.	GT	0/0	0/0	0/0	0/0	0/0	0/0	0/0	0/1	0/0	0/0	0/0	0/0	0/0	0/0	0/0	0/0	0/0	0/0	0/0	0/0	0/0	0/0	0/0	0/0	0/0	0/0	0/0	0/0	0/0	0/1	0/0	0/0	0/0	0/0	0/0	0/0	0/0	0/0	0/0	0/0	0/0
ptg000005l_path_1	14073288	100133244|F|0-16:G>A-16:G>A	G	A	.	PASS	.	GT	0/0	0/0	0/0	0/0	0/0	0/0	0/0	0/0	0/0	0/0	0/0	0/0	0/0	0/0	0/0	0/0	0/0	0/0	0/0	0/0	0/0	0/0	0/0	0/0	0/0	0/0	0/0	0/0	0/0	0/0	0/0	0/0	0/0	0/0	1/1	0/0	0/0	0/0	0/0	0/0	0/0
ptg000022l_path_1	3632104	100136487|F|0-16:T>C-16:T>C	T	C	.	PASS	.	GT	1/1	1/1	1/1	1/1	1/1	1/1	1/1	1/1	1/1	1/1	1/1	1/1	1/1	1/1	1/1	1/1	1/1	1/1	1/1	1/1	1/1	1/1	1/1	1/1	1/1	1/1	1/1	1/1	1/1	1/1	1/1	1/1	1/1	1/1	0/0	1/1	1/1	1/1	1/1	1/1	1/1
ptg000036l_path_1	3896165	100138584|F|0-16:G>A-16:G>A	G	A	.	PASS	.	GT	0/0	0/0	0/0	0/0	0/0	1/1	0/0	0/0	1/1	0/0	0/0	0/1	0/1	0/0	0/0	0/1	0/0	0/0	0/1	0/0	0/1	0/1	0/0	0/0	0/0	0/0	0/0	0/0	0/1	0/1	0/0	0/0	0/1	0/0	./.	0/0	0/1	0/1	0/1	0/0	0/0
UNK	32	100077459|F|0-17:A>G-17:A>G	A	G	.	PASS	.	GT	1/1	1/1	1/1	1/1	1/1	1/1	1/1	1/1	1/1	1/1	1/1	1/1	1/1	1/1	1/1	1/1	1/1	1/1	1/1	1/1	1/1	1/1	1/1	1/1	1/1	1/1	1/1	1/1	1/1	1/1	1/1	1/1	1/1	1/1	0/0	1/1	1/1	1/1	1/1	1/1	1/1
ptg000022l_path_1	5114705	100090554|F|0-17:G>A-17:G>A	G	A	.	PASS	.	GT	0/0	0/0	0/0	0/0	0/0	0/0	0/0	0/0	0/0	0/0	0/0	0/0	0/0	0/0	0/0	0/0	0/0	0/0	0/0	0/0	0/0	0/0	0/0	0/0	0/0	0/0	0/0	0/0	0/0	0/0	0/0	0/0	0/0	0/0	1/1	0/0	0/0	0/0	0/0	0/0	0/0
ptg000048l_path_1	3319548	100091848|F|0-17:C>G-17:C>G	C	G	.	PASS	.	GT	0/0	0/0	0/0	0/0	1/1	0/0	0/0	0/0	0/1	0/0	0/0	0/0	0/0	0/0	0/0	0/1	0/1	0/0	0/0	0/1	0/1	0/1	0/0	0/1	0/0	0/0	0/0	0/1	0/1	0/0	0/0	0/1	0/0	0/0	0/0	0/0	0/0	0/1	0/1	0/0	0/0
UNK	33	100095560|F|0-17:G>A-17:G>A	G	A	.	PASS	.	GT	0/0	0/0	0/0	0/0	0/1	0/1	0/1	0/0	1/1	1/1	0/0	0/0	1/1	0/0	0/0	0/0	0/1	1/1	0/1	0/1	0/1	0/1	0/0	0/1	0/0	0/1	1/1	0/1	1/1	0/1	0/1	1/1	0/1	0/0	0/0	0/0	0/0	0/1	0/0	1/1	0/0
ptg000068l_path_1	2182503	100106514|F|0-17:C>T-17:C>T	C	T	.	PASS	.	GT	0/0	0/0	0/0	0/0	0/0	0/0	0/0	0/0	0/0	0/0	0/0	0/0	0/0	0/0	0/0	0/0	0/0	0/0	0/0	0/0	0/0	0/0	0/0	0/0	0/0	0/0	0/0	0/0	0/0	0/0	0/0	0/0	0/0	0/0	0/1	0/0	0/0	0/0	0/0	0/0	0/0
ptg000008l_path_1	4089877	100107080|F|0-17:G>C-17:G>C	G	C	.	PASS	.	GT	0/0	0/0	0/0	0/1	0/0	0/0	0/0	0/0	0/0	0/0	0/0	0/0	0/0	1/1	0/0	0/0	0/0	0/0	0/0	0/0	0/0	0/0	0/0	0/0	0/0	0/0	0/0	0/0	0/0	0/0	0/0	0/0	0/0	0/0	0/0	0/1	0/0	0/0	0/0	0/0	0/0
ptg000005l_path_1	3067012	100117505|F|0-17:G>A-17:G>A	G	A	.	PASS	.	GT	0/0	0/0	0/1	0/1	0/0	0/0	0/0	0/0	0/0	0/0	0/0	0/0	0/0	1/1	1/1	0/0	0/0	0/0	0/0	0/0	0/0	0/0	0/1	0/0	0/1	1/1	0/0	0/0	0/0	0/0	0/0	0/0	0/0	1/1	0/0	1/1	1/1	0/0	0/0	0/0	0/0
ptg000033l_path_1	14427548	100131613|F|0-17:C>T-17:C>T	C	T	.	PASS	.	GT	0/0	0/1	0/0	0/0	0/0	0/0	0/1	0/1	0/0	0/0	0/0	0/0	0/1	0/0	0/0	0/1	0/1	0/0	0/0	0/0	0/1	0/1	0/1	0/0	0/1	0/0	0/1	0/1	0/0	0/0	0/1	0/1	0/1	0/0	./.	0/1	0/0	0/1	0/0	0/1	0/1
ptg000049l_path_1	6699990	100143622|F|0-17:A>C-17:A>C	A	C	.	PASS	.	GT	0/1	0/1	0/1	0/1	0/0	0/0	0/1	0/1	0/0	0/0	0/0	0/1	0/0	0/1	1/1	0/0	0/1	0/1	0/0	0/0	0/1	0/0	0/0	0/0	1/1	0/1	0/1	0/1	0/1	0/0	0/0	0/0	0/0	0/0	1/1	0/1	0/1	0/0	0/0	0/0	0/0
ptg000023l_path_1	726081	100052874|F|0-18:T>C-18:T>C	T	C	.	PASS	.	GT	1/1	1/1	1/1	1/1	1/1	1/1	1/1	1/1	1/1	1/1	1/1	1/1	1/1	1/1	1/1	1/1	1/1	1/1	1/1	1/1	1/1	1/1	1/1	1/1	1/1	1/1	1/1	1/1	1/1	1/1	1/1	1/1	1/1	1/1	0/0	1/1	1/1	1/1	1/1	1/1	1/1
UNK	34	100073691|F|0-18:C>T-18:C>T	C	T	.	PASS	.	GT	1/1	0/0	0/0	0/0	0/1	0/0	0/0	0/0	0/0	0/0	1/1	0/0	0/1	0/0	0/0	0/1	0/0	0/0	0/1	0/1	0/1	0/0	0/1	0/0	0/1	0/0	0/1	0/1	0/1	0/0	0/0	0/0	0/1	0/0	0/0	0/0	0/0	0/0	0/1	0/0	0/0
ptg000005l_path_1	27324427	100084204|F|0-18:C>T-18:C>T	C	T	.	PASS	.	GT	0/0	0/0	0/0	0/0	0/0	0/0	0/0	0/0	0/0	0/0	0/0	0/0	0/0	0/0	0/0	0/0	0/0	0/0	0/0	0/0	0/0	0/0	0/0	0/0	0/0	0/0	0/0	0/0	0/0	0/0	0/0	0/0	0/0	0/0	./.	0/0	0/0	0/0	0/0	0/0	0/0
ptg000076l_path_1	10549446	100108508|F|0-18:T>C-18:T>C	T	C	.	PASS	.	GT	0/0	0/0	0/0	0/0	0/0	0/0	0/0	0/0	0/0	0/0	0/0	0/0	0/0	0/0	0/0	0/0	0/0	0/0	0/0	0/0	0/0	0/0	0/0	0/0	0/0	0/0	0/0	0/0	0/0	0/0	0/0	0/0	0/0	0/0	1/1	0/0	0/0	0/0	0/0	0/0	0/0
ptg000040l_path_1	2118687	100111529|F|0-18:A>T-18:A>T	A	T	.	PASS	.	GT	0/0	0/0	0/0	0/0	0/0	0/0	0/0	0/1	0/1	0/1	0/1	0/0	0/0	0/0	0/0	0/0	0/0	0/1	0/0	0/1	0/1	0/0	0/0	0/1	0/0	0/0	0/0	0/0	0/1	1/1	0/1	0/0	0/1	0/0	0/0	0/0	0/0	0/1	0/0	0/0	0/1
ptg000005l_path_1	5627457	100134616|F|0-18:T>C-18:T>C	T	C	.	PASS	.	GT	1/1	0/0	0/0	0/0	1/1	0/0	1/1	1/1	1/1	0/1	0/1	0/0	0/1	0/0	0/0	0/0	0/1	0/1	1/1	0/1	0/1	0/1	0/0	0/0	0/0	0/0	1/1	0/1	1/1	0/1	0/1	1/1	1/1	0/0	0/0	0/0	0/0	1/1	0/0	0/1	1/1
ptg000044l_path_1	7791869	100142138|F|0-18:C>G-18:C>G	C	G	.	PASS	.	GT	0/0	0/0	0/0	0/0	0/0	0/0	0/0	0/0	0/0	0/0	0/0	0/0	0/0	0/0	0/0	0/0	0/0	0/0	0/0	0/0	0/0	0/0	0/0	0/0	0/0	0/0	0/0	0/0	0/0	0/0	0/0	0/0	0/0	0/0	1/1	0/0	0/0	0/0	0/0	0/0	0/0
ptg000076l_path_1	6991182	100146514|F|0-18:T>A-18:T>A	T	A	.	PASS	.	GT	0/0	0/0	0/0	0/0	0/0	0/0	0/0	0/0	0/0	0/0	0/0	0/0	0/0	0/0	0/0	0/0	0/0	0/0	0/0	0/0	0/0	0/0	0/0	0/0	0/0	0/0	0/0	0/0	0/0	0/0	0/0	0/0	0/0	0/0	1/1	0/0	0/0	0/0	0/0	0/0	0/0
ptg000005l_path_1	13753006	100064668|F|0-19:T>C-19:T>C	T	C	.	PASS	.	GT	1/1	1/1	1/1	1/1	1/1	1/1	1/1	1/1	1/1	1/1	1/1	1/1	1/1	1/1	1/1	1/1	1/1	1/1	1/1	1/1	1/1	1/1	1/1	1/1	1/1	1/1	1/1	1/1	1/1	1/1	1/1	1/1	1/1	1/1	0/0	1/1	1/1	1/1	1/1	1/1	1/1
ptg000047l_path_1	2398356	100084965|F|0-19:C>A-19:C>A	C	A	.	PASS	.	GT	0/0	0/0	0/0	0/0	0/0	0/0	0/0	0/0	0/0	0/0	0/0	0/0	0/0	0/0	0/0	0/0	0/0	0/0	0/0	0/0	0/0	0/0	0/0	0/0	0/0	0/0	0/0	0/0	0/0	0/0	0/0	0/0	0/0	0/0	1/1	0/0	0/0	0/0	0/0	0/0	0/0
ptg000061l_path_1	1293977	100096040|F|0-19:T>A-19:T>A	T	A	.	PASS	.	GT	0/0	0/0	0/0	0/0	0/0	0/0	0/0	0/0	0/0	0/0	0/0	0/0	0/0	0/0	0/0	0/0	0/0	0/0	0/0	0/0	0/0	0/0	0/0	0/0	0/0	0/0	0/0	0/0	0/0	0/0	0/0	0/0	0/0	0/0	1/1	0/0	0/0	0/0	0/0	0/0	0/0
ptg000026l_path_1	15462729	100111532|F|0-19:G>A-19:G>A	G	A	.	PASS	.	GT	0/0	0/0	0/0	0/0	0/0	0/0	0/0	0/0	0/0	0/0	0/1	0/0	0/0	0/0	0/0	0/0	0/0	0/0	0/0	0/0	0/0	0/0	0/0	0/0	0/0	0/0	0/0	0/0	0/0	0/0	0/0	0/0	0/0	0/0	1/1	0/0	0/0	0/0	0/0	0/0	0/0
ptg000011l_path_1	16963736	100120573|F|0-19:C>G-19:C>G	C	G	.	PASS	.	GT	0/0	0/0	0/0	0/0	0/0	0/0	0/0	0/0	0/0	0/0	0/0	0/0	0/0	0/0	0/0	0/0	0/0	0/0	0/0	0/0	0/0	0/0	0/0	0/0	0/0	0/0	0/0	0/0	0/0	0/0	0/0	0/0	0/1	0/0	./.	0/0	0/0	0/0	0/0	0/0	0/0
ptg000008l_path_1	3700748	100126755|F|0-19:C>T-19:C>T	C	T	.	PASS	.	GT	0/0	0/0	0/0	0/0	0/0	0/0	0/0	0/0	0/0	0/0	0/0	0/0	0/0	0/0	0/0	0/0	0/0	0/0	0/0	0/0	0/0	0/0	0/0	0/0	0/0	0/0	0/0	0/0	0/0	0/0	0/0	0/0	0/0	0/0	1/1	0/0	0/0	0/0	0/0	0/0	0/0
UNK	35	100144182|F|0-19:C>T-19:C>T	C	T	.	PASS	.	GT	1/1	1/1	1/1	1/1	1/1	1/1	1/1	1/1	1/1	1/1	1/1	1/1	1/1	1/1	1/1	1/1	1/1	1/1	1/1	1/1	1/1	1/1	1/1	1/1	1/1	1/1	1/1	1/1	1/1	1/1	1/1	1/1	1/1	1/1	0/0	1/1	1/1	1/1	1/1	1/1	1/1
ptg000022l_path_1	1197825	100144510|F|0-19:T>G-19:T>G	T	G	.	PASS	.	GT	1/1	1/1	1/1	1/1	1/1	1/1	1/1	1/1	1/1	1/1	1/1	1/1	1/1	1/1	1/1	1/1	1/1	1/1	1/1	1/1	1/1	1/1	1/1	1/1	1/1	1/1	1/1	1/1	1/1	1/1	1/1	1/1	1/1	1/1	0/0	1/1	1/1	1/1	1/1	1/1	1/1
ptg000076l_path_1	10271052	100048420|F|0-20:T>A-20:T>A	T	A	.	PASS	.	GT	0/0	0/0	0/0	0/0	0/0	0/1	0/0	0/0	0/0	0/0	0/0	0/0	0/0	0/0	0/0	0/0	0/0	0/0	0/0	0/0	0/0	0/0	0/0	0/0	0/0	0/0	0/0	0/0	0/0	0/0	0/0	0/0	0/0	0/0	0/0	0/0	0/0	0/0	0/0	0/0	0/0
ptg000040l_path_1	2746236	100085980|F|0-20:T>C-20:T>C	T	C	.	PASS	.	GT	0/0	0/0	0/0	0/0	0/0	0/0	0/0	0/0	0/0	0/0	0/0	0/0	0/0	0/0	0/0	0/0	0/0	0/0	0/0	0/0	0/0	0/0	0/0	0/0	0/0	0/0	0/0	0/0	0/0	0/0	0/0	0/0	0/0	0/0	1/1	0/0	0/0	0/0	0/0	0/0	0/0
ptg000022l_path_1	13385860	100103324|F|0-20:T>G-20:T>G	T	G	.	PASS	.	GT	0/0	1/1	1/1	1/1	0/0	0/0	0/1	0/0	0/0	0/0	0/0	1/1	0/0	1/1	1/1	0/0	0/1	1/1	0/1	0/0	0/0	0/0	1/1	0/0	1/1	1/1	0/0	0/1	0/0	0/0	0/0	0/0	0/0	1/1	./.	1/1	1/1	0/0	0/0	0/0	0/0
ptg000045l_path_1	10100806	100116403|F|0-20:T>G-20:T>G	T	G	.	PASS	.	GT	0/0	0/0	0/0	0/0	0/0	0/0	0/0	0/0	0/0	0/0	0/0	0/0	0/0	0/0	0/0	0/0	0/0	0/0	0/0	0/0	0/0	0/0	0/0	0/0	0/0	0/0	0/0	0/0	0/0	0/0	0/0	0/0	0/0	0/0	1/1	0/0	0/0	0/0	0/0	0/0	0/0
ptg000076l_path_1	1073535	100116726|F|0-20:C>T-20:C>T	C	T	.	PASS	.	GT	0/0	0/0	0/0	0/0	0/0	0/0	0/0	0/0	0/0	0/0	0/0	0/0	0/0	0/0	0/0	0/0	0/0	0/0	0/0	0/0	0/0	0/0	0/0	0/0	0/0	0/0	0/0	0/0	0/0	0/0	0/0	1/1	0/0	0/0	0/0	0/0	0/0	0/0	0/0	0/0	0/0
ptg000048l_path_1	3734901	100126368|F|0-20:A>G-20:A>G	A	G	.	PASS	.	GT	0/0	0/0	0/0	0/0	0/0	0/0	0/0	0/1	0/0	0/1	0/0	0/0	0/0	0/0	0/0	0/1	0/0	0/1	0/0	0/0	0/0	0/0	0/0	0/0	0/0	0/0	0/1	0/0	0/1	0/0	0/1	0/1	0/0	0/0	0/0	0/0	0/0	0/1	0/0	0/0	0/0
ptg000045l_path_1	9987332	100129064|F|0-20:T>C-20:T>C	T	C	.	PASS	.	GT	0/0	0/0	0/0	0/0	0/0	0/0	0/0	0/0	0/0	0/0	0/0	0/0	0/0	0/0	0/0	0/0	0/0	0/0	0/0	0/0	0/0	0/0	0/0	0/0	0/0	0/0	0/0	0/0	0/0	0/0	0/0	0/0	0/0	0/0	1/1	0/0	0/0	0/0	0/0	0/0	0/0
ptg000033l_path_1	484420	100137241|F|0-20:T>G-20:T>G	T	G	.	PASS	.	GT	0/0	0/0	0/0	0/0	0/0	0/0	0/0	0/0	0/0	0/0	0/0	0/0	0/0	0/0	0/0	0/0	0/0	0/0	0/0	0/0	0/0	0/0	0/0	0/0	0/0	0/0	0/0	0/0	0/0	0/0	0/0	0/0	0/0	0/0	1/1	0/0	0/0	0/0	0/0	0/0	0/0
ptg000001l_path_1	27041430	100148714|F|0-20:A>T-20:A>T	A	T	.	PASS	.	GT	0/0	0/0	0/0	0/0	0/0	0/0	0/0	0/0	0/0	0/0	0/0	0/0	0/0	0/0	0/0	0/0	0/0	0/0	0/0	0/0	0/0	0/0	0/0	0/0	0/0	0/0	0/0	0/0	0/0	0/0	0/0	0/0	0/0	0/0	1/1	0/0	0/0	0/0	0/0	0/0	0/0
ptg000001l_path_1	5927406	100063396|F|0-21:C>A-21:C>A	C	A	.	PASS	.	GT	0/1	0/0	0/0	0/0	0/0	0/0	0/0	0/0	0/0	0/0	0/1	0/0	0/0	0/0	0/0	0/0	0/0	0/0	0/1	0/0	0/1	0/1	0/0	0/1	0/0	0/0	0/0	0/0	0/0	0/0	0/0	0/0	0/0	0/0	0/0	0/0	0/0	0/0	0/0	0/0	0/0
ptg000008l_path_1	3336439	100077709|F|0-21:A>G-21:A>G	A	G	.	PASS	.	GT	0/0	0/0	0/0	0/0	0/0	0/0	0/0	0/0	0/0	0/0	0/0	0/0	0/0	0/0	0/0	0/0	0/0	0/0	0/0	0/0	0/0	0/0	0/0	0/0	0/0	0/0	0/0	0/0	0/0	0/0	0/0	0/0	0/0	0/0	1/1	0/0	0/0	0/0	0/0	0/0	0/0
ptg000076l_path_1	3530833	30059285|F|0-21:G>A-21:G>A	G	A	.	PASS	.	GT	0/0	0/0	0/0	0/0	0/0	0/0	0/0	0/0	0/0	0/0	0/0	0/0	0/0	0/0	0/0	0/0	0/0	0/0	0/0	0/0	0/0	0/0	0/0	0/0	0/0	0/0	0/0	0/0	0/0	0/0	0/0	0/0	0/0	0/0	1/1	0/0	0/0	0/0	0/0	0/0	0/0
ptg000026l_path_1	3758624	100102333|F|0-21:A>G-21:A>G	A	G	.	PASS	.	GT	0/0	1/1	0/1	1/1	0/0	0/0	0/0	0/0	0/0	0/0	0/0	1/1	0/0	0/0	1/1	0/0	0/0	0/0	0/0	0/0	0/0	0/0	1/1	0/0	1/1	1/1	0/0	0/0	0/0	0/0	0/0	0/0	0/0	0/1	./.	0/1	0/0	0/0	0/0	0/0	0/1
ptg000048l_path_1	3767477	100109503|F|0-21:C>T-21:C>T	C	T	.	PASS	.	GT	0/0	0/0	0/0	0/0	0/0	0/1	0/0	0/0	0/0	0/0	0/0	0/0	0/0	0/0	0/0	0/0	0/0	0/0	0/0	0/0	0/0	0/0	0/0	0/0	0/0	0/0	0/0	0/0	0/0	0/0	0/0	0/0	0/1	0/0	0/1	0/0	0/0	0/0	0/1	0/0	0/1
ptg000011l_path_1	17231892	30041352|F|0-21:G>A-21:G>A	G	A	.	PASS	.	GT	0/0	0/0	0/0	0/0	0/0	0/0	0/0	0/0	0/0	0/0	0/0	0/0	0/0	0/0	0/0	0/0	0/0	0/0	0/0	0/0	0/0	0/0	0/0	0/0	0/0	0/1	0/0	0/0	0/0	0/0	0/0	0/0	0/0	0/0	0/0	0/1	0/1	0/0	0/0	0/0	0/0
ptg000012l_path_1	4488621	100127294|F|0-21:G>A-21:G>A	G	A	.	PASS	.	GT	0/0	0/0	0/0	0/0	0/0	0/0	0/0	0/0	0/0	0/0	0/0	0/0	0/0	0/0	0/0	0/0	0/0	0/0	0/0	0/0	0/0	0/0	0/0	0/0	0/0	0/0	0/0	0/0	0/0	0/0	0/0	0/0	0/0	0/0	1/1	0/0	0/0	0/0	0/0	0/0	0/0
ptg000044l_path_1	10090985	30065159|F|0-21:T>C-21:T>C	T	C	.	PASS	.	GT	0/0	0/0	0/0	0/0	0/0	0/0	0/0	0/0	0/0	0/0	0/0	0/0	0/0	0/0	0/0	0/0	0/0	0/0	0/0	0/0	0/0	0/0	0/0	0/0	0/0	0/0	0/0	0/0	0/0	0/0	0/0	0/0	0/0	0/0	1/1	0/0	0/0	0/0	0/0	0/0	0/0
ptg000001l_path_1	5927406	100152187|F|0-21:C>A-21:C>A	C	A	.	PASS	.	GT	0/1	0/0	0/0	0/0	0/0	0/0	0/0	0/0	0/0	0/0	0/1	0/0	0/0	0/0	0/0	0/0	0/0	0/0	0/1	0/0	0/1	0/1	0/0	0/1	0/0	0/0	0/0	0/0	0/0	0/0	0/0	0/0	0/0	0/0	0/0	0/0	0/0	0/0	0/0	0/0	0/0
ptg000005l_path_1	255435	100155273|F|0-21:G>A-21:G>A	G	A	.	PASS	.	GT	1/1	1/1	1/1	1/1	1/1	1/1	1/1	1/1	1/1	1/1	1/1	1/1	1/1	1/1	1/1	1/1	1/1	1/1	1/1	1/1	1/1	1/1	1/1	1/1	1/1	1/1	1/1	1/1	1/1	1/1	1/1	1/1	1/1	1/1	0/0	1/1	1/1	1/1	1/1	1/1	1/1
UNK	36	100063224|F|0-22:G>A-22:G>A	G	A	.	PASS	.	GT	0/0	0/0	0/0	0/0	0/0	0/0	0/0	0/0	0/0	0/0	0/0	0/0	0/0	0/0	0/0	0/0	0/0	0/0	0/0	0/0	0/0	0/0	0/0	0/0	0/0	0/0	0/0	0/0	0/0	0/0	0/0	0/0	0/0	0/0	1/1	0/0	0/0	0/0	0/0	0/0	0/0
ptg000049l_path_1	8285437	100065709|F|0-22:C>T-22:C>T	C	T	.	PASS	.	GT	0/0	0/0	0/0	0/0	0/0	0/0	0/0	0/0	0/0	0/0	0/0	0/0	0/0	0/0	0/0	0/0	0/0	0/0	0/0	0/0	0/0	0/0	0/0	0/0	0/0	0/0	0/0	0/0	0/0	0/0	0/0	0/0	0/0	0/0	1/1	0/0	0/0	0/0	0/0	0/0	0/0
ptg000007l_path_1	13020681	100092532|F|0-22:T>C-22:T>C	T	C	.	PASS	.	GT	0/0	0/0	0/0	0/0	0/0	0/0	0/0	0/0	0/0	0/0	0/0	0/0	0/0	0/0	0/0	0/0	0/0	0/0	0/0	0/0	0/0	0/0	0/0	0/0	0/0	0/0	0/0	0/0	0/0	0/0	0/0	0/0	0/0	0/0	1/1	0/0	0/0	0/0	0/0	0/0	0/0
ptg000001l_path_1	8450992	100112360|F|0-22:T>C-22:T>C	T	C	.	PASS	.	GT	0/0	0/0	0/0	0/0	0/0	0/0	0/0	0/0	0/0	0/0	0/0	0/0	0/0	0/0	0/0	0/0	0/0	0/0	0/0	0/0	0/0	0/0	0/0	0/0	0/0	0/0	0/0	0/0	0/0	0/0	0/0	0/0	0/0	0/0	1/1	0/0	0/0	0/0	0/0	0/0	0/0
ptg000059l_path_1	5115069	100117158|F|0-22:A>G-22:A>G	A	G	.	PASS	.	GT	0/0	0/0	0/0	0/0	0/0	0/0	0/0	0/0	0/0	0/0	0/0	0/0	0/0	0/0	0/0	0/0	0/0	0/0	0/0	0/0	0/0	0/0	0/0	0/0	0/0	0/0	0/0	0/0	0/0	0/0	0/0	0/0	0/0	0/0	1/1	0/0	0/0	0/0	0/0	0/0	0/0
ptg000057l_path_1	3452184	100137214|F|0-22:G>A-22:G>A	G	A	.	PASS	.	GT	0/0	0/0	0/0	0/0	0/0	0/0	0/0	0/0	0/0	0/0	0/0	0/0	0/1	0/0	0/0	0/0	0/0	0/0	0/0	0/0	0/0	0/1	0/0	0/0	0/0	0/0	0/0	0/0	0/0	0/0	0/0	0/0	0/0	0/0	0/1	0/0	0/0	0/0	0/0	0/0	0/0
UNK	37	100142812|F|0-22:G>T-22:G>T	G	T	.	PASS	.	GT	1/1	1/1	1/1	1/1	1/1	1/1	1/1	1/1	1/1	1/1	1/1	1/1	1/1	1/1	1/1	1/1	1/1	1/1	1/1	1/1	1/1	1/1	1/1	1/1	1/1	1/1	1/1	1/1	1/1	1/1	1/1	1/1	1/1	1/1	0/0	1/1	1/1	1/1	1/1	1/1	1/1
ptg000062l_path_1	2275679	100090069|F|0-23:G>A-23:G>A	G	A	.	PASS	.	GT	0/0	0/0	0/0	0/0	0/0	0/0	0/0	0/0	0/0	0/0	0/0	0/0	0/0	0/0	0/0	0/0	0/0	0/0	0/0	0/0	0/0	0/0	0/0	0/0	0/0	0/0	0/0	0/0	0/0	0/0	0/0	0/0	0/0	0/0	1/1	0/0	0/0	0/0	0/0	0/0	0/0
ptg000008l_path_1	3867063	100095586|F|0-23:T>C-23:T>C	T	C	.	PASS	.	GT	0/0	0/0	0/0	0/0	0/0	0/0	0/0	0/0	0/0	0/0	0/0	0/0	0/0	0/0	0/0	0/0	0/0	0/0	0/0	0/0	0/0	0/0	0/0	0/0	0/0	0/0	0/0	0/0	0/0	0/0	0/0	0/0	0/0	0/0	1/1	0/0	0/0	0/0	0/0	0/0	0/0
UNK	38	100101420|F|0-23:C>T-23:C>T	C	T	.	PASS	.	GT	1/1	1/1	1/1	1/1	1/1	1/1	1/1	1/1	1/1	1/1	1/1	1/1	1/1	1/1	1/1	1/1	1/1	1/1	1/1	1/1	1/1	1/1	1/1	1/1	1/1	1/1	1/1	1/1	1/1	1/1	1/1	1/1	1/1	1/1	0/0	1/1	1/1	1/1	1/1	1/1	1/1
ptg000047l_path_1	9961140	100116213|F|0-23:G>A-23:G>A	G	A	.	PASS	.	GT	0/0	0/0	0/0	0/0	0/0	0/0	0/0	0/0	0/0	0/0	0/0	0/0	0/1	0/0	0/0	0/0	0/0	0/0	0/0	0/0	0/0	0/0	0/0	0/0	0/0	0/0	0/0	0/0	0/0	0/0	0/0	0/0	0/0	0/0	0/0	0/0	0/0	0/0	0/0	0/0	0/0
ptg000014l_path_1	3631265	100123236|F|0-23:G>T-23:G>T	G	T	.	PASS	.	GT	0/0	0/0	0/0	0/0	0/0	0/0	0/0	0/0	0/1	0/0	0/0	0/0	0/0	0/0	0/0	0/0	0/1	0/0	0/0	0/0	0/0	0/1	0/0	0/0	0/0	0/0	0/0	0/0	0/0	0/0	0/0	0/0	0/0	0/0	./.	0/0	0/0	0/1	0/0	0/0	0/0
ptg000005l_path_1	22085925	100140291|F|0-23:G>A-23:G>A	G	A	.	PASS	.	GT	0/1	0/0	0/0	0/0	0/1	0/0	0/0	0/0	0/1	0/0	0/0	0/0	0/1	0/0	0/0	0/0	0/0	0/0	0/0	0/1	0/0	0/0	0/0	0/1	0/0	0/0	0/0	0/0	0/1	0/1	0/0	0/0	0/0	0/0	./.	0/0	0/0	0/0	0/1	0/0	0/1
ptg000005l_path_1	22586377	100051560|F|0-24:T>C-24:T>C	T	C	.	PASS	.	GT	0/0	0/0	0/0	0/0	0/0	0/0	0/0	0/0	0/0	0/0	0/0	0/0	0/0	0/0	0/0	0/0	0/0	0/0	0/0	0/0	0/0	0/1	0/0	0/0	0/0	0/0	0/0	0/0	0/0	0/0	0/0	0/0	0/0	0/0	0/0	0/0	0/0	0/0	0/0	0/1	0/0
ptg000045l_path_1	975271	30064248|F|0-24:A>G-24:A>G	A	G	.	PASS	.	GT	1/1	1/1	1/1	1/1	1/1	1/1	1/1	1/1	1/1	1/1	1/1	1/1	1/1	1/1	1/1	1/1	1/1	1/1	1/1	1/1	1/1	1/1	1/1	1/1	1/1	1/1	1/1	1/1	1/1	1/1	1/1	1/1	1/1	1/1	0/0	1/1	1/1	1/1	1/1	1/1	1/1
UNK	39	100063277|F|0-24:A>C-24:A>C	A	C	.	PASS	.	GT	1/1	1/1	1/1	1/1	1/1	1/1	1/1	1/1	1/1	1/1	1/1	1/1	1/1	1/1	1/1	1/1	1/1	1/1	1/1	1/1	1/1	1/1	1/1	1/1	1/1	1/1	1/1	1/1	1/1	1/1	1/1	1/1	1/1	1/1	0/0	1/1	1/1	1/1	1/1	1/1	1/1
ptg000044l_path_1	5498734	100084870|F|0-24:C>T-24:C>T	C	T	.	PASS	.	GT	0/0	0/0	0/0	0/0	0/0	0/0	0/0	0/0	0/0	0/0	0/0	0/0	0/0	0/0	0/0	0/0	0/0	0/0	0/0	0/0	0/0	0/0	0/0	0/0	0/0	0/0	0/0	0/0	0/0	0/0	0/0	0/0	0/0	0/0	1/1	0/0	0/0	0/0	0/0	0/0	0/0
ptg000020l_path_1	10840835	100101412|F|0-24:T>C-24:T>C	T	C	.	PASS	.	GT	0/0	1/1	1/1	1/1	0/0	0/1	0/1	0/1	0/0	0/1	0/0	1/1	0/1	1/1	1/1	0/1	0/1	0/1	0/0	0/1	0/0	0/1	1/1	1/1	1/1	1/1	1/1	0/1	1/1	0/1	0/1	0/0	0/0	1/1	1/1	1/1	1/1	0/1	0/1	0/1	0/1
ptg000040l_path_1	6307925	100101721|F|0-24:C>T-24:C>T	C	T	.	PASS	.	GT	0/0	0/0	0/0	0/1	0/0	0/0	0/0	0/0	0/0	0/0	0/0	0/1	0/0	0/0	0/0	0/0	0/0	0/0	0/0	0/0	0/0	0/0	0/1	0/0	0/0	0/0	0/0	0/0	0/0	0/0	0/0	0/0	0/0	0/0	0/0	0/1	0/0	0/0	0/0	0/0	0/0
ptg000005l_path_1	2445738	100107268|F|0-24:A>G-24:A>G	A	G	.	PASS	.	GT	0/0	0/0	0/0	0/0	0/0	0/0	0/1	0/0	0/0	0/1	0/1	0/0	0/0	0/0	0/0	0/0	0/0	0/0	0/0	0/1	0/0	0/1	0/0	0/1	0/0	0/0	0/0	0/1	0/0	0/0	0/0	0/0	0/1	0/0	./.	0/0	0/0	0/0	0/0	0/0	0/0
ptg000040l_path_1	2725974	67623488|F|0-24:G>A-24:G>A	G	A	.	PASS	.	GT	0/0	0/0	0/0	0/0	0/0	0/0	0/0	0/0	0/0	0/0	0/0	0/0	0/0	0/0	0/0	0/0	0/0	0/0	0/0	0/0	0/0	0/0	0/0	0/0	0/0	0/0	0/0	0/0	0/0	0/0	0/0	0/0	0/0	0/0	1/1	0/0	0/0	0/0	0/0	0/0	0/0
ptg000044l_path_1	7927801	100113553|F|0-24:G>T-24:G>T	G	T	.	PASS	.	GT	0/0	0/0	0/0	0/0	0/0	0/0	0/0	0/0	0/0	0/0	0/0	0/0	0/0	0/0	0/0	0/0	0/0	0/0	0/0	0/0	0/0	0/0	0/0	0/0	0/0	0/0	0/0	0/0	0/0	0/0	0/0	0/0	0/0	0/0	1/1	0/0	0/0	0/0	0/0	0/0	0/0
ptg000045l_path_1	10100810	100116403|F|0-24:C>T-24:C>T	C	T	.	PASS	.	GT	0/0	0/0	0/0	0/0	0/0	0/0	0/0	0/0	0/0	0/0	0/0	0/0	0/0	0/0	0/0	0/0	0/0	0/0	0/0	0/0	0/0	0/0	0/0	0/0	0/0	0/0	0/0	0/0	0/0	0/0	0/0	0/0	0/0	0/0	1/1	0/0	0/0	0/0	0/0	0/0	0/0
ptg000019l_path_1	5995422	100117636|F|0-24:C>T-24:C>T	C	T	.	PASS	.	GT	0/0	0/0	0/0	0/0	0/0	0/0	0/0	0/0	0/0	0/0	0/0	0/0	0/0	0/0	0/0	0/0	0/0	0/0	0/0	0/0	0/0	0/0	0/0	0/0	0/0	0/0	0/0	0/0	0/0	0/0	0/0	0/0	0/0	0/0	1/1	0/0	0/0	0/0	0/0	0/0	0/0
ptg000001l_path_1	22990917	100136058|F|0-24:C>T-24:C>T	C	T	.	PASS	.	GT	0/0	0/0	0/0	0/0	0/0	0/0	0/0	0/0	0/0	0/0	0/0	0/0	0/0	0/0	0/0	0/0	0/0	0/0	0/0	0/0	0/0	0/0	0/0	0/0	0/0	0/0	0/0	0/0	0/0	0/0	0/0	0/0	0/0	0/0	1/1	0/0	0/0	0/0	0/0	0/0	0/0
ptg000040l_path_1	2666470	100048327|F|0-25:A>G-25:A>G	A	G	.	PASS	.	GT	0/0	0/0	0/0	0/0	0/0	0/0	0/0	0/0	0/0	0/0	0/0	0/0	0/0	0/0	0/0	0/0	0/0	0/0	0/0	0/0	0/0	0/0	0/0	0/0	0/0	0/0	0/0	0/0	0/0	0/0	0/0	0/0	0/0	0/0	1/1	0/0	0/0	0/0	0/0	0/0	0/0
ptg000033l_path_1	13861411	100065829|F|0-25:C>A-25:C>A	C	A	.	PASS	.	GT	0/0	0/0	0/0	0/0	0/0	0/0	0/0	0/0	0/0	0/0	0/0	0/1	0/0	0/0	0/0	0/0	0/0	0/0	0/0	0/0	0/0	0/0	0/0	0/0	0/0	0/0	0/0	0/0	0/0	0/0	0/0	0/0	0/0	0/0	0/0	0/0	0/0	0/0	0/0	0/0	0/0
ptg000001l_path_1	18541110	100096977|F|0-25:T>A-25:T>A	T	A	.	PASS	.	GT	0/0	0/0	0/0	0/0	0/0	0/0	0/0	0/0	0/0	0/0	0/0	0/0	0/0	0/0	0/0	0/0	0/0	0/0	0/0	0/0	0/0	0/0	0/0	0/0	0/0	0/0	0/0	0/0	0/0	0/0	0/0	0/0	0/0	0/0	0/0	0/0	0/1	0/0	0/0	0/0	0/0
ptg000012l_path_1	2812707	100107454|F|0-25:A>G-25:A>G	A	G	.	PASS	.	GT	0/0	0/0	0/0	0/0	0/0	0/0	0/0	0/0	0/0	0/0	0/0	0/0	0/0	0/0	0/0	0/0	0/0	0/0	0/0	0/0	0/0	0/0	0/0	0/0	0/0	0/0	0/0	0/0	0/0	0/0	0/0	0/0	0/0	0/0	0/1	0/0	0/0	0/0	0/0	0/0	0/0
ptg000040l_path_1	10034136	100116520|F|0-25:G>A-25:G>A	G	A	.	PASS	.	GT	0/0	0/1	0/0	0/0	0/0	0/0	0/0	0/0	0/0	0/0	0/0	0/1	0/0	0/0	0/0	0/0	0/0	0/0	0/0	0/0	0/0	0/0	0/0	0/0	0/1	0/0	0/0	0/0	0/0	0/0	0/0	0/0	0/0	0/1	0/0	0/0	0/0	0/0	0/0	0/0	0/0
ptg000026l_path_1	4416870	100120369|F|0-25:A>G-25:A>G	A	G	.	PASS	.	GT	0/0	0/0	0/0	0/0	0/1	0/0	0/1	0/0	0/1	0/0	0/0	0/0	0/1	0/0	0/0	1/1	0/1	0/0	1/1	0/0	0/0	0/1	0/0	0/0	0/0	0/0	0/1	0/0	0/0	0/0	0/1	0/0	1/1	0/0	./.	0/0	0/0	0/0	0/0	0/0	0/1
ptg000001l_path_1	21032637	100141902|F|0-25:C>G-25:C>G	C	G	.	PASS	.	GT	1/1	1/1	1/1	1/1	1/1	1/1	1/1	1/1	1/1	1/1	1/1	1/1	1/1	1/1	1/1	1/1	1/1	1/1	1/1	1/1	1/1	1/1	1/1	1/1	1/1	1/1	1/1	1/1	1/1	1/1	1/1	1/1	1/1	1/1	0/1	1/1	1/1	1/1	1/1	1/1	1/1
ptg000068l_path_1	1981453	100050926|F|0-26:A>T-26:A>T	A	T	.	PASS	.	GT	0/0	0/0	0/0	0/0	0/0	0/0	0/0	0/0	0/0	0/0	0/0	0/0	0/0	0/0	0/0	0/0	0/0	0/0	0/0	0/0	0/0	0/0	0/0	0/0	0/0	0/0	0/0	0/0	0/0	0/0	0/0	0/0	0/0	0/0	0/1	0/0	0/0	0/0	0/0	0/0	0/0
ptg000026l_path_1	18068188	100063145|F|0-26:G>A-26:G>A	G	A	.	PASS	.	GT	0/0	0/0	0/0	0/0	0/0	0/0	0/0	0/0	0/0	0/0	0/0	0/0	0/0	0/0	0/0	0/0	0/0	0/0	0/0	0/0	0/0	0/0	0/0	0/0	0/0	0/0	0/0	0/0	0/0	0/0	0/0	0/0	0/0	0/0	1/1	0/0	0/0	0/0	0/0	0/0	0/0
ptg000026l_path_1	6109806	100063421|F|0-26:T>A-26:T>A	T	A	.	PASS	.	GT	0/0	0/0	0/0	0/0	0/0	0/0	0/0	0/0	0/0	0/0	0/0	0/0	0/0	0/0	0/0	0/0	0/0	0/0	0/0	0/0	0/0	0/0	0/0	0/0	0/0	0/0	0/0	0/0	0/0	0/0	0/0	0/0	0/0	0/0	1/1	0/0	0/0	0/0	0/0	0/0	0/0
ptg000009l_path_1	3430115	100066646|F|0-26:C>T-26:C>T	C	T	.	PASS	.	GT	0/0	0/0	0/0	0/0	0/0	0/0	0/0	0/0	0/0	0/0	0/0	0/0	0/0	0/0	0/0	0/0	0/0	0/0	0/0	0/0	0/0	0/0	0/0	0/0	0/0	0/0	0/0	0/0	0/0	0/0	0/0	0/0	0/0	0/0	1/1	0/0	0/0	0/0	0/0	0/0	0/0
ptg000033l_path_1	6652150	30043063|F|0-26:G>A-26:G>A	G	A	.	PASS	.	GT	0/0	0/0	0/0	0/0	0/0	0/0	0/0	0/0	0/0	0/0	0/0	0/0	0/0	0/0	0/0	0/0	0/0	0/0	0/0	0/0	0/0	0/0	0/0	0/0	0/0	0/0	0/0	0/0	0/0	0/1	0/0	0/0	0/0	0/0	0/0	0/0	0/0	0/0	0/0	0/1	0/0
ptg000031l_path_1	7905690	42707738|F|0-26:A>T-26:A>T	A	T	.	PASS	.	GT	0/0	0/0	0/0	0/0	0/0	0/0	0/0	0/0	0/0	0/0	0/0	0/0	0/0	0/0	0/0	0/0	0/0	0/0	0/0	0/0	0/0	0/0	0/0	0/0	0/0	0/0	0/0	0/0	0/0	0/0	0/0	0/0	0/0	0/0	1/1	0/0	0/0	0/0	0/0	0/0	0/0
UNK	40	100114644|F|0-26:A>G-26:A>G	A	G	.	PASS	.	GT	1/1	1/1	1/1	1/1	1/1	1/1	1/1	1/1	1/1	1/1	1/1	1/1	1/1	1/1	1/1	1/1	1/1	1/1	1/1	1/1	1/1	1/1	1/1	1/1	1/1	1/1	1/1	1/1	1/1	1/1	1/1	1/1	1/1	1/1	0/0	1/1	1/1	1/1	1/1	1/1	1/1
ptg000005l_path_1	11330321	100128746|F|0-26:G>T-26:G>T	G	T	.	PASS	.	GT	0/0	0/0	0/0	0/0	0/0	0/0	0/0	0/0	0/0	0/0	0/0	0/0	0/0	0/0	0/0	0/0	0/0	0/0	0/0	0/0	0/0	0/0	0/0	0/0	0/0	0/0	0/0	0/0	0/0	0/0	0/0	0/0	0/0	0/0	./.	0/0	0/0	0/0	0/0	0/0	0/0
UNK	41	100051713|F|0-27:G>A-27:G>A	G	A	.	PASS	.	GT	1/1	1/1	1/1	1/1	1/1	1/1	1/1	1/1	1/1	1/1	1/1	1/1	1/1	1/1	1/1	1/1	1/1	1/1	1/1	1/1	1/1	1/1	1/1	1/1	1/1	1/1	1/1	1/1	1/1	1/1	1/1	1/1	1/1	1/1	0/0	1/1	1/1	1/1	1/1	1/1	1/1
UNK	42	100051943|F|0-27:G>A-27:G>A	G	A	.	PASS	.	GT	1/1	1/1	1/1	1/1	1/1	1/1	1/1	1/1	1/1	1/1	1/1	1/1	1/1	1/1	1/1	1/1	1/1	1/1	1/1	1/1	1/1	1/1	1/1	1/1	1/1	1/1	1/1	1/1	1/1	1/1	1/1	1/1	1/1	1/1	0/0	1/1	1/1	1/1	1/1	1/1	1/1
ptg000044l_path_1	9462092	100064826|F|0-27:T>C-27:T>C	T	C	.	PASS	.	GT	0/0	0/0	0/0	0/0	0/0	0/0	0/0	0/0	0/0	0/0	0/0	1/1	0/0	0/0	0/0	0/0	0/0	0/0	0/0	0/0	0/0	0/0	0/0	0/0	0/0	0/0	0/0	0/0	0/0	0/0	0/0	0/0	0/0	0/0	0/1	0/0	0/0	0/0	0/0	0/0	0/0
ptg000076l_path_1	2560110	30057091|F|0-27:G>C-27:G>C	G	C	.	PASS	.	GT	0/0	0/0	0/0	0/0	0/0	0/0	0/0	0/0	0/0	0/0	0/0	0/0	0/0	0/0	0/0	0/0	0/0	0/0	0/0	0/0	0/0	0/0	0/0	0/0	0/0	0/0	0/0	0/0	0/0	0/0	0/0	0/0	0/0	0/0	0/0	0/0	0/0	0/0	0/0	0/0	0/0
ptg000022l_path_1	12549836	100136257|F|0-27:T>A-27:T>A	T	A	.	PASS	.	GT	0/0	0/0	0/0	0/0	0/0	0/0	0/0	0/0	0/0	0/0	0/0	0/0	0/0	0/0	0/0	0/0	0/0	0/0	0/0	0/0	0/0	0/0	0/0	0/0	0/0	0/0	0/0	0/0	0/0	0/0	0/0	0/0	0/0	0/0	1/1	0/0	0/0	0/0	0/0	0/0	0/0
ptg000044l_path_1	7791878	100142138|F|0-27:G>A-27:G>A	G	A	.	PASS	.	GT	0/0	0/0	0/0	0/0	0/0	0/0	0/0	0/0	0/0	0/0	0/0	0/0	0/0	0/0	0/0	0/0	0/0	0/0	0/0	0/0	0/0	0/0	0/0	0/0	0/0	0/0	0/0	0/0	0/0	0/0	0/0	0/0	0/0	0/0	1/1	0/0	0/0	0/0	0/0	0/0	0/0
ptg000022l_path_1	13723796	100152311|F|0-27:A>T-27:A>T	A	T	.	PASS	.	GT	0/0	0/0	0/0	0/0	0/0	0/0	0/0	0/0	0/0	0/0	0/0	0/0	0/0	0/0	0/0	0/0	0/0	0/0	0/0	0/0	0/0	0/0	0/0	0/0	0/0	0/0	0/1	0/0	0/0	0/0	0/0	0/0	0/0	0/0	./.	0/0	0/0	0/0	0/0	0/0	0/0
ptg000049l_path_1	5684898	42708845|F|0-28:A>G-28:A>G	A	G	.	PASS	.	GT	1/1	1/1	1/1	1/1	1/1	1/1	1/1	1/1	1/1	1/1	1/1	1/1	1/1	1/1	1/1	1/1	1/1	1/1	1/1	1/1	1/1	1/1	1/1	1/1	1/1	1/1	1/1	1/1	1/1	1/1	1/1	1/1	1/1	1/1	0/0	1/1	1/1	1/1	1/1	1/1	1/1
ptg000001l_path_1	8276319	100098293|F|0-28:A>C-28:A>C	A	C	.	PASS	.	GT	0/0	0/0	0/0	0/0	0/0	0/0	0/0	0/0	0/0	0/0	0/0	0/0	0/0	0/0	0/0	0/0	0/0	0/0	0/0	0/0	0/0	0/0	0/0	0/0	0/0	0/0	0/0	0/0	0/0	0/0	0/0	0/0	0/0	0/0	1/1	0/0	0/0	0/0	0/0	0/0	0/0
ptg000026l_path_1	14023283	100102860|F|0-28:T>G-28:T>G	T	G	.	PASS	.	GT	0/0	0/0	0/0	0/0	0/0	0/0	0/0	0/0	0/0	0/0	0/0	0/0	0/0	0/0	0/0	0/0	0/0	0/0	0/0	0/0	0/0	0/0	0/0	0/0	0/0	0/0	0/0	0/0	0/0	0/0	0/0	0/0	0/0	0/0	1/1	0/0	0/0	0/0	0/0	0/0	0/0
ptg000014l_path_1	18072923	100137620|F|0-28:C>T-28:C>T	C	T	.	PASS	.	GT	0/0	0/0	0/0	0/0	0/0	0/0	0/0	0/0	0/0	0/0	0/0	0/0	0/0	0/0	0/0	0/0	0/0	0/0	0/0	0/0	0/0	0/0	0/0	0/0	0/0	0/0	0/0	0/0	0/0	0/0	0/0	0/0	0/0	0/0	1/1	0/0	0/0	0/0	0/0	0/0	0/0
ptg000047l_path_1	2917542	30057373|F|0-28:A>T-28:A>T	A	T	.	PASS	.	GT	0/0	0/0	0/0	0/0	0/0	0/0	0/0	0/1	0/0	0/0	0/0	0/0	0/0	0/0	0/0	0/0	0/0	0/0	0/0	0/0	0/0	0/0	0/0	0/0	0/0	0/0	0/0	0/0	0/0	0/0	0/0	0/0	0/0	0/0	0/0	0/0	0/0	0/0	0/0	0/0	0/0
ptg000044l_path_1	7791879	100142138|F|0-28:A>G-28:A>G	A	G	.	PASS	.	GT	0/0	0/0	0/0	0/0	0/0	0/0	0/0	0/0	0/0	0/0	0/0	0/0	0/0	0/0	0/0	0/0	0/0	0/0	0/0	0/0	0/0	0/0	0/0	0/0	0/0	0/0	0/0	0/0	0/0	0/0	0/0	0/0	0/0	0/0	1/1	0/0	0/0	0/0	0/0	0/0	0/0
ptg000022l_path_1	1197816	100144511|F|0-28:T>C-28:T>C	T	C	.	PASS	.	GT	1/1	1/1	1/1	1/1	1/1	1/1	1/1	1/1	1/1	1/1	1/1	1/1	1/1	1/1	1/1	1/1	1/1	1/1	1/1	1/1	1/1	1/1	1/1	1/1	1/1	1/1	1/1	1/1	1/1	1/1	1/1	1/1	1/1	1/1	0/0	1/1	1/1	1/1	1/1	1/1	1/1
ptg000045l_path_1	16176626	100075795|F|0-29:G>C-29:G>C	G	C	.	PASS	.	GT	0/0	0/0	0/0	0/0	0/0	0/0	0/0	0/0	0/0	0/0	0/0	0/0	0/0	0/0	0/0	0/0	0/0	0/0	0/0	0/0	0/0	0/0	0/0	0/0	0/0	0/0	0/0	0/0	0/0	0/0	0/0	0/0	0/0	0/0	1/1	0/0	0/0	0/0	0/0	0/0	0/0
ptg000030l_path_1	2708009	100076501|F|0-29:A>T-29:A>T	A	T	.	PASS	.	GT	0/0	0/0	0/0	0/0	0/0	0/0	0/0	0/0	0/0	0/0	0/0	0/0	0/0	0/0	0/0	0/0	0/0	0/0	0/0	0/0	0/0	0/0	0/0	0/0	0/0	0/0	0/0	0/0	0/0	0/0	0/0	0/0	0/0	0/0	./.	0/1	0/0	0/0	0/0	0/0	0/0
ptg000040l_path_1	4905450	100097506|F|0-29:T>C-29:T>C	T	C	.	PASS	.	GT	1/1	1/1	1/1	1/1	1/1	1/1	1/1	1/1	1/1	1/1	1/1	1/1	1/1	1/1	1/1	1/1	1/1	1/1	1/1	1/1	1/1	1/1	1/1	1/1	1/1	1/1	1/1	1/1	1/1	1/1	1/1	1/1	1/1	1/1	0/0	1/1	1/1	1/1	1/1	1/1	1/1
ptg000008l_path_1	3671084	100112159|F|0-29:T>A-29:T>A	T	A	.	PASS	.	GT	1/1	1/1	1/1	1/1	1/1	1/1	1/1	1/1	1/1	1/1	1/1	1/1	1/1	1/1	1/1	1/1	1/1	1/1	1/1	1/1	1/1	1/1	1/1	1/1	1/1	1/1	1/1	1/1	1/1	1/1	1/1	1/1	1/1	1/1	0/0	1/1	1/1	1/1	1/1	1/1	1/1
ptg000040l_path_1	9536445	100138176|F|0-29:G>A-29:G>A	G	A	.	PASS	.	GT	1/1	1/1	1/1	1/1	1/1	1/1	1/1	1/1	1/1	1/1	1/1	1/1	1/1	1/1	1/1	1/1	1/1	1/1	1/1	1/1	1/1	1/1	1/1	1/1	1/1	1/1	1/1	1/1	1/1	1/1	1/1	1/1	1/1	1/1	0/0	1/1	1/1	1/1	1/1	1/1	1/1
ptg000019l_path_1	3805194	100075788|F|0-30:G>T-30:G>T	G	T	.	PASS	.	GT	0/0	0/0	0/1	0/0	0/0	0/0	0/0	0/0	0/0	0/0	0/0	0/1	0/0	0/0	0/0	0/0	0/0	0/0	0/0	0/0	0/0	0/0	0/0	0/0	0/0	0/0	0/0	0/0	0/0	0/0	0/0	0/0	0/0	0/1	./.	0/1	0/0	0/0	0/0	0/0	0/0
ptg000066l_path_1	2960735	100101977|F|0-30:C>A-30:C>A	C	A	.	PASS	.	GT	0/1	0/0	0/0	0/0	0/0	0/1	0/0	0/0	0/1	0/0	0/1	0/0	0/0	0/0	0/0	0/0	0/0	0/1	0/0	0/0	0/0	0/0	0/0	0/1	0/0	0/0	0/0	0/0	0/0	0/0	0/0	0/0	0/0	0/0	0/0	0/0	0/0	0/0	0/0	0/0	0/1
ptg000048l_path_1	3767468	100109503|F|0-30:G>A-30:G>A	G	A	.	PASS	.	GT	0/0	0/0	0/0	0/0	0/0	0/1	0/0	0/0	0/0	0/0	0/0	0/1	0/0	0/0	0/0	0/0	0/0	0/0	0/0	0/0	0/0	0/0	0/0	0/0	0/0	0/0	0/0	0/0	0/0	0/0	0/0	0/0	0/0	0/0	0/0	0/0	0/0	0/0	0/0	0/0	0/0
ptg000001l_path_1	20735241	100116494|F|0-30:C>T-30:C>T	C	T	.	PASS	.	GT	0/0	0/0	0/0	0/0	0/0	0/0	0/0	0/0	0/0	0/0	0/0	0/0	0/0	0/0	0/0	0/0	0/0	0/0	0/0	0/0	0/0	0/0	0/0	0/0	0/0	0/0	0/0	0/0	0/0	0/0	0/0	0/0	0/0	0/0	1/1	0/0	0/0	0/0	0/0	0/0	0/0
ptg000040l_path_1	18491896	100132087|F|0-30:A>G-30:A>G	A	G	.	PASS	.	GT	1/1	1/1	1/1	1/1	1/1	1/1	1/1	1/1	1/1	1/1	1/1	1/1	1/1	1/1	1/1	1/1	1/1	1/1	1/1	1/1	1/1	1/1	1/1	1/1	1/1	1/1	1/1	1/1	1/1	1/1	1/1	1/1	1/1	1/1	0/0	1/1	1/1	1/1	1/1	1/1	1/1
ptg000040l_path_1	1896435	100108883|F|0-31:A>G-31:A>G	A	G	.	PASS	.	GT	0/0	0/0	0/0	0/0	0/0	0/0	0/0	0/0	0/0	0/0	0/0	0/0	0/0	0/0	0/0	0/0	0/0	0/0	0/0	0/0	0/0	0/0	0/0	0/0	0/0	0/0	0/0	0/0	0/0	0/0	0/0	0/0	0/0	0/0	1/1	0/0	0/0	0/0	0/0	0/0	0/0
ptg000005l_path_1	26363665	100117992|F|0-31:A>C-31:A>C	A	C	.	PASS	.	GT	0/0	0/0	0/0	0/0	0/0	0/0	0/0	0/0	0/0	0/0	0/0	0/0	0/0	0/0	0/0	0/0	0/0	0/0	0/0	0/0	0/0	0/0	0/0	0/0	0/0	0/0	0/0	0/0	0/0	0/0	0/0	0/0	0/0	0/0	1/1	0/0	0/0	0/0	0/0	0/0	0/0
ptg000005l_path_1	11330326	100128746|F|0-31:C>A-31:C>A	C	A	.	PASS	.	GT	0/0	0/1	0/0	0/0	0/0	0/0	0/0	0/0	0/0	0/0	0/0	0/0	0/0	0/0	0/0	0/0	0/0	0/0	0/0	0/0	0/0	0/0	0/0	0/0	0/1	0/0	0/0	0/0	0/0	0/0	0/0	0/0	0/0	0/0	./.	0/0	0/0	0/0	0/0	0/0	0/0
ptg000044l_path_1	9424895	100140592|F|0-31:T>C-31:T>C	T	C	.	PASS	.	GT	0/0	1/1	1/1	1/1	0/0	0/0	0/0	0/0	0/1	0/0	0/0	0/1	0/0	1/1	1/1	0/0	0/1	0/0	0/0	0/1	0/0	0/1	1/1	0/0	0/1	0/1	0/1	0/1	0/0	0/1	0/1	0/1	0/1	1/1	0/1	1/1	1/1	0/1	0/1	0/0	0/0
ptg000040l_path_1	2195410	100145845|F|0-31:G>A-31:G>A	G	A	.	PASS	.	GT	0/0	0/0	0/0	0/0	0/0	0/0	0/0	0/0	0/0	0/0	0/0	0/0	0/0	0/0	0/0	0/0	0/0	0/0	0/0	0/0	0/0	0/0	0/0	0/0	0/0	0/0	0/0	0/0	0/0	0/0	0/0	0/0	0/0	0/0	1/1	0/0	0/0	0/0	0/0	0/0	0/0
ptg000076l_path_1	4740669	100075628|F|0-32:G>T-32:G>T	G	T	.	PASS	.	GT	1/1	1/1	1/1	1/1	1/1	1/1	1/1	1/1	1/1	1/1	1/1	1/1	1/1	1/1	1/1	1/1	1/1	1/1	1/1	1/1	1/1	1/1	1/1	1/1	1/1	1/1	1/1	1/1	1/1	1/1	1/1	1/1	1/1	1/1	0/0	1/1	1/1	1/1	1/1	1/1	1/1
ptg000045l_path_1	10554111	100085071|F|0-32:A>G-32:A>G	A	G	.	PASS	.	GT	0/0	0/0	0/0	0/0	0/0	0/0	0/0	0/0	0/0	0/0	0/0	0/0	0/0	0/0	0/0	0/0	0/0	0/0	0/0	0/0	0/0	0/0	0/0	0/0	0/0	0/0	0/0	0/0	0/0	0/0	0/0	0/0	0/0	0/0	1/1	0/0	0/0	0/0	0/0	0/0	0/0
ptg000066l_path_1	2960737	100101977|F|0-32:T>A-32:T>A	T	A	.	PASS	.	GT	0/0	0/0	0/0	0/0	0/0	0/0	0/0	0/0	0/0	0/0	0/0	0/0	0/0	0/0	0/0	0/0	0/0	0/0	0/0	0/0	0/0	0/0	0/0	0/0	0/0	0/0	0/0	0/0	0/0	0/0	0/0	0/0	0/0	0/0	0/0	0/0	0/0	0/0	0/0	0/0	0/0
ptg000074l_path_1	1663041	100109540|F|0-32:T>C-32:T>C	T	C	.	PASS	.	GT	0/0	0/0	0/0	0/0	0/0	0/0	0/0	0/0	0/0	0/0	0/0	0/0	0/0	0/0	0/0	0/0	0/0	0/0	0/0	0/0	0/0	0/0	0/0	0/0	0/0	0/0	0/0	0/0	0/0	0/0	0/0	0/0	0/0	0/0	1/1	0/0	0/0	0/0	0/0	0/0	0/0
ptg000011l_path_1	7460473	100119984|F|0-32:A>T-32:A>T	A	T	.	PASS	.	GT	0/0	0/0	0/0	0/0	0/0	0/0	0/0	0/0	0/0	0/0	0/0	0/0	0/0	0/0	0/0	0/0	0/0	0/0	0/0	0/0	0/0	0/0	0/0	0/0	0/0	0/0	0/0	0/0	0/0	0/0	0/0	0/0	0/0	0/0	./.	0/0	0/0	0/0	0/0	0/0	0/0
ptg000005l_path_1	23894784	100137555|F|0-32:C>G-32:C>G	C	G	.	PASS	.	GT	1/1	0/0	0/0	0/0	0/0	0/1	1/1	1/1	0/1	0/0	0/1	0/0	0/1	0/0	0/0	0/1	1/1	0/1	0/1	0/1	0/0	0/1	0/0	1/1	0/0	0/0	0/1	0/1	0/1	0/1	0/1	0/1	0/1	0/0	./.	0/0	0/0	0/1	0/1	0/1	0/0
ptg000026l_path_1	13866860	100063337|F|0-33:C>T-33:C>T	C	T	.	PASS	.	GT	1/1	0/0	0/0	0/0	1/1	1/1	1/1	1/1	1/1	1/1	1/1	0/1	1/1	0/1	0/0	1/1	1/1	1/1	1/1	1/1	1/1	1/1	0/0	1/1	1/1	0/0	1/1	1/1	1/1	1/1	1/1	1/1	1/1	0/0	0/0	0/0	0/0	1/1	1/1	1/1	1/1
ptg000005l_path_1	8874410	100065800|F|0-33:T>A-33:T>A	T	A	.	PASS	.	GT	0/0	0/0	0/0	0/0	0/0	0/0	0/0	0/0	1/1	0/0	0/0	0/0	0/0	0/0	0/0	0/0	0/0	0/0	0/0	0/0	0/0	0/0	0/0	0/0	0/0	0/0	0/0	0/1	0/0	0/0	0/0	0/0	0/0	0/0	./.	0/0	0/0	0/0	0/0	0/0	0/0
ptg000040l_path_1	17179999	100073839|F|0-33:C>A-33:C>A	C	A	.	PASS	.	GT	0/0	0/0	0/0	0/0	0/0	0/0	0/0	0/0	0/0	0/0	0/0	0/0	0/0	0/0	0/0	0/0	0/0	0/0	0/0	0/0	0/0	0/0	0/0	0/0	0/0	0/0	0/0	0/0	0/0	0/0	0/0	0/0	0/0	0/0	./.	0/0	0/0	0/0	0/0	0/0	0/0
ptg000020l_path_1	12708207	100074738|F|0-33:T>C-33:T>C	T	C	.	PASS	.	GT	0/0	0/0	0/0	0/0	0/0	0/0	0/0	0/0	0/0	0/0	0/0	0/0	0/0	0/0	0/0	0/0	0/0	0/1	0/0	0/0	0/0	0/0	0/0	0/0	0/0	0/0	0/0	0/0	0/0	0/1	0/0	0/0	0/0	0/0	0/0	0/0	0/0	0/0	0/0	0/0	0/0
ptg000033l_path_1	249708	100076351|F|0-33:C>T-33:C>T	C	T	.	PASS	.	GT	0/0	0/0	0/0	0/0	0/0	0/0	0/0	0/0	0/0	0/0	0/0	0/0	0/0	0/0	0/0	0/0	0/0	0/0	0/0	0/0	0/0	0/0	0/0	0/0	0/0	0/0	0/0	0/0	0/0	0/0	0/0	0/0	0/0	0/0	1/1	0/0	0/0	0/0	0/0	0/0	0/0
ptg000005l_path_1	12520693	100101433|F|0-33:A>G-33:A>G	A	G	.	PASS	.	GT	0/0	0/0	0/0	0/0	0/0	0/0	0/0	0/0	0/0	0/0	0/0	0/0	0/0	0/0	0/0	0/0	0/0	0/0	0/0	0/0	0/0	0/0	0/0	0/0	0/0	0/0	0/0	0/0	0/0	0/0	0/0	0/0	0/0	0/0	1/1	0/0	0/0	0/0	0/0	0/0	0/0
ptg000002l_path_1	8905002	100101821|F|0-33:A>G-33:A>G	A	G	.	PASS	.	GT	0/1	1/1	1/1	1/1	1/1	0/1	0/1	0/1	0/0	0/0	0/1	1/1	0/0	1/1	1/1	0/0	0/1	0/1	0/1	0/1	0/0	0/1	1/1	0/0	1/1	1/1	0/0	0/1	0/1	0/0	0/1	0/1	0/1	1/1	0/0	1/1	1/1	0/0	0/0	0/0	0/0
ptg000040l_path_1	9614727	100114388|F|0-33:T>G-33:T>G	T	G	.	PASS	.	GT	1/1	1/1	1/1	1/1	1/1	1/1	1/1	1/1	1/1	1/1	1/1	1/1	1/1	1/1	1/1	1/1	1/1	1/1	1/1	1/1	1/1	1/1	1/1	1/1	1/1	1/1	1/1	1/1	1/1	1/1	1/1	1/1	1/1	1/1	0/0	1/1	1/1	1/1	1/1	1/1	1/1
ptg000036l_path_1	3896148	100138584|F|0-33:C>A-33:C>A	C	A	.	PASS	.	GT	0/0	0/0	0/0	0/0	0/0	0/0	0/0	0/0	./.	0/0	0/0	0/0	0/0	0/0	0/0	0/0	0/0	0/0	0/0	0/0	0/0	0/0	0/0	0/0	0/0	0/0	0/0	0/0	0/0	0/0	0/0	0/0	0/0	0/0	1/1	0/0	0/0	0/0	0/0	0/0	0/0
ptg000007l_path_1	4333633	100063348|F|0-34:T>A-34:T>A	T	A	.	PASS	.	GT	0/0	0/0	0/0	0/0	0/0	0/0	0/0	0/0	0/0	0/0	0/0	0/0	0/0	0/0	0/0	0/0	0/0	0/0	0/0	0/0	0/0	0/0	0/0	0/0	0/0	0/0	0/0	0/0	0/0	0/0	0/0	0/0	0/0	0/0	1/1	0/0	0/0	0/0	0/0	0/0	0/0
ptg000005l_path_1	27973607	100065401|F|0-34:T>G-34:T>G	T	G	.	PASS	.	GT	1/1	1/1	1/1	1/1	1/1	1/1	1/1	1/1	1/1	1/1	1/1	1/1	1/1	1/1	1/1	1/1	1/1	1/1	1/1	1/1	1/1	1/1	1/1	1/1	1/1	1/1	1/1	1/1	1/1	1/1	1/1	1/1	1/1	1/1	0/0	1/1	1/1	1/1	1/1	1/1	1/1
ptg000011l_path_1	10317065	100066555|F|0-34:T>C-34:T>C	T	C	.	PASS	.	GT	0/0	0/0	0/0	0/0	0/0	0/0	0/0	0/0	0/0	0/0	0/0	0/0	0/0	0/0	0/0	0/0	0/0	0/0	0/0	0/0	0/0	0/0	0/0	0/0	0/0	0/0	0/0	0/0	0/0	0/0	0/0	0/0	0/0	0/0	1/1	0/0	0/0	0/0	0/0	0/0	0/0
ptg000007l_path_1	13531529	100076523|F|0-34:T>A-34:T>A	T	A	.	PASS	.	GT	0/0	0/0	0/0	0/0	0/0	0/0	0/0	0/0	0/0	0/0	0/0	0/0	0/0	0/0	0/0	0/0	0/0	0/0	0/0	0/0	0/0	0/0	0/0	0/0	0/0	0/0	0/0	0/0	0/0	0/0	0/0	0/0	0/0	0/0	1/1	0/0	0/0	0/0	0/0	0/0	0/0
ptg000002l_path_1	3044113	100085195|F|0-34:T>C-34:T>C	T	C	.	PASS	.	GT	0/0	0/0	0/0	0/0	0/0	0/0	0/0	0/0	0/0	0/0	0/0	0/0	0/0	0/0	0/0	0/0	0/0	0/0	0/0	0/0	0/0	0/0	0/0	0/0	0/0	0/0	0/0	0/0	0/0	0/0	0/0	0/0	0/0	0/0	1/1	0/0	0/0	0/0	0/0	0/0	0/0
UNK	43	30042491|F|0-34:C>A-34:C>A	C	A	.	PASS	.	GT	0/0	0/0	0/0	0/0	0/0	0/0	0/0	0/0	0/0	0/0	0/0	0/0	0/0	0/0	0/0	0/0	0/0	0/0	0/0	0/0	0/0	0/0	0/0	0/0	0/0	0/0	0/0	0/0	0/0	0/0	0/0	0/0	0/0	0/0	0/0	0/0	0/0	0/0	0/0	0/0	0/0
ptg000020l_path_1	5134571	100124730|F|0-34:G>A-34:G>A	G	A	.	PASS	.	GT	1/1	1/1	1/1	1/1	1/1	1/1	1/1	1/1	1/1	1/1	1/1	1/1	1/1	1/1	1/1	1/1	1/1	1/1	1/1	1/1	1/1	1/1	1/1	1/1	1/1	1/1	1/1	1/1	1/1	1/1	1/1	1/1	1/1	1/1	0/0	1/1	1/1	1/1	1/1	1/1	1/1
ptg000001l_path_1	19626350	100066125|F|0-35:G>A-35:G>A	G	A	.	PASS	.	GT	0/0	0/0	0/0	0/0	0/0	0/0	0/0	0/0	0/0	0/0	0/0	0/0	0/0	0/0	0/0	0/0	0/0	0/0	0/1	1/1	0/0	0/1	0/0	0/0	0/0	0/0	0/0	0/0	0/0	1/1	0/0	0/0	0/0	0/0	0/0	0/0	0/0	0/0	0/0	0/0	0/0
ptg000049l_path_1	6981743	100074664|F|0-35:A>G-35:A>G	A	G	.	PASS	.	GT	0/0	0/0	0/0	0/0	0/0	0/0	0/0	0/0	0/0	0/0	0/0	0/0	0/0	0/0	0/0	0/0	0/0	0/0	0/0	0/0	0/0	0/0	0/0	0/0	0/0	0/0	0/0	0/0	0/0	0/0	0/0	0/0	0/0	0/0	1/1	0/0	0/0	0/0	0/0	0/0	0/0
ptg000033l_path_1	4945167	100076779|F|0-35:T>C-35:T>C	T	C	.	PASS	.	GT	1/1	1/1	1/1	1/1	1/1	1/1	1/1	1/1	1/1	1/1	1/1	1/1	1/1	1/1	1/1	1/1	1/1	1/1	1/1	1/1	1/1	1/1	1/1	1/1	1/1	1/1	1/1	1/1	1/1	1/1	1/1	1/1	1/1	1/1	0/0	1/1	1/1	1/1	1/1	1/1	1/1
ptg000076l_path_1	7230991	100102350|F|0-35:G>A-35:G>A	G	A	.	PASS	.	GT	0/0	0/0	0/0	0/0	0/0	0/0	0/0	0/0	0/0	0/0	0/0	0/0	0/0	0/0	0/0	0/0	0/0	0/0	0/0	0/0	0/0	0/0	0/0	0/0	0/0	0/0	0/0	0/0	0/0	0/0	0/0	0/0	0/0	0/0	1/1	0/0	0/0	0/0	0/0	0/0	0/0
ptg000026l_path_1	13593969	100113899|F|0-35:T>C-35:T>C	T	C	.	PASS	.	GT	0/0	0/0	0/0	0/0	0/0	0/0	0/0	0/0	0/0	0/0	0/0	0/0	0/0	0/0	0/0	0/0	0/0	0/0	0/0	0/0	0/0	0/0	0/0	0/0	0/0	0/0	0/0	0/0	0/0	0/0	0/0	0/0	0/0	0/0	1/1	0/0	0/0	0/0	0/0	0/0	0/0
ptg000044l_path_1	8752273	100130626|F|0-35:C>T-35:C>T	C	T	.	PASS	.	GT	0/0	1/1	0/0	0/0	0/0	0/0	0/0	0/0	0/0	0/0	0/0	0/0	0/0	0/1	0/1	0/0	0/0	0/0	0/0	0/0	0/0	0/0	0/0	0/0	0/0	0/0	0/0	0/0	0/0	0/0	0/0	0/0	0/0	0/0	0/0	0/1	0/1	0/0	0/0	0/0	0/0
ptg000033l_path_1	14366132	100052074|F|0-36:C>T-36:C>T	C	T	.	PASS	.	GT	0/0	0/0	0/0	0/0	0/0	0/0	0/0	0/0	0/0	0/0	0/0	0/0	0/0	0/0	0/0	0/0	0/0	0/0	0/0	0/0	0/0	0/0	0/0	0/0	0/0	0/0	0/0	0/0	0/0	0/0	0/0	0/0	0/0	0/0	0/1	0/0	0/0	0/0	0/0	0/0	0/0
ptg000022l_path_1	10236243	100102519|F|0-36:C>A-36:C>A	C	A	.	PASS	.	GT	0/0	0/0	0/0	0/0	0/0	0/0	0/0	0/0	0/0	0/0	0/0	0/0	0/0	0/0	0/0	0/0	0/0	0/0	0/0	0/0	0/0	0/0	0/0	0/0	0/0	0/0	0/0	0/0	0/0	0/0	0/0	0/0	0/0	0/0	1/1	0/0	0/0	0/0	0/0	0/0	0/0
ptg000044l_path_1	7927789	100113553|F|0-36:A>T-36:A>T	A	T	.	PASS	.	GT	0/0	0/0	0/0	0/0	0/0	0/0	0/0	0/0	0/0	0/0	0/0	0/0	0/0	0/0	0/0	0/0	0/0	0/0	0/0	0/0	0/0	0/0	0/0	0/0	0/0	0/0	0/0	0/0	0/0	0/0	0/0	0/0	0/0	0/0	1/1	0/0	0/0	0/0	0/0	0/0	0/0
ptg000011l_path_1	17231877	30041352|F|0-36:G>A-36:G>A	G	A	.	PASS	.	GT	0/0	0/0	0/0	0/0	0/0	0/0	0/0	0/0	0/0	0/0	0/0	0/0	0/0	0/0	0/0	0/0	0/0	0/0	0/0	0/0	0/0	0/0	0/0	0/0	0/1	0/0	0/0	0/0	0/0	0/0	0/0	0/0	0/0	0/0	0/0	0/0	0/0	0/0	0/0	0/0	0/0
ptg000076l_path_1	10551051	100116437|F|0-36:C>T-36:C>T	C	T	.	PASS	.	GT	0/0	0/0	0/0	0/0	0/0	0/0	0/0	0/0	0/0	0/0	0/0	0/0	0/0	0/0	0/0	0/0	0/0	0/0	0/0	0/0	0/0	0/0	0/1	0/0	0/0	0/0	0/0	0/0	0/0	0/0	0/0	0/0	0/0	0/0	0/0	0/0	0/0	0/0	0/0	0/0	0/0
ptg000026l_path_1	20438396	100117169|F|0-36:C>T-36:C>T	C	T	.	PASS	.	GT	0/0	0/0	0/0	0/0	0/1	0/0	0/0	0/0	0/0	0/0	0/0	0/0	0/0	0/0	0/0	0/0	0/0	0/0	0/0	0/0	0/0	0/0	0/0	0/0	0/0	0/0	0/0	0/0	0/0	0/0	0/1	0/0	0/0	0/0	1/1	0/0	0/0	0/0	0/0	0/0	0/0
ptg000026l_path_1	13242649	100118743|F|0-36:T>C-36:T>C	T	C	.	PASS	.	GT	0/0	0/0	0/0	0/0	0/1	0/1	1/1	0/0	0/0	1/1	0/1	0/0	0/1	0/0	0/0	0/0	0/0	0/0	0/0	0/0	0/1	0/0	0/0	0/1	0/0	0/0	1/1	0/0	0/1	0/0	0/0	0/0	0/1	0/0	./.	0/0	0/0	0/0	0/0	0/1	0/0
ptg000021l_path_1	15676880	100124867|F|0-36:G>C-36:G>C	G	C	.	PASS	.	GT	0/0	0/0	1/1	1/1	0/0	0/0	0/0	0/0	0/0	0/0	0/0	0/1	0/0	0/1	0/1	0/0	0/0	0/0	0/0	0/0	0/0	0/0	0/1	0/0	0/0	1/1	0/0	0/0	0/0	0/0	0/0	0/0	0/0	1/1	./.	0/1	0/1	0/0	0/0	0/0	0/0
ptg000005l_path_1	19404905	100130525|F|0-36:C>T-36:C>T	C	T	.	PASS	.	GT	0/0	0/0	0/0	0/0	0/0	0/0	0/0	0/0	0/0	0/0	0/0	0/0	0/0	0/0	0/0	0/0	0/0	0/0	0/0	0/0	0/0	0/0	0/0	0/0	0/0	0/0	0/0	0/0	0/0	0/0	0/0	0/0	0/0	0/0	1/1	0/0	0/0	0/0	0/0	0/0	0/0
UNK	44	100132149|F|0-36:C>T-36:C>T	C	T	.	PASS	.	GT	0/0	0/0	0/0	0/0	0/0	0/0	0/0	0/0	0/0	0/0	0/0	0/0	0/0	0/0	0/0	0/0	0/0	0/0	0/0	0/0	0/0	0/0	0/0	0/0	0/0	0/0	0/0	0/0	0/0	0/0	0/0	0/0	0/0	0/0	1/1	0/0	0/0	0/0	0/0	0/0	0/0
ptg000005l_path_1	1361689	100075768|F|0-37:A>G-37:A>G	A	G	.	PASS	.	GT	0/0	0/0	0/0	0/0	0/0	0/0	0/0	0/0	0/0	0/0	0/0	0/0	0/0	0/0	0/0	0/0	0/0	0/0	0/0	0/0	0/0	0/0	0/0	0/0	0/0	0/0	0/0	0/0	0/0	0/0	0/0	0/0	0/0	0/0	1/1	0/0	0/1	0/0	0/0	0/0	0/1
ptg000047l_path_1	1888527	100106482|F|0-37:G>A-37:G>A	G	A	.	PASS	.	GT	0/1	0/0	0/0	0/0	0/0	0/0	0/0	0/0	0/0	0/0	0/0	0/0	0/0	0/0	0/1	0/0	0/0	0/0	0/0	0/0	0/0	0/0	0/0	0/0	0/0	0/0	0/1	0/0	0/0	0/0	0/0	0/0	0/0	0/0	1/1	0/0	0/0	0/1	0/0	0/0	0/0
ptg000009l_path_1	1794246	100123080|F|0-37:A>T-37:A>T	A	T	.	PASS	.	GT	0/0	0/0	0/0	0/0	0/0	0/0	0/0	0/0	0/0	0/0	0/0	0/0	0/0	0/0	0/0	0/0	0/0	0/0	0/0	0/0	0/0	0/0	0/0	0/0	0/0	0/0	0/0	0/0	0/0	0/0	0/0	0/0	0/0	0/0	0/0	0/0	0/0	0/0	0/0	0/0	0/0
ptg000066l_path_1	2198119	100129794|F|0-37:T>C-37:T>C	T	C	.	PASS	.	GT	0/0	0/1	0/1	0/1	0/0	0/0	0/0	0/0	0/0	0/0	0/0	0/0	0/0	0/1	0/0	0/0	0/0	0/0	0/0	0/0	0/0	0/0	0/1	0/0	0/1	0/1	0/0	0/0	0/0	0/0	0/0	0/0	0/0	0/1	0/0	0/1	0/1	0/0	0/0	0/0	0/0
ptg000005l_path_1	9476691	100133067|F|0-37:G>A-37:G>A	G	A	.	PASS	.	GT	0/0	0/1	0/1	1/1	0/0	0/0	0/0	0/0	0/0	0/0	0/0	0/1	0/0	0/0	0/1	0/0	0/0	0/0	0/0	0/0	0/0	0/0	0/0	0/1	0/1	0/1	0/1	0/0	0/0	0/0	0/0	0/0	0/0	0/1	./.	0/1	0/1	0/0	0/0	0/0	0/0
ptg000047l_path_1	4170323	100108426|F|0-38:G>T-38:G>T	G	T	.	PASS	.	GT	0/0	1/1	1/1	1/1	0/0	0/0	0/0	0/0	0/0	0/0	0/0	1/1	0/0	1/1	1/1	0/0	0/0	0/0	0/0	0/0	0/0	0/0	1/1	0/0	1/1	1/1	0/0	0/0	0/0	0/0	0/0	0/0	0/0	1/1	./.	1/1	1/1	0/0	0/0	0/0	0/0
ptg000031l_path_1	11325848	100112364|F|0-38:G>A-38:G>A	G	A	.	PASS	.	GT	0/0	0/0	0/0	0/0	0/0	0/0	0/0	0/0	0/0	0/0	0/0	0/0	0/0	0/0	0/0	0/0	0/0	0/0	0/0	0/0	0/0	0/0	0/0	0/0	0/0	0/0	0/0	0/0	0/0	0/0	0/0	0/0	0/0	0/0	1/1	0/0	0/0	0/0	0/0	0/0	0/0
ptg000020l_path_1	8355029	100048245|F|0-39:A>T-39:A>T	A	T	.	PASS	.	GT	0/0	0/0	0/0	0/0	0/0	0/0	0/0	0/0	0/0	0/0	0/0	0/0	0/0	0/0	0/0	0/0	0/0	0/0	0/0	0/0	0/0	0/0	0/0	0/0	0/0	0/0	0/0	0/0	0/0	0/0	0/0	0/0	0/0	0/0	0/0	0/0	0/0	0/0	0/0	0/0	0/0
ptg000044l_path_1	6833686	100090258|F|0-39:C>T-39:C>T	C	T	.	PASS	.	GT	0/0	0/0	0/0	1/1	0/0	0/0	0/1	1/1	0/0	0/0	0/0	1/1	0/0	0/1	1/1	0/0	0/0	0/0	0/1	0/0	0/0	0/0	0/1	0/0	0/0	0/1	0/1	0/1	0/1	0/1	0/0	0/0	0/0	0/0	0/0	0/1	0/1	0/1	0/0	1/1	0/1
ptg000045l_path_1	12233438	100097351|F|0-39:G>C-39:G>C	G	C	.	PASS	.	GT	0/0	0/0	0/0	0/0	0/0	0/0	0/0	0/0	0/0	0/0	0/0	0/0	0/0	0/0	0/0	0/0	0/0	0/0	0/0	0/0	0/0	0/0	0/0	0/0	0/0	0/0	0/0	0/0	0/0	0/0	0/0	0/0	0/0	0/0	1/1	0/0	0/0	0/0	0/0	0/0	0/0
ptg000033l_path_1	3966008	100109905|F|0-39:G>T-39:G>T	G	T	.	PASS	.	GT	0/0	0/0	0/0	0/0	0/0	0/0	0/0	0/0	0/1	0/0	1/1	0/0	0/0	0/0	0/0	0/1	0/0	0/1	1/1	0/1	0/1	0/0	0/0	0/0	0/0	0/0	0/1	0/0	0/1	0/0	0/1	0/0	0/0	0/0	0/0	0/0	0/0	0/0	0/0	0/0	0/0
ptg000047l_path_1	4680012	100074629|F|0-40:G>A-40:G>A	G	A	.	PASS	.	GT	0/0	0/0	0/0	0/0	0/0	0/0	0/0	0/0	0/0	0/0	0/0	0/0	0/0	0/0	0/0	0/0	0/0	0/0	0/0	0/0	0/0	0/0	0/0	0/0	0/0	0/0	0/0	0/0	0/0	0/0	0/0	0/0	0/0	0/0	1/1	0/0	0/0	0/0	0/0	0/0	0/0
ptg000047l_path_1	7800088	100127751|F|0-40:G>A-40:G>A	G	A	.	PASS	.	GT	1/1	1/1	1/1	1/1	1/1	1/1	1/1	1/1	1/1	1/1	1/1	1/1	1/1	1/1	1/1	0/1	1/1	1/1	1/1	1/1	1/1	1/1	1/1	1/1	1/1	1/1	1/1	1/1	1/1	1/1	1/1	1/1	1/1	1/1	0/0	1/1	1/1	1/1	1/1	1/1	1/1
ptg000022l_path_1	2230835	30055502|F|0-41:G>A-41:G>A	G	A	.	PASS	.	GT	0/0	0/0	0/0	0/0	0/0	0/0	0/0	0/0	0/0	0/0	0/0	0/0	0/0	0/0	0/0	0/0	0/0	0/0	0/0	0/0	0/0	0/0	0/0	0/0	0/0	0/0	0/0	0/0	0/0	0/0	0/0	0/0	0/0	0/0	1/1	0/0	0/0	0/0	0/0	0/0	0/0
ptg000023l_path_1	353983	100103980|F|0-41:G>A-41:G>A	G	A	.	PASS	.	GT	0/0	0/0	0/0	0/0	0/0	0/0	0/0	0/0	0/0	0/0	0/0	0/0	0/0	0/0	0/0	0/0	0/0	0/0	0/0	0/0	0/0	0/0	0/0	0/0	0/0	0/0	0/0	0/0	0/0	0/0	0/0	0/0	0/0	0/0	1/1	0/0	0/0	0/0	0/0	0/0	0/0
ptg000047l_path_1	12751245	100117106|F|0-41:T>C-41:T>C	T	C	.	PASS	.	GT	0/0	0/0	0/0	0/0	0/1	0/0	0/1	0/0	1/1	0/0	0/1	0/0	1/1	0/0	0/0	0/0	1/1	0/1	0/0	0/0	0/1	0/1	0/0	0/1	0/0	0/0	0/0	0/1	0/0	0/1	0/1	0/1	0/1	0/0	./.	0/0	0/0	0/1	0/0	1/1	0/1
ptg000075l_path_1	1354698	100145265|F|0-41:G>A-41:G>A	G	A	.	PASS	.	GT	0/0	0/0	0/0	0/0	0/1	0/1	0/1	0/1	0/0	0/0	0/0	0/0	0/1	0/0	0/0	0/1	0/1	0/0	0/0	0/1	0/1	0/0	0/0	0/1	0/0	0/0	0/0	0/1	0/1	0/0	0/0	0/0	0/0	0/0	./.	0/0	0/0	0/1	0/1	0/0	0/1
ptg000005l_path_1	2445756	100107268|F|0-42:A>G-42:A>G	A	G	.	PASS	.	GT	0/0	0/0	0/0	0/0	0/0	0/0	0/0	0/0	0/0	0/0	0/0	0/0	0/0	0/0	0/0	0/0	0/0	0/0	0/0	0/0	0/0	0/0	0/0	0/0	0/0	0/0	0/0	0/0	0/0	0/0	0/0	0/0	0/0	0/0	1/1	0/0	0/0	0/0	0/0	0/0	0/0
ptg000040l_path_1	20442282	100108045|F|0-42:T>A-42:T>A	T	A	.	PASS	.	GT	0/0	1/1	0/1	1/1	0/0	0/0	0/0	0/0	0/0	0/0	0/0	1/1	0/0	1/1	1/1	0/0	0/0	0/0	0/0	0/0	0/0	0/0	0/1	0/0	1/1	1/1	0/0	0/0	0/0	0/0	0/0	0/0	0/0	0/1	0/0	1/1	1/1	0/0	0/0	0/0	0/0
ptg000045l_path_1	12232565	100111983|F|0-42:A>G-42:A>G	A	G	.	PASS	.	GT	0/0	0/0	0/0	0/0	0/0	0/0	0/0	0/0	0/0	0/0	0/0	0/0	0/0	0/0	0/0	0/0	0/0	0/0	0/0	0/0	0/0	0/0	0/0	0/0	0/0	0/0	0/0	0/0	0/0	0/0	0/0	0/0	0/0	0/0	1/1	0/0	0/0	0/0	0/0	0/0	0/0
ptg000031l_path_1	11280610	100112389|F|0-42:C>T-42:C>T	C	T	.	PASS	.	GT	0/0	0/0	0/0	0/0	0/0	0/0	0/0	0/0	0/0	0/0	0/0	0/0	0/0	0/0	0/0	0/0	0/0	0/0	0/0	0/0	0/0	0/0	0/0	0/0	0/0	0/0	0/0	0/0	0/0	0/0	0/0	0/0	0/0	0/0	1/1	0/0	0/0	0/0	0/0	0/0	0/0
ptg000005l_path_1	4571329	100133458|F|0-42:G>A-42:G>A	G	A	.	PASS	.	GT	0/0	0/0	0/0	0/0	0/0	0/0	0/0	0/0	0/0	0/0	0/0	0/0	0/0	0/0	0/0	0/1	0/0	0/0	0/0	0/0	0/0	0/0	0/0	0/0	0/0	0/0	0/0	0/0	0/0	0/0	0/0	0/0	0/0	0/0	1/1	0/0	0/0	0/0	0/0	0/0	0/0
ptg000001l_path_1	21442197	100136236|F|0-42:G>T-42:G>T	G	T	.	PASS	.	GT	0/0	0/0	0/0	0/0	0/0	0/0	0/0	0/0	0/0	0/0	0/0	0/0	0/0	0/0	0/0	0/0	0/0	0/0	0/0	0/0	0/0	0/0	0/0	0/0	0/0	0/0	0/0	0/0	0/0	0/0	0/0	0/0	0/0	0/0	1/1	0/0	0/0	0/0	0/0	0/0	0/0
ptg000025l_path_1	7395347	100136488|F|0-42:G>A-42:G>A	G	A	.	PASS	.	GT	0/0	0/0	0/0	0/0	0/0	0/0	0/0	0/0	0/0	0/0	0/0	0/0	0/0	0/0	0/0	0/0	0/0	0/0	0/0	0/0	0/0	0/0	0/0	0/0	0/0	0/0	0/0	0/0	0/0	0/0	0/0	0/0	0/0	0/0	1/1	0/0	0/0	0/0	0/0	0/0	0/0
ptg000007l_path_1	132276	100084501|F|0-43:T>C-43:T>C	T	C	.	PASS	.	GT	0/0	0/0	0/0	0/0	0/0	0/0	0/0	0/0	0/0	0/0	0/0	0/0	0/0	0/0	0/0	0/0	0/0	0/0	0/0	0/0	0/0	0/0	0/0	0/0	0/0	0/0	0/0	0/0	0/0	0/0	0/0	0/0	0/0	0/0	./.	0/0	0/0	0/0	0/0	0/0	0/0
ptg000021l_path_1	9847885	100134172|F|0-43:A>G-43:A>G	A	G	.	PASS	.	GT	0/0	0/0	0/0	0/0	0/0	0/0	0/0	0/0	0/0	0/0	0/0	0/0	0/0	0/0	0/0	0/0	0/0	0/0	0/0	0/0	0/0	0/0	0/0	0/0	0/0	0/0	0/0	0/0	0/0	0/0	0/0	0/0	0/0	0/0	1/1	0/0	0/0	0/0	0/0	0/0	0/0
ptg000005l_path_1	3199747	100082860|F|0-44:T>A-44:T>A	T	A	.	PASS	.	GT	0/0	0/1	0/0	0/0	0/0	0/0	0/0	0/0	0/0	0/0	0/0	0/0	0/0	0/1	0/1	0/0	0/0	0/0	0/0	0/0	0/0	0/0	0/0	0/0	0/0	0/0	0/0	0/0	0/0	0/0	0/0	0/0	0/0	0/0	./.	0/1	0/0	0/0	0/0	0/0	0/0
ptg000001l_path_1	18433841	100151466|F|0-44:C>T-44:C>T	C	T	.	PASS	.	GT	0/0	0/0	0/0	0/0	0/0	0/0	0/0	0/0	0/0	0/0	0/0	0/0	0/0	0/0	0/0	0/0	0/0	0/0	0/0	0/0	0/0	0/0	0/0	0/0	0/0	0/0	0/0	0/0	0/0	0/0	0/0	0/0	0/0	0/0	./.	1/1	0/0	0/0	0/0	0/0	0/0
ptg000012l_path_1	5020342	100103005|F|0-45:T>C-45:T>C	T	C	.	PASS	.	GT	1/1	1/1	1/1	1/1	1/1	1/1	1/1	1/1	1/1	1/1	1/1	1/1	1/1	1/1	1/1	1/1	1/1	1/1	1/1	1/1	1/1	1/1	1/1	1/1	1/1	1/1	1/1	1/1	1/1	1/1	1/1	1/1	1/1	1/1	0/0	1/1	1/1	1/1	1/1	1/1	1/1
ptg000043l_path_1	2628690	100112050|F|0-45:G>A-45:G>A	G	A	.	PASS	.	GT	0/0	0/0	0/0	0/0	0/0	0/0	0/1	0/0	0/0	0/0	0/0	0/0	0/1	0/0	0/0	0/0	1/1	0/0	0/0	0/0	0/0	0/1	0/0	0/0	0/0	0/0	0/0	0/0	0/0	0/1	0/0	0/0	0/0	0/0	1/1	0/0	0/0	0/0	0/0	0/0	0/0
ptg000075l_path_1	3908337	100116351|F|0-45:C>T-45:C>T	C	T	.	PASS	.	GT	0/0	0/0	0/0	0/0	0/0	0/0	0/0	0/0	0/0	0/0	0/0	0/0	0/0	0/0	0/0	0/0	0/0	0/0	0/0	0/0	0/0	0/0	0/0	0/0	0/0	0/0	0/0	0/0	0/0	0/0	0/0	0/0	0/0	0/0	1/1	0/0	0/0	0/0	0/0	0/0	0/0
ptg000005l_path_1	8529998	100126014|F|0-45:G>A-45:G>A	G	A	.	PASS	.	GT	0/0	1/1	1/1	1/1	0/0	0/0	0/0	0/0	0/0	0/0	0/0	1/1	0/1	1/1	1/1	0/0	0/0	0/0	0/0	0/0	0/0	0/0	1/1	0/0	0/1	1/1	0/0	0/0	0/0	0/0	0/0	0/0	0/0	1/1	./.	0/1	1/1	0/0	0/0	0/0	0/0
ptg000040l_path_1	2195425	100145845|F|0-46:T>C-46:T>C	T	C	.	PASS	.	GT	0/0	0/0	0/0	0/0	0/0	0/0	0/0	0/0	0/0	0/0	0/0	0/0	0/0	0/0	0/0	0/0	0/0	0/0	0/0	0/0	0/0	0/0	0/0	0/0	0/0	0/0	0/0	0/0	0/0	0/0	0/0	0/0	0/0	0/0	1/1	0/0	0/0	0/0	0/0	0/0	0/0
ptg000071l_path_1	982810	100127317|F|0-47:T>A-47:T>A	T	A	.	PASS	.	GT	1/1	1/1	1/1	1/1	1/1	1/1	1/1	1/1	1/1	1/1	1/1	1/1	1/1	1/1	1/1	1/1	1/1	1/1	1/1	1/1	1/1	1/1	1/1	1/1	1/1	1/1	1/1	1/1	1/1	1/1	1/1	1/1	1/1	1/1	0/0	1/1	1/1	1/1	1/1	1/1	1/1
ptg000031l_path_1	11280610	100066091|F|0-48:C>T-48:C>T	C	T	.	PASS	.	GT	0/0	0/0	0/0	0/0	0/0	0/0	0/0	0/0	0/0	0/0	0/0	0/0	0/0	0/0	0/0	0/0	0/0	0/0	0/0	0/0	0/0	0/0	0/0	0/0	0/0	0/0	0/0	0/0	0/0	0/0	0/0	0/0	0/0	0/0	1/1	0/0	0/0	0/0	0/0	0/0	0/0
ptg000022l_path_1	10330768	100067074|F|0-48:A>G-48:A>G	A	G	.	PASS	.	GT	0/0	0/0	0/0	0/0	0/0	0/0	0/0	0/0	0/0	0/1	0/0	0/0	0/0	0/0	0/0	0/0	0/0	0/1	0/0	0/0	0/0	0/0	0/0	0/0	0/0	0/0	0/0	0/0	0/0	0/0	0/0	0/0	0/0	0/0	1/1	0/0	0/0	0/0	0/1	0/1	0/0
ptg000026l_path_1	17753374	100084928|F|0-48:C>T-48:C>T	C	T	.	PASS	.	GT	0/0	0/0	0/0	0/0	0/0	0/0	0/0	0/0	0/0	0/0	0/0	0/0	0/0	0/0	0/0	0/0	0/0	0/0	0/0	0/0	0/0	0/0	0/0	0/0	0/0	0/0	0/0	0/0	0/0	0/0	0/0	0/0	0/0	0/0	1/1	0/0	0/0	0/0	0/0	0/0	0/0
ptg000014l_path_1	1392523	100111911|F|0-48:T>C-48:T>C	T	C	.	PASS	.	GT	0/0	1/1	0/1	1/1	0/1	0/0	0/0	1/1	0/0	0/0	0/0	0/0	0/1	0/1	0/0	0/0	0/0	0/0	0/1	0/0	0/1	0/0	1/1	0/0	1/1	0/1	0/1	0/0	0/0	0/1	0/1	0/0	0/0	1/1	0/0	1/1	0/1	0/0	1/1	0/1	0/1
ptg000039l_path_1	6888997	100127211|F|0-48:C>T-48:C>T	C	T	.	PASS	.	GT	0/0	0/0	0/0	0/0	0/0	0/0	0/0	0/0	0/0	0/0	0/0	0/0	0/0	0/0	0/0	0/0	0/0	0/0	0/0	0/0	0/0	0/0	0/0	0/0	0/0	0/0	0/0	0/0	0/0	0/0	0/0	0/0	0/0	0/0	1/1	0/0	0/0	0/0	0/0	0/0	0/0
ptg000001l_path_1	18433845	100151466|F|0-48:C>A-48:C>A	C	A	.	PASS	.	GT	0/1	0/0	0/0	0/0	0/0	0/0	0/0	0/0	0/0	0/0	0/0	0/0	0/0	0/0	0/0	0/0	0/0	0/0	0/0	0/0	0/0	0/0	0/0	0/0	0/0	0/0	0/0	0/0	0/0	0/0	0/0	0/0	0/0	0/0	./.	0/0	0/0	0/0	0/0	0/0	0/0
ptg000030l_path_1	2707989	100076501|F|0-49:G>T-49:G>T	G	T	.	PASS	.	GT	0/0	0/0	0/0	0/0	0/0	0/0	0/0	0/0	0/0	0/0	0/0	0/0	0/0	0/0	0/0	0/0	0/0	0/0	0/0	0/0	0/0	0/0	0/0	0/0	0/0	0/0	0/0	0/0	0/0	0/0	0/0	0/0	0/0	0/0	./.	0/0	0/0	0/0	0/0	0/0	0/0
ptg000001l_path_1	6642640	30055716|F|0-49:A>G-49:A>G	A	G	.	PASS	.	GT	0/0	0/0	0/0	0/0	0/0	0/1	0/1	0/1	0/1	0/0	0/1	0/0	0/0	0/0	0/0	0/0	0/0	0/1	0/1	0/0	0/0	0/1	0/0	0/0	0/0	0/0	0/1	0/0	0/0	0/0	0/0	0/1	0/0	0/0	0/0	0/0	0/0	0/1	0/0	0/0	0/0
ptg000022l_path_1	9410336	100093213|F|0-49:A>T-49:A>T	A	T	.	PASS	.	GT	0/0	1/1	1/1	1/1	0/0	0/1	0/1	0/0	0/0	0/1	0/0	1/1	0/1	1/1	1/1	0/1	0/1	0/1	0/0	0/1	0/0	0/1	1/1	0/1	1/1	1/1	0/1	0/1	1/1	0/1	0/0	1/1	0/0	1/1	0/0	1/1	1/1	0/1	0/1	0/1	0/1
ptg000045l_path_1	14632399	100120296|F|0-49:A>T-49:A>T	A	T	.	PASS	.	GT	0/0	0/0	0/0	0/0	0/0	0/0	0/0	0/0	0/0	0/1	0/0	0/0	0/0	0/0	0/0	0/0	0/0	0/0	0/0	0/0	0/0	0/0	0/0	0/0	0/0	0/0	0/0	0/0	0/0	0/0	0/0	0/0	0/0	0/0	./.	0/0	0/0	0/0	0/0	0/1	0/0
ptg000040l_path_1	4179643	100024620|F|0-50:C>T-50:C>T	C	T	.	PASS	.	GT	1/1	1/1	1/1	1/1	1/1	1/1	1/1	1/1	1/1	1/1	1/1	1/1	1/1	1/1	1/1	1/1	1/1	1/1	1/1	1/1	1/1	1/1	1/1	1/1	1/1	1/1	1/1	1/1	1/1	1/1	1/1	1/1	1/1	1/1	0/0	1/1	1/1	1/1	1/1	1/1	1/1
ptg000045l_path_1	14559567	30041654|F|0-50:T>G-50:T>G	T	G	.	PASS	.	GT	0/0	0/0	0/0	0/0	0/0	0/0	0/0	0/0	0/0	0/0	0/0	0/0	0/0	0/0	0/0	0/0	0/0	0/0	0/0	0/0	0/0	0/0	0/0	0/0	0/0	0/0	0/0	0/0	0/0	0/0	0/0	0/0	0/0	0/0	0/1	0/0	0/0	0/0	0/0	0/0	0/0
ptg000005l_path_1	3199741	100082860|F|0-50:C>T-50:C>T	C	T	.	PASS	.	GT	0/0	0/0	0/0	0/0	0/0	0/0	0/0	0/0	0/0	0/0	0/0	0/0	0/1	0/0	0/0	0/0	0/0	0/1	0/0	0/0	0/0	0/0	0/0	0/0	0/0	0/0	0/1	0/0	0/0	0/0	0/0	0/0	0/0	0/0	./.	0/0	0/0	0/0	0/0	0/0	0/0
ptg000026l_path_1	20210742	100135676|F|0-50:C>A-50:C>A	C	A	.	PASS	.	GT	0/0	0/0	0/0	0/0	0/0	0/0	0/0	0/0	0/0	0/0	0/0	0/0	0/0	0/0	0/0	0/0	0/0	0/0	0/0	0/0	0/0	0/0	0/0	0/0	0/0	0/0	0/0	0/0	0/0	0/0	0/0	0/0	0/0	0/0	1/1	0/0	0/0	0/0	0/0	0/0	0/0
ptg000026l_path_1	3389706	100147993|F|0-50:G>A-50:G>A	G	A	.	PASS	.	GT	0/0	0/0	0/0	0/0	0/0	0/0	0/0	0/0	0/0	0/0	0/0	0/0	0/0	0/1	0/0	0/0	0/0	0/0	0/0	0/0	0/0	0/0	0/0	0/0	0/0	0/0	0/0	0/0	0/0	0/0	0/0	0/0	0/0	0/0	1/1	0/0	0/0	0/0	0/0	0/0	0/0
ptg000031l_path_1	9688417	67622259|F|0-51:G>A-51:G>A	G	A	.	PASS	.	GT	0/0	0/0	0/0	0/0	0/0	0/0	0/0	0/0	0/0	0/0	0/0	0/0	0/0	0/0	0/0	0/0	0/0	0/0	0/0	0/0	0/0	0/0	0/0	0/0	0/0	0/0	0/0	0/0	0/0	0/0	0/0	0/0	0/0	0/0	1/1	0/0	0/0	0/0	0/0	0/0	0/0
ptg000075l_path_1	1657211	67623528|F|0-51:A>G-51:A>G	A	G	.	PASS	.	GT	0/0	0/0	0/0	0/0	0/0	0/0	0/0	0/0	0/0	0/0	0/0	0/0	0/0	0/0	0/0	0/0	0/0	0/0	0/0	0/0	0/0	0/0	0/0	0/0	0/0	0/0	0/0	0/0	0/0	0/0	0/0	0/0	0/0	0/0	0/0	0/0	0/0	0/0	0/0	0/0	0/0
ptg000047l_path_1	12201209	100126306|F|0-51:T>A-51:T>A	T	A	.	PASS	.	GT	0/0	0/1	0/1	0/0	0/0	0/0	0/0	0/0	0/0	0/0	0/0	1/1	0/0	0/0	1/1	0/0	0/0	0/0	0/0	0/0	0/0	0/0	0/1	0/0	0/0	0/0	0/0	0/0	0/0	0/0	0/0	0/0	0/0	0/1	./.	0/1	0/0	0/0	0/0	0/0	0/0
ptg000005l_path_1	10272698	100149704|F|0-51:G>T-51:G>T	G	T	.	PASS	.	GT	0/0	0/0	0/0	0/0	0/0	0/0	0/0	0/0	0/0	0/0	0/0	0/0	0/0	0/0	0/0	0/0	0/0	0/0	0/0	0/0	0/0	0/0	0/0	0/0	0/0	0/0	0/0	0/0	0/0	0/0	0/0	0/0	0/0	0/0	1/1	0/0	0/0	0/0	0/0	0/0	0/0
ptg000005l_path_1	14427243	100084012|F|0-52:A>G-52:A>G	A	G	.	PASS	.	GT	0/0	0/0	1/1	0/1	0/0	0/0	0/0	0/0	0/0	0/0	0/0	0/0	0/0	0/0	0/0	0/0	0/0	0/0	0/0	0/0	0/0	0/0	0/0	0/0	0/0	0/0	0/0	0/0	0/0	0/0	0/0	0/0	0/0	0/1	1/1	0/0	0/1	0/0	0/0	0/0	0/0
ptg000043l_path_1	2502508	100097336|F|0-52:C>T-52:C>T	C	T	.	PASS	.	GT	0/0	0/0	0/0	0/0	0/0	0/0	0/0	0/0	0/0	0/0	0/0	0/0	0/0	0/0	0/0	0/0	0/0	0/0	0/0	0/0	0/0	0/0	0/0	0/0	0/0	0/0	0/0	0/0	0/0	0/0	0/0	0/0	0/0	0/0	1/1	0/0	0/0	0/0	0/0	0/0	0/0
ptg000026l_path_1	14017261	100103068|F|0-52:G>A-52:G>A	G	A	.	PASS	.	GT	0/0	0/0	0/0	0/0	0/0	0/0	0/0	0/0	0/0	0/0	0/0	0/0	0/0	0/0	0/0	0/0	0/0	0/0	0/0	0/0	0/0	0/0	0/0	0/0	0/0	0/0	0/0	0/0	0/0	0/0	0/0	0/0	0/0	0/0	1/1	0/0	0/0	0/0	0/0	0/0	0/0
ptg000011l_path_1	12104077	100109157|F|0-52:G>A-52:G>A	G	A	.	PASS	.	GT	0/0	0/0	0/0	0/0	0/0	0/0	0/0	0/0	0/0	0/0	0/0	0/0	0/0	0/0	0/0	0/0	0/0	0/0	0/0	0/0	0/0	0/0	0/0	0/0	0/0	0/0	0/0	0/0	0/0	0/0	0/0	0/0	0/0	0/0	1/1	0/0	0/0	0/0	0/0	0/0	0/0
ptg000045l_path_1	14632396	100120296|F|0-52:C>T-52:C>T	C	T	.	PASS	.	GT	0/0	0/0	0/0	0/0	0/0	0/0	0/0	0/0	0/0	0/0	0/0	0/0	0/0	0/0	0/0	0/0	0/0	0/0	0/0	0/0	0/0	0/0	0/0	0/0	0/0	0/0	0/0	0/0	0/0	0/0	0/0	0/0	0/0	0/0	./.	0/0	0/0	0/0	0/0	0/0	0/0
ptg000001l_path_1	18990541	100125043|F|0-52:C>T-52:C>T	C	T	.	PASS	.	GT	0/0	0/0	0/0	0/0	0/0	0/0	0/0	0/1	0/0	0/0	0/0	0/0	0/0	0/0	0/0	0/1	0/0	0/0	0/0	0/1	0/0	0/0	0/0	1/1	0/0	0/0	0/1	0/0	0/1	0/1	0/0	0/1	0/0	0/0	0/0	0/0	0/0	0/0	0/0	0/1	0/0
ptg000044l_path_1	10341825	100134655|F|0-52:G>A-52:G>A	G	A	.	PASS	.	GT	0/0	0/0	0/0	0/0	0/0	0/0	0/0	0/0	0/0	0/0	0/0	0/0	0/0	0/0	0/1	0/0	0/0	0/0	0/0	0/0	0/0	0/0	0/0	0/0	0/0	0/0	0/0	0/0	0/0	0/0	0/0	0/0	0/0	0/0	1/1	0/0	0/0	0/0	0/0	0/0	0/0
ptg000005l_path_1	5627869	100121146|F|0-53:G>T-53:G>T	G	T	.	PASS	.	GT	0/0	0/0	0/0	0/0	0/0	0/0	0/0	0/0	0/0	0/0	0/0	0/0	0/0	0/0	0/0	0/0	0/0	0/0	0/0	0/0	0/0	0/0	0/0	0/0	0/0	0/0	0/0	0/0	0/0	0/0	0/0	0/0	0/0	0/0	0/0	0/0	0/0	0/0	0/0	0/0	0/0
ptg000048l_path_1	3734934	100126368|F|0-53:T>A-53:T>A	T	A	.	PASS	.	GT	0/0	0/0	0/1	0/0	0/0	0/0	0/0	0/0	0/0	0/0	0/1	0/0	0/0	0/0	0/0	0/0	0/0	0/0	0/0	0/0	0/0	0/0	0/1	0/0	0/0	0/0	0/0	0/0	0/0	0/0	0/0	0/0	0/0	0/0	0/0	0/0	0/0	0/0	0/0	0/0	0/0
ptg000076l_path_1	689150	100092036|F|0-54:C>T-54:C>T	C	T	.	PASS	.	GT	0/0	0/0	0/0	0/0	0/0	0/0	0/0	0/0	0/0	0/0	0/0	0/0	0/0	0/0	0/0	0/0	0/0	0/0	0/0	0/0	0/0	0/0	0/0	0/0	0/0	0/0	0/0	0/0	0/0	0/0	0/0	0/0	0/0	0/0	1/1	0/0	0/0	0/0	0/0	0/0	0/0
ptg000040l_path_1	9311872	100111997|F|0-54:G>A-54:G>A	G	A	.	PASS	.	GT	0/1	0/0	0/0	0/0	0/0	0/1	0/0	0/0	0/0	0/1	0/0	0/0	0/0	0/0	0/0	0/0	0/0	0/0	0/1	0/0	0/0	0/1	0/0	0/0	0/0	0/0	0/1	0/0	0/1	0/0	0/0	0/0	0/0	0/0	0/0	0/0	0/0	0/1	0/0	0/1	0/0
ptg000026l_path_1	20210738	100135676|F|0-54:C>G-54:C>G	C	G	.	PASS	.	GT	0/0	0/0	0/0	0/0	0/0	0/0	0/0	0/0	0/0	0/0	0/0	0/0	0/0	0/0	0/0	0/0	0/0	0/0	0/0	0/0	0/0	0/0	0/0	0/0	0/0	0/0	0/0	0/0	0/0	0/0	0/0	0/0	0/0	0/0	1/1	0/0	0/0	0/0	0/0	0/0	0/0
ptg000001l_path_1	21442185	100136236|F|0-54:T>C-54:T>C	T	C	.	PASS	.	GT	0/0	0/0	0/0	0/0	0/0	0/0	0/0	0/0	0/0	0/0	0/0	0/0	0/0	0/0	0/0	0/0	0/0	0/0	0/0	0/0	0/0	0/0	0/0	0/0	0/0	0/0	0/0	0/0	0/0	0/0	0/0	0/0	0/0	0/0	1/1	0/0	0/0	0/0	0/0	0/0	0/0
ptg000047l_path_1	2652291	100108775|F|0-55:A>T-55:A>T	A	T	.	PASS	.	GT	0/0	0/1	0/1	1/1	0/0	0/0	0/0	0/0	0/0	0/0	0/0	0/1	0/0	1/1	0/1	0/0	0/0	0/0	0/0	0/0	0/0	0/0	0/0	0/0	1/1	0/1	0/0	0/0	0/0	0/0	0/0	0/0	0/0	1/1	./.	0/1	1/1	0/0	0/0	0/0	0/0
ptg000011l_path_1	11833606	100132215|F|0-55:G>C-55:G>C	G	C	.	PASS	.	GT	0/0	0/0	0/0	0/0	0/0	0/0	0/0	0/0	0/1	0/0	0/0	0/0	0/0	0/0	0/0	0/1	0/0	0/1	0/0	0/0	0/0	0/0	0/0	0/0	0/0	0/0	0/0	0/0	0/0	0/1	0/0	0/0	0/0	0/0	./.	0/0	0/0	0/0	0/0	0/0	0/0
ptg000059l_path_1	9584097	100143553|F|0-55:A>G-55:A>G	A	G	.	PASS	.	GT	0/0	0/0	0/0	0/0	0/0	0/0	0/0	0/0	0/0	0/0	0/0	0/0	0/0	0/0	0/0	0/0	0/0	0/0	0/0	0/0	0/0	0/0	0/0	0/0	0/0	0/0	0/0	0/0	0/0	0/0	0/0	0/0	0/0	0/0	1/1	0/0	0/0	0/0	0/0	0/0	0/0
ptg000020l_path_1	6527953	100091962|F|0-56:C>T-56:C>T	C	T	.	PASS	.	GT	0/0	0/0	0/0	0/0	0/0	0/0	0/0	0/0	0/0	0/0	0/0	0/0	0/0	0/0	0/0	0/0	0/0	0/0	0/0	0/0	0/0	0/0	0/0	0/0	0/0	0/0	0/0	0/0	0/0	0/0	0/0	0/0	0/0	0/0	1/1	0/0	0/0	0/0	0/0	0/0	0/0
ptg000005l_path_1	11049157	100127134|F|0-56:T>C-56:T>C	T	C	.	PASS	.	GT	1/1	1/1	1/1	1/1	1/1	1/1	1/1	1/1	1/1	1/1	1/1	1/1	1/1	1/1	1/1	1/1	1/1	1/1	1/1	1/1	1/1	1/1	1/1	1/1	1/1	1/1	1/1	1/1	1/1	1/1	1/1	1/1	1/1	1/1	0/0	1/1	1/1	1/1	1/1	1/1	1/1
ptg000011l_path_1	18384271	100133504|F|0-56:T>C-56:T>C	T	C	.	PASS	.	GT	0/0	0/0	0/0	1/1	0/0	0/0	0/0	0/0	0/0	0/0	0/0	1/1	0/0	1/1	0/1	0/0	0/0	0/0	0/0	0/0	0/0	0/0	1/1	0/0	0/0	1/1	0/0	0/0	0/0	0/0	0/1	0/0	0/1	1/1	0/0	0/1	0/1	0/0	0/0	0/0	0/0
ptg000005l_path_1	15376708	100066587|F|0-57:C>T-57:C>T	C	T	.	PASS	.	GT	0/1	0/0	0/0	0/0	0/0	0/1	0/0	1/1	0/1	0/0	0/1	0/0	0/0	0/0	0/0	0/0	0/1	1/1	0/1	0/1	0/0	0/1	0/1	1/1	0/1	0/0	0/0	0/1	1/1	1/1	1/1	1/1	1/1	0/0	./.	0/0	0/0	1/1	0/1	0/0	0/1
ptg000059l_path_1	4024986	100091194|F|0-57:T>C-57:T>C	T	C	.	PASS	.	GT	0/0	0/0	0/0	0/0	0/0	0/0	0/0	0/0	0/0	0/0	0/0	0/0	0/0	0/0	0/0	0/0	0/0	0/0	0/0	0/0	0/0	0/0	0/0	0/0	0/0	0/0	0/0	0/0	0/0	0/0	0/0	0/0	0/0	0/1	0/0	0/0	0/1	0/0	0/0	0/0	0/0
ptg000076l_path_1	10928014	100112523|F|0-57:T>G-57:T>G	T	G	.	PASS	.	GT	0/0	0/0	0/0	0/0	0/0	0/0	0/0	0/0	0/0	0/0	0/0	0/0	0/0	0/0	0/0	0/0	0/0	0/0	0/0	0/0	0/0	0/0	0/0	0/0	0/0	0/0	0/0	0/0	0/0	0/0	0/0	0/0	0/0	0/0	1/1	0/0	0/0	0/0	0/0	0/0	0/0
ptg000059l_path_1	2062916	100121866|F|0-57:T>A-57:T>A	T	A	.	PASS	.	GT	0/0	0/0	0/0	0/0	0/1	0/0	0/0	0/0	0/0	0/0	0/1	0/0	0/0	0/0	0/0	0/0	0/0	0/0	0/0	0/0	0/0	0/0	0/0	0/0	0/0	0/0	0/0	0/0	0/0	0/0	0/0	0/0	0/1	0/0	0/0	0/0	0/0	0/0	0/0	0/0	0/0
ptg000026l_path_1	19417925	100067216|F|0-58:C>G-58:C>G	C	G	.	PASS	.	GT	0/0	0/0	0/0	0/0	0/0	0/0	0/0	0/0	0/0	0/0	0/0	0/0	0/0	0/0	0/0	0/0	0/0	0/0	0/0	0/0	0/0	0/0	0/0	0/0	0/0	0/0	0/0	0/0	0/0	0/0	0/0	0/0	0/0	0/0	./.	0/0	0/0	0/0	0/0	0/0	0/0
ptg000025l_path_1	5034489	100120499|F|0-58:T>A-58:T>A	T	A	.	PASS	.	GT	0/0	0/0	0/0	0/0	0/0	0/0	0/0	0/0	0/0	0/0	0/0	0/0	0/0	0/0	0/0	0/0	0/0	0/0	0/0	0/0	0/0	0/0	0/0	0/0	0/0	0/1	0/0	0/0	0/0	0/0	0/0	0/0	0/0	0/0	./.	0/0	0/0	0/0	0/0	0/0	0/0
ptg000005l_path_1	23361765	100121504|F|0-58:T>C-58:T>C	T	C	.	PASS	.	GT	0/0	0/0	0/0	0/0	0/0	0/0	0/0	0/0	0/0	0/0	0/0	0/0	0/0	0/0	0/0	0/0	0/0	0/0	0/0	0/0	0/0	0/0	0/0	0/0	0/0	0/0	0/0	0/0	0/0	0/0	0/0	0/0	0/0	0/0	1/1	0/0	0/0	0/0	0/0	0/0	0/0
ptg000005l_path_1	5809561	100123815|F|0-58:C>T-58:C>T	C	T	.	PASS	.	GT	0/0	0/0	0/0	0/0	0/0	0/0	0/0	0/0	0/0	0/0	0/0	0/0	0/0	0/0	0/0	0/0	0/0	0/0	0/0	0/0	0/0	0/0	0/0	0/0	0/0	0/0	0/0	0/0	0/0	0/0	0/0	0/0	0/0	0/0	1/1	0/0	0/0	0/0	0/0	0/0	0/0
ptg000040l_path_1	1967785	100132699|F|0-58:A>T-58:A>T	A	T	.	PASS	.	GT	0/0	0/0	0/0	0/0	0/0	0/0	0/0	0/0	./.	0/0	0/0	0/0	0/0	0/0	0/0	0/0	0/0	0/0	0/0	0/1	0/0	0/0	0/0	0/0	0/0	0/0	0/0	0/1	0/0	0/0	0/0	0/0	0/0	0/0	0/0	0/0	0/0	0/0	0/0	0/0	0/0
ptg000040l_path_1	1896464	100108883|F|0-60:G>A-60:G>A	G	A	.	PASS	.	GT	0/0	0/0	0/0	0/0	0/0	0/0	0/0	0/0	0/0	0/0	0/0	0/0	0/0	0/0	0/0	0/0	0/0	0/0	0/0	0/0	0/0	0/0	0/0	0/0	0/0	0/0	0/0	0/0	0/0	0/0	0/0	0/0	0/0	0/0	1/1	0/0	0/0	0/0	0/0	0/0	0/0
ptg000002l_path_1	4378192	100109770|F|0-60:T>G-60:T>G	T	G	.	PASS	.	GT	0/0	0/0	0/0	0/0	0/0	0/0	0/0	0/0	0/0	0/0	0/0	0/0	0/0	0/0	0/0	0/0	0/0	0/0	0/0	0/0	0/0	0/0	0/0	0/0	0/0	0/0	0/0	0/0	0/0	0/0	0/0	0/0	0/0	0/0	1/1	0/0	0/0	0/0	0/0	0/0	0/0
ptg000001l_path_1	21032672	100141900|F|0-60:G>T-60:G>T	G	T	.	PASS	.	GT	0/0	0/0	0/0	0/1	0/0	0/0	0/0	0/0	0/0	0/0	0/0	0/0	0/0	0/0	0/0	0/0	0/0	0/0	0/0	0/0	0/0	0/0	0/1	0/0	0/0	0/0	0/0	0/0	0/0	0/0	0/0	0/0	0/0	0/0	0/0	0/0	0/0	0/0	0/0	0/0	0/0
ptg000006l_path_1	7533475	100142094|F|0-60:G>A-60:G>A	G	A	.	PASS	.	GT	0/0	0/0	0/1	0/0	0/0	0/1	0/1	0/1	0/1	0/0	0/0	0/0	0/0	0/0	0/0	0/1	0/0	0/0	0/0	0/0	0/0	0/0	0/0	0/0	0/0	0/0	0/0	0/0	0/0	0/0	0/0	0/0	0/1	0/0	./.	0/0	0/0	0/0	0/1	0/0	0/1
ptg000005l_path_1	23151772	100147882|F|0-60:T>A-60:T>A	T	A	.	PASS	.	GT	0/0	0/0	0/0	0/0	0/0	0/0	0/0	0/0	0/0	0/0	0/0	0/0	0/0	0/0	0/0	0/0	0/0	0/0	0/0	0/0	0/0	0/0	0/0	0/0	0/0	0/0	0/0	0/0	0/0	0/0	0/0	0/0	0/0	0/0	1/1	0/0	0/0	0/0	0/0	0/0	0/0
ptg000047l_path_1	7429097	100153100|F|0-60:G>T-60:G>T	G	T	.	PASS	.	GT	0/1	1/1	1/1	1/1	1/1	1/1	0/1	0/1	1/1	0/1	0/0	1/1	0/0	1/1	1/1	0/0	0/1	1/1	0/1	1/1	0/0	1/1	1/1	0/0	1/1	1/1	1/1	0/1	0/1	0/1	0/1	1/1	0/1	1/1	./.	1/1	1/1	1/1	0/1	1/1	0/1
ptg000040l_path_1	10034172	100116520|F|0-61:C>T-61:C>T	C	T	.	PASS	.	GT	0/0	0/0	0/0	0/0	0/0	0/0	0/1	0/0	0/0	0/0	0/0	0/0	0/0	0/0	0/0	0/0	0/1	0/0	0/0	0/0	0/0	0/0	0/0	0/1	0/0	0/0	0/0	0/0	0/0	0/0	0/0	0/0	0/0	0/0	0/0	0/0	0/0	0/0	0/0	0/0	0/1
ptg000005l_path_1	25842755	100074733|F|0-62:T>A-62:T>A	T	A	.	PASS	.	GT	1/1	1/1	1/1	1/1	1/1	1/1	1/1	1/1	1/1	1/1	1/1	1/1	1/1	1/1	1/1	1/1	1/1	1/1	1/1	1/1	1/1	1/1	1/1	1/1	1/1	1/1	1/1	1/1	1/1	1/1	1/1	1/1	1/1	1/1	0/0	1/1	1/1	1/1	1/1	1/1	1/1
ptg000076l_path_1	3630084	100085889|F|0-62:C>T-62:C>T	C	T	.	PASS	.	GT	0/0	0/1	0/0	0/0	0/0	0/0	0/0	0/0	0/0	0/0	0/0	0/0	0/0	0/0	0/0	0/0	0/0	0/0	0/0	0/0	0/0	0/0	0/0	0/0	0/0	0/0	0/0	0/0	0/0	0/0	0/0	0/0	0/0	0/0	0/0	0/0	0/0	0/0	0/0	0/0	0/0
ptg000001l_path_1	21522314	100107052|F|0-62:C>T-62:C>T	C	T	.	PASS	.	GT	0/0	0/0	0/0	0/0	0/0	0/0	0/0	0/0	0/0	0/0	0/0	0/0	0/0	0/0	0/0	0/0	0/0	0/0	0/0	0/0	0/0	0/0	0/0	0/0	0/0	0/0	0/0	0/0	0/0	0/0	0/0	0/0	0/0	0/0	1/1	0/0	0/0	0/0	0/0	0/0	0/0
ptg000019l_path_1	3805227	100075788|F|0-63:C>T-63:C>T	C	T	.	PASS	.	GT	0/0	0/0	0/0	0/0	0/0	0/0	0/0	0/1	0/0	0/0	0/0	0/0	0/0	0/0	0/0	0/0	0/0	0/0	0/0	0/0	0/1	0/0	0/0	0/1	0/0	0/0	0/0	0/0	0/0	0/0	0/0	0/0	0/0	0/0	./.	0/0	0/0	0/1	0/0	0/0	0/0
ptg000076l_path_1	12306580	100102618|F|0-63:C>T-63:C>T	C	T	.	PASS	.	GT	0/0	0/0	0/0	0/0	0/0	0/0	0/0	0/0	0/0	0/0	0/0	0/0	0/0	0/1	0/1	0/0	0/0	0/0	0/0	0/0	0/0	0/0	1/1	0/0	0/0	0/0	0/0	0/0	0/0	0/0	0/0	0/0	0/0	0/0	0/0	1/1	0/1	0/0	0/0	0/0	0/0
ptg000040l_path_1	4179907	100121247|F|0-63:G>A-63:G>A	G	A	.	PASS	.	GT	1/1	0/0	0/0	0/0	0/0	0/1	0/1	0/0	1/1	0/0	0/0	0/0	0/1	0/0	0/0	0/0	0/0	0/1	0/1	0/1	0/0	0/1	0/0	1/1	0/0	0/0	0/1	0/1	0/1	0/0	0/1	0/1	0/1	0/0	./.	0/0	0/0	0/1	0/1	0/1	0/1
ptg000040l_path_1	3911485	100090270|F|0-64:T>A-64:T>A	T	A	.	PASS	.	GT	0/0	0/0	0/0	0/0	0/0	0/0	0/0	0/0	0/0	0/0	0/0	0/0	0/0	0/0	0/0	0/0	0/0	0/0	0/0	0/0	0/0	0/0	0/0	0/0	0/0	0/0	0/0	0/0	0/0	0/0	0/0	0/0	0/0	0/0	./.	0/0	0/0	0/0	0/0	0/0	0/0
ptg000005l_path_1	1753918	100122255|F|0-64:A>C-64:A>C	A	C	.	PASS	.	GT	0/0	0/0	0/0	0/0	0/0	0/0	0/0	0/0	0/1	0/0	0/0	0/0	0/0	0/0	0/0	0/0	0/0	0/0	0/0	0/0	0/0	0/1	0/0	0/0	0/0	0/0	0/0	0/0	0/0	0/0	0/0	0/0	0/0	0/0	./.	0/0	0/0	0/0	0/0	0/0	0/0
ptg000026l_path_1	1083616	100136490|F|0-65:T>G-65:T>G	T	G	.	PASS	.	GT	1/1	1/1	1/1	1/1	1/1	1/1	1/1	1/1	1/1	1/1	1/1	1/1	1/1	1/1	1/1	1/1	1/1	1/1	1/1	1/1	1/1	1/1	1/1	1/1	1/1	1/1	1/1	1/1	1/1	1/1	1/1	1/1	1/1	1/1	0/0	1/1	1/1	1/1	1/1	1/1	1/1
ptg000022l_path_1	18819331	100112226|F|0-65:T>C-65:T>C	T	C	.	PASS	.	GT	0/0	1/1	0/0	0/1	0/0	0/0	0/0	0/0	0/0	0/0	0/0	0/1	0/0	0/1	1/1	0/0	0/0	0/0	0/0	0/0	0/0	0/0	0/0	0/0	0/1	0/1	0/0	0/0	0/1	0/0	0/0	0/0	0/0	0/1	./.	0/1	0/1	0/0	0/0	0/0	0/0
ptg000026l_path_1	4149674	100124318|F|0-65:G>A-65:G>A	G	A	.	PASS	.	GT	0/0	1/1	1/1	1/1	0/0	0/0	0/0	0/0	0/0	0/0	0/0	1/1	0/0	0/1	1/1	0/0	0/0	0/0	0/0	0/0	0/0	0/0	1/1	0/0	1/1	1/1	0/0	0/0	0/0	0/0	0/0	0/0	0/0	1/1	0/0	1/1	1/1	0/0	0/0	0/0	0/0
ptg000026l_path_1	20058256	100129909|F|0-66:C>G-66:C>G	C	G	.	PASS	.	GT	0/1	0/0	0/0	0/0	0/1	0/1	0/1	0/1	0/0	1/1	0/1	0/0	0/1	0/0	0/0	0/1	0/1	0/1	0/1	0/1	0/0	0/0	0/0	0/1	0/0	0/0	0/0	0/1	0/1	0/1	0/0	0/1	1/1	0/0	0/0	0/0	0/0	0/1	0/1	0/1	0/0
ptg000057l_path_1	4454140	100131837|F|0-66:C>T-66:C>T	C	T	.	PASS	.	GT	0/0	0/0	0/0	0/0	0/1	1/1	0/1	1/1	1/1	1/1	1/1	0/0	1/1	0/1	0/0	1/1	1/1	0/1	1/1	0/1	0/1	1/1	0/1	1/1	0/0	0/0	0/1	0/1	1/1	1/1	1/1	0/1	1/1	0/0	0/1	0/1	0/0	0/0	0/1	0/1	0/1
UNK	45	100118304|F|0-67:G>C-67:G>C	G	C	.	PASS	.	GT	1/1	1/1	1/1	1/1	1/1	1/1	1/1	1/1	1/1	1/1	1/1	1/1	1/1	1/1	1/1	1/1	1/1	1/1	1/1	1/1	1/1	1/1	1/1	1/1	1/1	1/1	1/1	1/1	1/1	1/1	1/1	1/1	1/1	1/1	0/0	1/1	1/1	1/1	1/1	1/1	1/1
UNK	46	100066178|F|0-67:C>T-67:C>T	C	T	.	PASS	.	GT	1/1	1/1	1/1	1/1	1/1	1/1	1/1	1/1	1/1	1/1	1/1	1/1	1/1	1/1	1/1	0/1	1/1	1/1	1/1	1/1	1/1	1/1	1/1	1/1	1/1	1/1	1/1	1/1	1/1	1/1	1/1	1/1	1/1	1/1	0/0	1/1	1/1	1/1	1/1	1/1	1/1
ptg000033l_path_1	11464075	100146756|F|0-67:T>A-67:T>A	T	A	.	PASS	.	GT	0/0	0/1	0/1	0/1	0/1	0/0	0/1	0/0	0/1	0/1	0/1	0/1	0/1	0/1	0/0	0/0	0/0	0/1	0/0	0/0	0/1	0/0	0/1	0/0	0/0	0/1	0/0	0/0	0/1	0/0	0/1	0/0	0/0	0/1	./.	0/1	0/1	0/0	0/0	0/1	0/1
ptg000001l_path_1	27041478	100148714|F|0-68:A>G-68:A>G	A	G	.	PASS	.	GT	0/0	0/0	0/0	0/0	0/0	0/0	0/0	0/0	0/0	0/0	0/0	0/0	0/0	0/0	0/0	0/0	0/0	0/0	0/0	0/0	0/0	0/0	0/0	0/0	0/0	0/0	0/0	0/0	0/0	0/0	0/0	0/0	0/0	0/0	1/1	0/0	0/0	0/0	0/0	0/0	0/0
ptg000005l_path_1	255349	100090304|F|0-68:A>T-68:A>T	A	T	.	PASS	.	GT	0/0	0/0	0/0	0/0	0/0	0/0	0/0	0/0	0/1	0/1	0/0	0/0	0/0	0/0	0/0	0/0	0/0	0/0	0/1	0/0	0/0	0/0	0/0	0/0	0/0	0/0	0/1	0/0	0/0	0/0	0/0	0/0	0/0	0/0	0/0	0/0	0/0	0/0	0/1	0/0	0/0
UNK	47	100048393|F|0-5:T>C-5:T>C	T	C	.	PASS	.	GT	0/0	0/0	0/0	0/1	0/0	0/0	0/0	0/0	0/0	0/0	0/0	0/0	0/0	0/0	1/1	0/0	0/0	0/0	0/0	0/0	0/0	0/0	0/0	0/0	0/0	0/0	0/0	0/0	0/0	0/0	0/0	0/0	0/0	0/0	./.	0/0	0/0	0/0	0/0	0/0	0/0
ptg000026l_path_1	12869670	100063186|F|0-5:C>G-5:C>G	C	G	.	PASS	.	GT	0/0	0/0	0/0	0/0	0/0	0/0	0/0	0/0	0/0	0/0	0/0	0/0	0/0	0/0	0/0	0/0	0/0	0/0	0/0	0/0	0/0	0/0	0/0	0/0	0/0	0/0	0/0	0/0	0/0	0/0	0/0	0/0	0/0	0/0	./.	0/0	0/0	0/0	0/0	0/0	0/0
ptg000002l_path_1	9555650	100063364|F|0-5:T>G-5:T>G	T	G	.	PASS	.	GT	0/0	0/0	0/0	0/0	0/0	0/0	0/0	0/0	0/0	0/0	0/0	0/0	0/0	0/0	0/0	0/0	0/0	0/0	0/0	0/0	0/0	0/0	0/0	0/0	0/0	0/0	0/0	0/0	0/0	0/0	0/0	0/0	0/0	0/0	./.	0/0	0/0	0/0	0/0	0/1	0/0
ptg000040l_path_1	4776478	100067355|F|0-5:T>G-5:T>G	T	G	.	PASS	.	GT	0/0	0/0	0/0	0/0	0/0	0/1	0/0	0/0	0/0	0/1	0/1	0/0	0/0	0/0	0/0	0/0	0/0	0/0	0/0	0/0	0/0	0/0	0/0	0/0	0/0	0/0	0/0	0/0	0/0	0/0	0/1	0/0	0/0	0/0	./.	0/0	0/0	0/0	0/1	0/0	0/1
ptg000020l_path_1	9127301	100075476|F|0-5:C>A-5:C>A	C	A	.	PASS	.	GT	0/1	0/0	0/0	0/0	0/0	0/0	0/1	0/0	0/0	0/0	0/0	0/0	0/0	0/0	0/0	0/0	1/1	0/1	0/0	0/0	0/0	0/0	0/0	0/0	0/0	0/0	0/0	0/1	0/0	0/0	0/0	0/0	0/0	0/0	./.	0/0	0/0	0/0	0/0	0/0	0/0
ptg000044l_path_1	5772235	100076063|F|0-5:C>A-5:C>A	C	A	.	PASS	.	GT	0/0	0/0	0/0	0/1	0/0	0/0	0/0	0/0	0/0	0/0	0/0	0/0	0/0	0/0	0/0	0/0	0/0	0/0	0/0	0/0	0/0	0/0	0/0	0/0	0/0	0/1	0/0	0/0	0/0	0/0	0/0	0/0	0/0	0/0	./.	0/0	0/0	0/0	0/0	0/0	0/0
UNK	48	100081931|F|0-5:A>G-5:A>G	A	G	.	PASS	.	GT	1/1	0/0	0/0	0/1	0/1	0/1	0/1	0/0	0/0	0/1	1/1	0/0	0/1	0/0	0/0	0/1	0/1	0/1	0/0	0/0	0/0	0/0	0/0	1/1	0/1	0/0	0/1	0/1	0/1	0/1	0/0	0/1	0/1	0/0	./.	0/0	0/1	1/1	0/1	0/1	0/0
ptg000001l_path_1	20737254	100089149|F|0-5:A>G-5:A>G	A	G	.	PASS	.	GT	0/0	0/0	0/0	0/0	0/0	0/0	0/0	0/0	./.	0/0	0/1	0/0	0/0	0/0	0/0	0/0	0/0	0/0	0/0	0/0	0/0	0/0	0/0	0/0	0/0	0/0	0/0	0/0	0/0	0/0	0/0	0/0	0/0	0/0	0/0	0/0	0/0	0/0	0/0	1/1	0/0
ptg000048l_path_1	2963690	100091340|F|0-5:C>T-5:C>T	C	T	.	PASS	.	GT	0/0	0/0	0/1	0/0	0/0	0/0	0/0	0/0	0/0	0/0	0/0	0/0	0/0	0/0	0/0	0/0	0/0	0/0	0/0	0/0	0/0	0/0	0/1	0/0	0/0	0/1	0/0	0/0	0/0	0/0	0/0	0/0	0/0	0/0	./.	0/0	0/0	0/0	0/0	0/0	0/0
ptg000026l_path_1	5493078	100091490|F|0-5:C>T-5:C>T	C	T	.	PASS	.	GT	0/0	0/0	0/0	0/0	0/0	0/0	0/0	0/0	0/0	0/0	0/0	0/0	0/0	0/0	0/0	0/0	0/0	0/0	0/0	0/0	0/0	0/0	0/0	0/0	0/0	0/0	0/0	0/0	0/0	0/0	0/0	0/0	0/0	0/0	0/0	0/0	./.	0/0	0/0	0/0	0/0
ptg000014l_path_1	21616309	100093211|F|0-5:T>A-5:T>A	T	A	.	PASS	.	GT	0/0	1/1	0/0	1/1	0/0	0/0	0/0	0/0	0/0	0/0	0/0	0/0	0/0	0/0	0/0	0/0	0/0	0/0	0/0	0/0	0/0	0/0	0/1	0/0	0/0	0/0	0/0	0/0	0/0	0/0	0/0	0/0	0/0	0/1	./.	0/0	0/1	0/0	0/0	0/0	0/0
UNK	49	100095934|F|0-5:T>C-5:T>C	T	C	.	PASS	.	GT	1/1	1/1	1/1	1/1	1/1	1/1	1/1	1/1	1/1	1/1	1/1	1/1	1/1	1/1	1/1	1/1	1/1	1/1	1/1	1/1	1/1	1/1	1/1	1/1	1/1	1/1	1/1	1/1	1/1	1/1	1/1	1/1	1/1	1/1	./.	./.	1/1	1/1	1/1	1/1	1/1
ptg000001l_path_1	25939381	100096022|F|0-5:C>G-5:C>G	C	G	.	PASS	.	GT	1/1	0/0	0/0	0/0	1/1	1/1	1/1	1/1	1/1	1/1	1/1	0/0	1/1	0/0	0/0	1/1	1/1	1/1	1/1	1/1	1/1	1/1	0/0	1/1	0/0	0/0	1/1	1/1	1/1	1/1	1/1	1/1	1/1	0/0	./.	0/0	0/0	1/1	1/1	1/1	1/1
ptg000020l_path_1	5865280	100098305|F|0-5:G>A-5:G>A	G	A	.	PASS	.	GT	0/0	0/0	0/0	0/0	0/0	0/0	0/0	0/0	0/0	0/0	0/0	0/0	0/0	0/0	0/0	0/0	0/0	0/0	0/0	0/0	0/0	0/0	0/0	0/0	0/0	0/0	0/0	0/0	0/0	0/0	0/0	0/0	0/0	0/0	./.	0/0	0/0	0/0	0/0	0/0	0/0
ptg000030l_path_1	5262713	100103519|F|0-5:C>T-5:C>T	C	T	.	PASS	.	GT	0/0	0/0	0/0	0/1	1/1	0/0	0/0	0/0	0/0	0/1	0/0	0/0	0/1	0/0	0/0	0/0	0/0	0/0	0/0	0/0	0/0	0/0	0/1	0/0	0/0	0/0	0/0	0/0	0/0	0/0	0/0	0/1	0/0	0/0	./.	0/0	0/0	0/1	0/0	0/0	0/0
ptg000076l_path_1	4716315	100104612|F|0-5:T>A-5:T>A	T	A	.	PASS	.	GT	0/0	0/0	0/0	0/0	0/0	0/0	0/0	0/0	0/0	0/0	0/0	0/0	0/0	0/0	0/1	0/0	0/0	0/0	0/0	0/0	0/0	0/0	0/0	0/0	0/1	1/1	0/0	0/0	0/0	0/0	0/0	0/0	0/0	1/1	./.	0/0	0/1	0/0	0/0	0/0	0/0
ptg000001l_path_1	21522371	100107052|F|0-5:C>A-5:C>A	C	A	.	PASS	.	GT	0/0	0/0	0/0	0/0	0/0	0/0	0/0	0/1	0/0	0/0	0/0	0/0	0/0	0/0	0/0	0/0	0/0	0/0	0/1	0/0	0/0	0/0	0/0	0/0	0/0	0/0	0/0	0/1	0/0	0/0	0/0	0/0	0/0	0/0	./.	0/0	0/0	0/1	0/0	0/0	0/0
UNK	50	100119793|F|0-5:G>A-5:G>A	G	A	.	PASS	.	GT	0/0	0/0	0/0	0/1	0/0	0/0	0/0	0/0	0/0	0/0	0/0	1/1	0/0	1/1	0/1	0/0	0/0	0/0	0/0	0/0	0/0	0/0	0/0	0/0	0/1	1/1	0/0	0/0	0/0	0/0	0/0	0/0	0/0	0/1	./.	0/1	0/1	0/0	0/0	0/0	0/0
ptg000069l_path_1	4093125	100122165|F|0-5:T>C-5:T>C	T	C	.	PASS	.	GT	0/0	0/0	0/0	0/0	0/0	0/0	0/0	0/0	0/0	0/0	0/0	0/0	0/1	0/0	0/0	0/0	0/0	0/1	1/1	0/1	0/0	0/1	0/0	0/1	0/1	0/1	0/0	0/0	0/0	0/0	0/1	0/0	0/1	0/0	./.	0/0	0/0	0/0	0/0	0/0	0/0
ptg000049l_path_1	279128	100126660|F|0-5:A>T-5:A>T	A	T	.	PASS	.	GT	0/0	0/0	0/0	0/0	0/0	0/0	0/0	0/1	0/0	0/0	0/0	0/0	0/0	0/0	0/0	0/1	0/1	0/1	0/0	0/1	0/1	0/0	0/0	0/1	0/0	0/0	0/1	0/0	0/1	0/1	0/0	0/0	0/1	0/0	./.	0/0	0/0	0/1	0/1	0/0	0/0
ptg000045l_path_1	15790211	100127914|F|0-5:T>A-5:T>A	T	A	.	PASS	.	GT	0/0	0/0	0/0	0/0	0/0	0/0	0/0	0/0	0/1	0/0	0/0	0/0	0/0	0/0	0/0	0/0	0/0	0/0	0/0	0/0	0/0	0/0	0/0	0/0	0/0	0/0	0/0	0/0	0/0	0/0	0/0	0/0	0/0	0/0	./.	0/0	0/0	0/0	0/0	0/0	0/0
ptg000005l_path_1	11520061	100130653|F|0-5:T>C-5:T>C	T	C	.	PASS	.	GT	0/0	0/0	0/0	0/0	0/0	0/0	0/0	0/0	0/0	0/0	0/0	0/0	0/0	0/0	0/0	0/0	0/0	0/0	0/0	0/0	0/0	0/0	0/0	0/0	0/0	0/0	0/0	0/0	0/0	0/0	0/0	0/0	0/0	0/0	1/1	0/0	0/0	0/0	0/0	0/0	0/0
ptg000019l_path_1	7396386	100131288|F|0-5:C>T-5:C>T	C	T	.	PASS	.	GT	0/0	0/0	0/0	0/0	0/0	0/0	0/0	0/0	0/0	0/0	0/0	0/0	0/0	0/0	0/0	0/0	0/0	0/0	0/0	0/0	0/0	0/0	0/0	0/0	0/0	0/0	0/0	0/0	0/0	./.	0/0	0/0	0/0	0/0	1/1	0/0	0/0	0/0	0/0	0/0	0/0
ptg000005l_path_1	9476659	100133067|F|0-5:A>T-5:A>T	A	T	.	PASS	.	GT	0/0	0/0	0/0	./.	0/0	0/0	0/0	0/0	0/0	0/0	0/0	0/0	0/0	0/0	0/0	0/0	0/0	0/0	0/0	0/0	0/0	0/0	0/0	0/0	0/0	0/0	0/0	0/0	0/0	0/0	0/0	0/0	0/0	0/0	1/1	0/0	0/0	0/0	0/0	0/0	0/0
ptg000047l_path_1	4403365	100133322|F|0-5:C>G-5:C>G	C	G	.	PASS	.	GT	0/0	0/0	0/0	0/0	0/0	0/0	0/0	0/0	0/0	0/0	0/0	0/0	0/0	0/0	0/0	0/0	0/0	0/0	0/0	0/0	0/0	0/0	0/0	0/0	0/0	0/0	0/0	0/0	0/0	0/0	0/0	0/0	0/0	0/0	./.	0/0	0/0	0/0	0/0	0/0	0/0
ptg000026l_path_1	18211552	100139149|F|0-5:A>G-5:A>G	A	G	.	PASS	.	GT	1/1	0/0	0/0	0/0	1/1	0/1	1/1	0/1	1/1	1/1	0/1	0/0	1/1	0/0	0/0	1/1	1/1	1/1	1/1	1/1	1/1	0/1	0/1	1/1	0/0	0/0	0/1	1/1	1/1	0/1	1/1	1/1	1/1	0/0	0/0	0/0	0/0	1/1	1/1	1/1	0/1
ptg000044l_path_1	9476058	100141577|F|0-5:A>T-5:A>T	A	T	.	PASS	.	GT	0/0	0/0	0/0	0/0	0/0	0/0	0/0	0/0	0/0	0/0	0/0	0/0	0/0	0/0	0/0	0/0	0/0	0/0	0/0	0/0	0/1	0/0	0/0	0/0	0/0	0/0	0/0	0/0	0/0	0/1	0/0	0/0	0/1	0/0	./.	0/0	0/0	0/0	0/0	0/0	0/0
UNK	51	100145352|F|0-5:C>G-5:C>G	C	G	.	PASS	.	GT	0/0	0/0	0/0	0/0	0/1	1/1	0/1	1/1	1/1	1/1	1/1	0/1	0/0	0/0	0/0	1/1	1/1	0/1	0/1	1/1	0/1	0/1	0/0	0/1	0/0	0/0	1/1	0/1	0/0	0/1	0/1	0/1	1/1	0/0	./.	0/1	0/0	0/0	1/1	0/1	0/1
ptg000021l_path_1	4501476	100150715|F|0-5:A>G-5:A>G	A	G	.	PASS	.	GT	1/1	1/1	1/1	1/1	1/1	1/1	1/1	1/1	1/1	1/1	1/1	1/1	1/1	1/1	1/1	1/1	1/1	1/1	1/1	1/1	1/1	1/1	1/1	1/1	1/1	1/1	1/1	1/1	1/1	1/1	1/1	1/1	1/1	1/1	0/0	1/1	1/1	1/1	1/1	1/1	1/1
ptg000022l_path_1	5108724	100050776|F|0-6:A>G-6:A>G	A	G	.	PASS	.	GT	0/0	1/1	0/1	0/1	0/0	0/0	0/0	0/0	0/0	0/0	0/0	0/1	0/0	0/1	0/1	0/0	0/0	0/0	0/0	0/1	0/0	0/0	0/1	0/0	0/1	0/1	0/0	0/1	0/0	0/0	0/0	0/0	0/0	0/1	./.	0/1	0/0	0/0	0/0	0/0	0/0
ptg000005l_path_1	25896152	100052104|F|0-6:G>A-6:G>A	G	A	.	PASS	.	GT	0/1	0/0	0/0	0/0	0/0	0/0	0/1	0/0	0/1	0/0	0/0	0/0	0/0	0/0	0/0	0/0	0/0	0/1	0/1	0/1	0/1	0/0	0/0	0/1	0/0	0/0	0/1	0/0	0/0	0/0	0/1	0/1	0/0	0/0	./.	0/0	0/0	0/0	0/0	0/1	0/1
UNK	52	100063035|F|0-6:C>T-6:C>T	C	T	.	PASS	.	GT	0/0	0/0	0/0	0/0	0/0	0/0	0/0	0/0	./.	0/0	0/0	0/0	0/0	0/0	0/0	0/0	0/0	0/0	0/0	0/0	0/0	0/0	0/0	0/0	0/0	0/0	0/0	0/0	0/0	0/0	0/0	0/0	0/0	0/0	1/1	0/0	0/0	0/0	0/0	0/0	0/0
UNK	53	100063330|F|0-6:C>A-6:C>A	C	A	.	PASS	.	GT	0/0	1/1	1/1	1/1	0/0	0/0	0/0	0/0	0/0	0/0	0/1	1/1	0/1	0/1	1/1	0/0	0/1	0/0	0/0	0/0	0/0	0/0	1/1	0/0	1/1	1/1	0/1	0/0	0/1	0/0	0/1	0/0	0/0	1/1	./.	1/1	1/1	0/1	0/0	0/1	0/1
ptg000001l_path_1	17054289	67622047|F|0-6:C>T-6:C>T	C	T	.	PASS	.	GT	0/0	0/0	0/0	0/0	0/0	0/0	0/0	0/0	0/0	0/0	0/0	0/0	0/0	0/0	0/1	0/0	0/0	0/0	0/0	0/0	0/0	0/0	0/0	0/0	0/0	0/0	0/0	0/0	0/0	0/0	0/0	0/0	0/0	0/0	./.	0/0	0/0	0/0	0/0	0/0	0/0
ptg000014l_path_1	11331037	100065268|F|0-6:T>C-6:T>C	T	C	.	PASS	.	GT	0/0	0/0	0/0	0/0	0/0	0/0	0/0	0/0	0/0	0/0	0/0	0/0	0/0	0/0	0/0	0/0	0/0	0/0	0/0	0/0	0/0	0/0	0/0	0/0	0/0	0/0	0/0	0/0	0/0	0/0	0/0	0/0	0/0	0/0	0/0	./.	0/0	0/0	0/0	0/0	0/0
ptg000026l_path_1	8260801	100066942|F|0-6:A>C-6:A>C	A	C	.	PASS	.	GT	1/1	0/0	0/0	0/0	0/0	0/1	0/0	0/0	0/1	0/1	0/0	0/0	0/0	0/0	0/0	0/0	0/1	0/1	0/0	0/0	0/1	0/0	0/0	0/1	0/0	0/0	0/1	0/0	0/0	0/0	0/0	0/0	0/0	0/0	./.	0/0	0/0	0/0	0/1	0/0	0/0
UNK	54	100073774|F|0-6:G>A-6:G>A	G	A	.	PASS	.	GT	0/0	0/0	0/0	0/0	0/0	0/0	0/0	0/0	0/0	0/0	0/0	0/0	0/0	0/0	0/0	0/0	0/0	0/0	0/0	0/0	0/0	0/0	0/0	0/0	0/0	0/0	0/0	0/0	0/0	0/0	0/0	0/0	0/0	0/0	./.	0/0	0/0	0/0	0/0	0/0	0/0
ptg000030l_path_1	1639864	100075134|F|0-6:C>T-6:C>T	C	T	.	PASS	.	GT	0/0	0/0	0/1	0/0	0/0	0/0	0/0	0/0	0/0	0/0	0/0	0/0	0/0	0/0	0/0	0/0	0/0	0/0	0/0	0/0	0/0	0/0	0/1	0/0	0/0	0/0	0/0	0/0	0/0	0/0	0/0	0/0	0/0	0/0	./.	0/0	0/0	0/0	0/0	0/0	0/0
ptg000059l_path_1	9460042	100075957|F|0-6:C>A-6:C>A	C	A	.	PASS	.	GT	0/0	0/0	0/0	0/0	0/0	0/0	0/0	0/0	0/0	0/0	0/0	0/0	0/0	0/0	0/0	0/0	0/0	0/0	0/0	0/0	0/0	0/0	0/0	0/0	0/0	0/0	0/0	0/0	0/0	0/0	0/0	0/0	0/0	0/0	1/1	0/0	0/0	0/0	0/0	0/0	0/0
ptg000020l_path_1	7320425	100075969|F|0-6:C>T-6:C>T	C	T	.	PASS	.	GT	0/0	0/0	0/0	0/0	0/1	0/0	0/0	0/0	0/0	0/0	0/0	0/0	0/0	0/0	0/0	0/0	0/0	0/0	0/0	0/0	0/0	0/0	0/0	0/0	0/0	0/0	0/0	0/0	0/0	0/0	0/0	0/0	0/0	0/0	./.	0/0	0/0	0/0	0/0	0/0	0/0
ptg000030l_path_1	1541381	100075986|F|0-6:C>A-6:C>A	C	A	.	PASS	.	GT	0/0	0/0	0/0	0/0	0/0	0/0	0/0	0/0	0/0	0/0	0/0	0/0	0/0	0/0	0/0	0/0	0/0	0/0	0/0	0/0	0/0	0/0	0/0	0/0	0/0	0/1	0/0	0/0	0/0	0/0	0/0	0/0	0/0	0/0	./.	0/0	0/0	0/0	0/0	0/0	0/0
ptg000045l_path_1	3496830	100077265|F|0-6:A>G-6:A>G	A	G	.	PASS	.	GT	0/0	0/1	0/0	0/0	0/0	0/0	0/0	0/0	0/0	0/0	0/0	0/1	0/0	0/0	0/1	0/0	0/0	0/0	0/0	0/0	0/0	0/0	0/0	0/0	0/1	0/1	0/0	0/0	0/0	0/0	0/0	0/0	0/0	0/0	./.	0/1	0/0	0/0	0/0	0/0	0/0
ptg000005l_path_1	27324439	100084204|F|0-6:C>T-6:C>T	C	T	.	PASS	.	GT	0/1	0/0	0/0	0/0	0/0	0/0	0/0	0/0	0/1	0/0	0/0	0/0	0/0	0/0	0/0	0/0	0/0	0/0	0/0	0/0	0/0	0/0	0/0	0/0	0/0	0/0	0/0	0/1	0/1	0/0	0/0	0/0	0/1	0/0	./.	0/0	0/0	0/0	0/1	0/0	0/0
ptg000040l_path_1	16987268	100085464|F|0-6:A>G-6:A>G	A	G	.	PASS	.	GT	0/0	0/0	0/0	0/0	0/0	0/0	0/0	0/0	0/0	0/0	0/0	0/1	0/0	0/0	0/0	0/0	0/0	0/0	0/0	0/0	0/0	0/0	0/0	0/0	0/0	0/0	0/0	0/0	0/0	0/0	0/0	0/0	0/0	0/0	./.	0/0	0/0	0/0	0/0	0/0	0/0
ptg000069l_path_1	502196	100090405|F|0-6:G>A-6:G>A	G	A	.	PASS	.	GT	0/0	0/0	0/0	0/0	0/0	0/0	0/0	0/0	0/0	0/0	0/0	0/0	0/0	0/0	0/0	0/0	0/0	0/0	0/0	0/0	0/0	0/0	0/0	0/0	0/0	0/0	0/0	0/0	0/0	0/0	0/0	0/0	0/0	0/0	1/1	0/0	0/0	0/0	0/0	0/0	0/0
ptg000033l_path_1	6092835	100091197|F|0-6:A>G-6:A>G	A	G	.	PASS	.	GT	0/0	0/0	0/0	0/0	1/1	0/1	0/0	1/1	0/0	0/0	0/0	0/0	0/1	0/0	0/0	0/1	0/0	0/0	0/1	0/1	0/0	0/0	0/0	0/1	0/0	0/0	0/1	0/0	0/1	0/1	0/0	0/1	0/1	0/0	./.	0/0	0/0	0/1	0/0	0/1	0/0
ptg000022l_path_1	3234253	100092694|F|0-6:C>T-6:C>T	C	T	.	PASS	.	GT	0/0	0/0	0/0	0/0	0/0	0/0	0/1	0/1	0/0	0/0	0/1	0/0	0/0	0/0	0/0	0/0	0/0	0/0	0/0	1/1	0/0	0/0	0/0	0/0	0/0	0/0	0/0	0/0	0/0	0/0	0/1	0/0	0/1	0/0	./.	0/0	0/0	0/0	0/0	0/0	0/0
ptg000049l_path_1	130043	100092799|F|0-6:C>G-6:C>G	C	G	.	PASS	.	GT	0/0	0/0	0/1	0/0	0/0	0/0	0/0	0/0	0/0	0/0	0/0	0/1	0/0	0/1	0/1	0/0	0/0	0/0	0/0	0/0	0/0	0/0	0/1	0/0	0/1	0/1	0/0	0/0	0/0	0/0	0/0	0/0	0/0	0/0	./.	0/1	1/1	0/0	0/0	0/0	0/0
ptg000045l_path_1	7626445	100092897|F|0-6:G>T-6:G>T	G	T	.	PASS	.	GT	0/0	0/0	0/0	0/0	0/0	0/0	0/0	0/0	0/0	0/0	0/0	0/0	0/0	0/0	0/0	0/0	0/0	0/0	0/0	0/0	0/0	0/0	0/0	0/0	0/0	0/0	0/0	0/0	0/0	0/0	0/0	0/0	0/0	0/0	1/1	0/0	0/0	0/0	0/0	0/0	0/0
ptg000069l_path_1	4634397	100096286|F|0-6:A>G-6:A>G	A	G	.	PASS	.	GT	0/0	0/1	1/1	0/0	0/0	0/1	0/1	0/0	0/0	0/0	1/1	0/1	0/1	0/0	1/1	0/0	0/0	0/0	0/0	0/0	0/1	0/0	0/1	1/1	0/0	0/1	0/0	0/0	0/1	0/1	0/0	0/0	1/1	0/0	./.	0/0	0/1	0/0	0/1	0/0	0/0
ptg000044l_path_1	8133161	100096626|F|0-6:C>G-6:C>G	C	G	.	PASS	.	GT	0/0	0/0	0/0	0/0	0/0	0/0	0/0	0/0	0/0	0/0	0/0	0/0	0/0	0/0	0/0	1/1	0/0	0/0	0/0	0/0	0/0	0/0	0/0	0/0	0/0	0/0	0/0	0/0	0/0	0/0	0/1	0/0	0/0	0/0	./.	0/0	0/0	0/0	0/0	0/0	0/1
ptg000076l_path_1	2251671	100102215|F|0-6:C>G-6:C>G	C	G	.	PASS	.	GT	1/1	1/1	1/1	1/1	1/1	1/1	0/0	1/1	1/1	0/1	1/1	1/1	0/1	1/1	1/1	1/1	1/1	1/1	1/1	1/1	0/1	0/1	1/1	1/1	1/1	1/1	1/1	0/1	1/1	0/1	1/1	1/1	1/1	0/1	./.	0/1	1/1	0/1	1/1	1/1	1/1
ptg000031l_path_1	8101929	100103301|F|0-6:G>A-6:G>A	G	A	.	PASS	.	GT	0/0	0/0	0/0	0/0	0/0	0/0	0/0	0/0	0/0	0/0	0/0	0/0	0/0	0/0	0/0	0/0	0/0	0/0	0/0	0/0	0/0	0/0	0/0	0/0	0/0	0/0	0/0	0/0	0/0	0/0	0/0	0/0	0/0	0/0	1/1	0/0	0/0	0/0	0/0	0/0	0/0
ptg000001l_path_1	10491651	100104504|F|0-6:C>T-6:C>T	C	T	.	PASS	.	GT	0/0	0/0	0/0	0/0	0/1	0/0	0/1	0/1	0/0	0/0	0/0	0/0	0/0	0/0	0/0	0/0	0/0	0/0	0/0	0/0	0/0	0/0	0/0	0/0	0/0	0/0	0/1	0/0	0/1	0/0	0/0	0/0	0/1	0/0	./.	0/0	0/0	0/0	0/1	0/0	0/0
ptg000074l_path_1	449658	100104527|F|0-6:T>C-6:T>C	T	C	.	PASS	.	GT	0/0	0/0	0/0	0/0	0/0	0/0	0/0	0/0	0/0	0/0	0/0	0/1	0/0	0/1	0/1	0/0	0/0	0/0	0/0	0/0	0/0	0/0	0/1	0/0	0/1	0/0	0/0	0/0	0/0	0/0	0/0	0/0	0/0	0/0	./.	0/0	0/0	0/0	0/0	0/0	0/0
UNK	55	100106467|F|0-6:G>A-6:G>A	G	A	.	PASS	.	GT	0/0	0/0	0/0	0/0	0/0	0/0	0/0	0/1	0/0	0/0	0/0	0/0	0/0	0/1	0/0	0/0	0/0	0/0	0/0	0/0	0/0	0/0	0/0	0/0	0/0	0/0	0/0	0/0	0/0	0/0	0/0	0/0	0/0	0/1	./.	0/0	0/1	0/0	0/0	0/0	0/0
ptg000019l_path_1	6591668	100106860|F|0-6:A>T-6:A>T	A	T	.	PASS	.	GT	0/0	0/0	0/0	0/0	0/0	0/0	0/0	0/0	0/0	0/0	0/0	0/0	0/0	0/0	0/0	0/0	0/0	0/0	0/0	0/0	0/0	0/0	0/0	0/0	0/0	0/0	0/0	0/0	0/0	0/0	0/0	0/0	0/0	0/0	./.	0/0	0/0	0/0	0/0	0/0	0/0
ptg000047l_path_1	13714406	100108400|F|0-6:T>A-6:T>A	T	A	.	PASS	.	GT	0/0	0/0	0/0	0/0	0/0	0/0	0/0	0/0	0/0	0/0	0/0	0/0	0/0	0/0	0/0	0/0	0/0	0/0	0/0	0/0	0/0	0/0	0/0	0/0	0/0	0/0	0/0	0/0	0/0	0/0	0/0	0/0	0/0	0/0	1/1	0/0	0/0	0/0	0/0	0/0	0/0
ptg000040l_path_1	20477109	100108720|F|0-6:A>G-6:A>G	A	G	.	PASS	.	GT	0/0	0/0	0/0	0/0	0/0	0/1	0/0	0/0	0/1	0/0	0/0	0/0	0/1	0/0	0/0	0/1	0/0	0/0	0/1	0/0	0/0	0/0	0/0	0/0	0/0	0/0	0/1	0/0	0/1	0/1	0/0	0/0	0/0	0/0	./.	0/0	0/0	0/0	0/1	0/0	0/0
ptg000005l_path_1	25903116	100109641|F|0-6:G>T-6:G>T	G	T	.	PASS	.	GT	0/0	0/1	0/0	1/1	0/0	0/0	0/0	0/0	0/0	0/0	0/0	0/0	0/0	0/1	0/0	0/0	0/0	0/0	0/0	0/0	0/0	0/0	0/1	0/0	0/1	0/1	0/0	0/0	0/0	0/0	0/0	0/0	0/0	0/0	./.	1/1	0/1	0/0	0/0	0/0	0/0
ptg000001l_path_1	8451008	100112360|F|0-6:C>T-6:C>T	C	T	.	PASS	.	GT	0/0	0/0	0/0	0/0	0/0	0/0	0/0	0/0	0/0	0/0	0/0	0/0	0/0	0/0	0/0	0/0	0/0	0/0	0/0	0/0	0/0	0/0	0/0	0/0	0/0	0/0	0/1	0/0	0/0	0/0	0/0	0/0	0/0	0/0	./.	0/0	0/0	0/0	0/0	0/0	0/0
ptg000068l_path_1	633046	100112530|F|0-6:G>A-6:G>A	G	A	.	PASS	.	GT	0/0	0/0	0/0	0/0	0/0	0/0	1/1	0/0	0/0	0/0	0/0	0/0	0/0	0/0	0/0	0/0	0/0	0/0	0/0	0/0	0/0	0/0	0/0	0/0	0/0	0/0	0/0	0/0	0/0	0/0	0/0	0/0	0/0	0/0	./.	0/0	0/0	0/0	0/0	0/0	0/0
ptg000040l_path_1	3806713	100115880|F|0-6:C>A-6:C>A	C	A	.	PASS	.	GT	0/0	0/0	0/1	0/1	0/0	0/0	0/0	0/0	0/0	0/0	0/0	0/1	0/0	0/0	0/1	0/0	0/0	0/0	0/0	0/0	0/0	0/0	0/0	0/0	0/0	0/0	0/0	0/0	0/0	0/0	0/0	0/0	0/0	0/1	0/0	0/1	0/0	0/0	0/0	./.	0/0
ptg000026l_path_1	11390068	100117596|F|0-6:A>G-6:A>G	A	G	.	PASS	.	GT	0/0	0/1	0/1	0/1	0/0	0/0	0/0	0/0	0/0	0/0	0/0	0/1	0/0	0/0	0/1	0/0	0/1	0/1	0/0	0/0	0/0	0/0	0/0	0/0	0/0	0/0	0/1	0/0	0/0	0/0	0/0	0/0	0/0	0/0	./.	0/0	0/0	0/0	0/0	0/0	0/0
ptg000047l_path_1	5511170	100119789|F|0-6:T>C-6:T>C	T	C	.	PASS	.	GT	0/0	0/0	0/0	0/0	0/0	0/0	0/0	0/0	0/0	0/0	0/0	0/0	0/0	0/0	0/0	0/0	0/0	0/0	0/0	0/0	0/0	0/0	0/0	0/0	0/0	0/0	0/0	0/0	0/0	0/0	0/0	0/0	0/0	0/0	./.	0/0	0/0	0/0	0/0	0/0	0/0
ptg000026l_path_1	4416851	100120368|F|0-6:T>C-6:T>C	T	C	.	PASS	.	GT	1/1	1/1	1/1	1/1	1/1	1/1	1/1	1/1	1/1	1/1	1/1	1/1	1/1	1/1	1/1	./.	1/1	1/1	./.	1/1	1/1	1/1	1/1	1/1	1/1	1/1	1/1	1/1	1/1	1/1	1/1	1/1	1/1	1/1	0/0	1/1	1/1	1/1	1/1	1/1	1/1
UNK	56	100123123|F|0-6:T>G-6:T>G	T	G	.	PASS	.	GT	0/0	1/1	1/1	1/1	0/1	0/1	0/0	0/0	0/0	0/1	1/1	1/1	0/1	1/1	1/1	0/0	0/1	0/0	0/0	0/0	0/1	1/1	1/1	1/1	1/1	1/1	0/1	0/1	0/0	0/0	0/0	0/1	0/0	1/1	./.	1/1	1/1	0/0	0/0	0/0	0/1
ptg000011l_path_1	14024169	100124666|F|0-6:T>G-6:T>G	T	G	.	PASS	.	GT	0/0	0/0	0/1	0/1	0/0	0/0	0/0	0/0	0/0	0/0	0/0	0/1	0/0	0/0	0/0	0/0	0/0	0/0	0/0	0/0	0/0	0/0	0/0	0/0	0/0	0/1	0/0	0/0	0/0	0/0	0/0	0/0	0/0	0/0	./.	0/0	0/1	0/0	0/0	0/0	0/0
ptg000022l_path_1	12978131	100128800|F|0-6:C>T-6:C>T	C	T	.	PASS	.	GT	0/0	0/0	0/0	0/0	0/0	0/0	0/0	0/0	0/0	0/0	0/0	0/0	0/0	0/0	0/0	0/0	0/0	0/0	0/0	0/1	0/0	0/1	0/0	0/0	0/0	0/0	0/1	0/0	0/0	0/0	0/0	0/0	0/0	0/0	0/0	0/0	0/0	0/0	0/1	0/0	0/0
ptg000014l_path_1	6640525	100132628|F|0-6:T>C-6:T>C	T	C	.	PASS	.	GT	0/0	0/0	0/0	0/0	0/0	0/0	0/1	0/1	0/0	0/0	0/1	0/0	0/0	0/0	0/0	0/0	0/0	0/0	1/1	0/0	0/1	0/0	0/0	0/0	0/0	0/0	0/0	0/1	0/1	0/1	0/1	0/1	0/0	0/0	./.	0/0	0/0	0/0	0/0	0/1	0/0
ptg000026l_path_1	13467045	100137561|F|0-6:T>G-6:T>G	T	G	.	PASS	.	GT	1/1	1/1	1/1	1/1	1/1	1/1	1/1	1/1	1/1	1/1	1/1	1/1	1/1	1/1	1/1	1/1	1/1	1/1	1/1	1/1	1/1	1/1	1/1	1/1	1/1	1/1	1/1	1/1	1/1	1/1	1/1	1/1	1/1	1/1	./.	1/1	1/1	1/1	1/1	1/1	1/1
ptg000022l_path_1	5872883	100144922|F|0-6:C>G-6:C>G	C	G	.	PASS	.	GT	0/0	0/0	0/1	0/0	1/1	1/1	1/1	1/1	1/1	1/1	0/1	0/1	0/0	0/0	0/0	0/0	0/1	0/0	1/1	1/1	0/0	1/1	0/0	0/1	0/0	0/1	1/1	0/1	1/1	0/0	0/1	0/0	0/1	0/1	./.	0/0	0/1	0/1	1/1	1/1	1/1
ptg000024l_path_1	5685114	100145291|F|0-6:G>A-6:G>A	G	A	.	PASS	.	GT	0/0	0/0	0/0	0/0	0/0	0/0	0/0	0/0	0/0	0/0	0/0	0/0	0/0	0/0	0/0	0/0	0/0	0/0	0/0	0/0	0/0	0/0	0/0	0/0	0/0	0/0	0/0	0/0	0/0	0/0	0/0	0/0	0/0	0/0	1/1	0/0	0/0	0/0	0/0	0/0	0/0
ptg000026l_path_1	16626184	100147431|F|0-6:G>A-6:G>A	G	A	.	PASS	.	GT	0/1	0/0	0/0	0/0	0/0	1/1	0/1	0/0	1/1	0/0	0/0	0/0	0/0	0/0	0/0	0/1	0/0	0/1	0/1	0/0	0/0	0/0	0/0	0/1	0/0	0/0	0/1	0/1	0/0	0/0	0/0	0/0	0/0	0/0	./.	0/0	0/0	0/0	1/1	0/0	0/1
ptg000036l_path_1	5766255	100147767|F|0-6:G>C-6:G>C	G	C	.	PASS	.	GT	0/0	0/0	0/0	0/0	0/0	1/1	0/1	0/1	0/1	0/1	0/1	0/0	0/0	0/0	0/0	0/1	0/0	0/0	0/1	0/1	0/1	0/1	0/0	0/0	0/0	0/0	0/0	0/1	0/1	0/1	0/1	0/1	0/1	0/0	./.	0/0	0/0	0/1	0/0	0/1	0/1
ptg000005l_path_1	17376527	100148857|F|0-6:C>T-6:C>T	C	T	.	PASS	.	GT	0/1	0/0	0/0	0/1	0/1	0/0	0/0	0/0	0/1	0/1	0/0	0/0	0/0	0/0	0/0	0/0	0/0	0/0	0/0	0/0	0/0	0/0	0/0	0/0	0/1	0/0	0/1	0/0	0/0	0/0	0/0	0/0	0/0	0/0	./.	0/0	0/0	0/0	0/0	0/1	0/0
ptg000040l_path_1	11195511	100024320|F|0-7:T>G-7:T>G	T	G	.	PASS	.	GT	0/0	0/0	0/0	0/0	0/0	0/0	0/0	0/0	0/0	0/0	0/0	0/0	0/0	0/0	0/0	0/0	0/0	0/0	0/0	0/0	0/0	0/0	0/0	0/0	0/0	0/0	0/0	0/0	0/0	0/0	0/0	0/0	0/0	0/0	./.	0/0	0/0	0/0	0/0	0/0	0/0
ptg000012l_path_1	152327	100062992|F|0-7:C>T-7:C>T	C	T	.	PASS	.	GT	0/0	0/0	0/0	0/0	0/0	0/0	0/0	0/0	0/0	0/0	0/0	0/0	0/0	0/0	0/0	0/0	0/0	0/0	0/0	0/0	0/0	0/0	0/0	0/0	0/0	0/0	0/1	0/0	0/0	0/0	0/0	0/0	0/0	0/0	./.	0/0	0/0	0/0	0/0	0/0	0/0
ptg000002l_path_1	9555648	100063364|F|0-7:G>A-7:G>A	G	A	.	PASS	.	GT	0/0	0/0	0/0	0/0	0/0	0/0	0/0	0/0	0/0	0/0	0/0	0/0	0/0	0/0	0/0	0/0	0/0	0/0	0/0	0/0	0/0	0/0	0/0	0/0	0/0	0/0	0/0	0/0	0/0	0/0	0/0	0/0	0/0	0/0	./.	0/0	0/0	0/0	0/0	0/0	0/0
ptg000001l_path_1	5015203	100065218|F|0-7:G>T-7:G>T	G	T	.	PASS	.	GT	0/0	0/0	0/0	0/0	0/0	0/0	0/0	0/0	0/0	0/0	0/0	0/0	0/0	0/0	0/0	0/0	0/0	0/0	0/0	0/0	0/0	0/0	0/0	0/0	0/0	0/0	0/0	0/0	0/0	0/1	0/0	0/0	0/0	0/0	./.	0/0	0/0	0/0	0/0	0/0	0/0
ptg000007l_path_1	5481570	100065578|F|0-7:A>G-7:A>G	A	G	.	PASS	.	GT	0/0	0/0	0/0	0/0	0/0	0/0	0/0	0/0	0/0	0/0	0/0	0/0	0/0	0/0	0/0	0/0	0/0	0/0	0/1	0/0	0/0	0/0	0/0	0/0	0/0	0/0	0/1	0/1	0/0	0/0	0/0	0/0	0/0	0/0	./.	0/0	0/0	0/0	0/0	0/0	0/0
ptg000005l_path_1	21867359	100073630|F|0-7:T>C-7:T>C	T	C	.	PASS	.	GT	0/0	0/0	0/0	0/0	0/0	1/1	0/0	0/1	0/1	0/0	0/1	0/0	0/1	0/0	0/0	0/1	0/0	0/0	0/0	0/0	0/1	0/1	0/0	0/0	0/0	0/0	0/0	0/0	0/1	0/0	0/0	0/1	0/1	0/0	./.	0/0	0/0	0/1	0/0	0/1	0/0
ptg000091l_path_1	480057	100074963|F|0-7:T>A-7:T>A	T	A	.	PASS	.	GT	0/1	0/0	0/0	0/0	0/0	1/1	0/0	0/0	0/1	0/0	0/1	0/0	0/0	0/0	0/0	1/1	0/0	0/0	0/0	0/0	0/1	0/1	0/0	0/0	0/0	0/0	0/0	0/1	0/0	0/0	0/0	0/0	0/0	0/0	./.	0/0	0/0	0/0	0/0	0/0	0/0
ptg000049l_path_1	533939	100075002|F|0-7:A>C-7:A>C	A	C	.	PASS	.	GT	0/0	0/0	0/0	0/0	0/0	0/0	0/0	0/0	0/0	0/0	0/0	0/0	0/0	0/0	0/0	0/0	0/0	0/0	0/0	0/0	0/0	0/0	0/0	0/0	0/0	0/0	0/0	0/0	0/0	0/0	0/0	0/0	0/0	0/0	./.	0/0	0/0	0/0	0/0	0/0	0/0
ptg000059l_path_1	4923945	100077454|F|0-7:C>G-7:C>G	C	G	.	PASS	.	GT	0/0	0/0	0/0	0/0	0/0	0/0	0/0	0/0	0/0	0/0	0/0	0/0	0/0	0/0	0/0	0/0	0/0	0/0	0/0	0/1	0/0	0/0	0/0	0/0	0/0	0/0	0/0	0/0	0/0	0/0	0/0	0/0	0/0	0/0	./.	0/0	0/0	0/0	0/0	0/0	0/0
ptg000047l_path_1	3696772	100084684|F|0-7:A>G-7:A>G	A	G	.	PASS	.	GT	0/0	0/0	0/0	0/0	0/0	0/0	0/0	0/0	0/0	0/0	0/0	0/0	0/0	0/0	0/0	0/0	0/0	0/0	0/0	0/0	0/0	0/0	0/0	0/0	0/0	0/0	0/0	0/0	0/0	0/0	0/0	0/0	0/0	0/0	1/1	./.	0/0	0/0	0/0	0/0	0/0
UNK	57	100089184|F|0-7:C>T-7:C>T	C	T	.	PASS	.	GT	0/0	0/0	0/0	0/0	0/0	0/0	0/0	0/0	./.	0/0	0/0	0/0	0/0	0/0	0/0	0/0	0/0	0/0	./.	0/0	0/0	0/0	0/0	0/0	0/0	0/0	0/0	0/0	0/0	0/0	0/0	0/0	0/0	0/0	1/1	0/0	0/0	0/0	0/0	0/0	0/0
ptg000001l_path_1	3500497	100089261|F|0-7:C>G-7:C>G	C	G	.	PASS	.	GT	0/0	0/0	0/0	0/0	0/0	0/0	0/0	0/0	0/0	0/0	0/0	0/0	0/0	0/0	./.	0/0	0/0	0/0	0/0	0/0	0/0	0/0	0/0	0/0	0/0	0/0	0/0	0/0	0/0	0/0	0/0	0/0	0/0	0/0	1/1	0/0	0/0	0/0	0/0	0/0	0/0
ptg000049l_path_1	7360537	100091472|F|0-7:A>T-7:A>T	A	T	.	PASS	.	GT	0/0	0/0	0/0	0/0	0/0	0/0	0/0	0/0	0/0	0/0	0/0	0/0	0/0	0/0	0/0	0/0	0/0	0/0	0/0	0/0	0/0	0/0	0/0	0/0	0/0	0/0	0/0	0/0	0/0	0/0	0/0	0/0	0/0	0/0	./.	0/0	0/0	0/0	0/0	0/0	0/0
ptg000048l_path_1	3055052	100093247|F|0-7:T>C-7:T>C	T	C	.	PASS	.	GT	0/0	1/1	0/0	1/1	0/0	0/0	0/0	0/1	0/0	0/0	0/0	1/1	0/0	1/1	1/1	0/0	0/0	0/0	0/0	0/0	0/0	0/0	0/1	0/0	0/1	0/1	0/1	0/0	0/0	0/0	0/0	0/0	0/0	0/1	./.	0/0	0/0	0/0	0/1	0/0	0/0
UNK	58	30066943|F|0-7:C>T-7:C>T	C	T	.	PASS	.	GT	0/0	0/0	0/0	0/0	0/0	0/1	0/1	0/0	./.	0/1	0/0	0/0	0/0	0/0	0/0	0/0	0/0	0/1	0/0	0/0	0/1	0/0	0/0	0/0	0/0	0/0	0/0	0/0	0/1	0/0	0/0	0/0	0/0	0/0	0/0	0/0	0/0	0/0	0/0	0/1	0/1
ptg000069l_path_1	4220795	100098070|F|0-7:T>C-7:T>C	T	C	.	PASS	.	GT	0/0	0/0	0/0	0/0	0/0	0/0	0/0	0/0	0/0	0/0	0/0	0/0	0/0	0/0	0/0	0/0	0/0	0/0	0/0	0/0	0/0	0/0	0/0	0/0	0/0	0/0	0/0	0/0	0/0	0/0	0/0	0/0	0/0	0/0	./.	0/0	0/0	0/0	0/0	0/0	0/0
ptg000020l_path_1	5617221	100102994|F|0-7:G>A-7:G>A	G	A	.	PASS	.	GT	0/0	1/1	1/1	1/1	0/1	0/0	0/0	0/0	0/1	0/0	0/0	1/1	0/1	1/1	1/1	0/0	0/0	0/0	0/0	0/0	0/1	0/0	1/1	0/0	1/1	1/1	0/0	0/0	0/0	0/0	0/0	0/0	0/1	1/1	./.	1/1	1/1	0/0	0/0	0/0	0/1
ptg000045l_path_1	8004220	100104854|F|0-7:T>A-7:T>A	T	A	.	PASS	.	GT	0/1	0/0	0/0	0/0	1/1	0/0	0/1	0/1	1/1	1/1	0/0	0/0	1/1	0/0	0/0	0/0	1/1	0/1	0/1	1/1	0/1	1/1	0/0	0/1	0/0	0/0	0/1	0/1	1/1	1/1	1/1	1/1	0/1	0/0	./.	0/0	0/0	1/1	0/0	0/0	1/1
ptg000074l_path_1	1317683	100107258|F|0-7:A>G-7:A>G	A	G	.	PASS	.	GT	0/0	0/0	0/0	0/0	0/0	0/0	0/0	0/0	0/0	0/0	0/0	0/1	0/0	0/0	0/0	0/0	0/0	0/0	0/0	0/0	0/0	0/0	0/0	0/0	0/0	0/0	0/0	0/0	0/0	0/0	0/0	0/0	0/0	0/0	./.	1/1	0/0	0/0	0/0	0/0	0/0
ptg000042l_path_1	6030038	100107530|F|0-7:C>T-7:C>T	C	T	.	PASS	.	GT	0/1	0/0	0/0	0/0	0/0	0/0	0/0	0/0	0/0	0/0	0/0	0/0	0/1	0/0	0/0	0/0	0/1	0/0	0/0	0/0	0/1	0/1	0/0	0/1	0/0	0/0	0/0	0/0	0/0	0/0	0/0	0/0	0/0	0/0	./.	0/0	0/0	0/0	0/0	0/0	0/1
ptg000022l_path_1	2007485	100108371|F|0-7:A>G-7:A>G	A	G	.	PASS	.	GT	0/0	0/0	0/0	0/0	0/0	0/0	0/0	0/0	0/0	0/0	0/0	0/0	0/0	0/0	0/0	0/0	0/0	0/0	0/0	0/0	0/0	0/0	0/0	0/0	0/0	0/0	0/0	0/0	0/1	0/0	0/0	0/0	0/0	0/0	./.	0/0	0/0	0/0	0/0	0/0	0/0
ptg000040l_path_1	7090493	100112366|F|0-7:G>A-7:G>A	G	A	.	PASS	.	GT	0/1	0/0	0/0	0/0	0/0	0/1	0/0	0/1	0/0	0/1	0/0	0/0	0/0	0/0	0/0	0/1	0/1	0/0	0/0	0/0	0/0	0/1	0/0	0/0	0/0	0/0	0/0	0/0	1/1	0/1	0/0	0/1	0/0	0/0	./.	0/0	0/0	1/1	0/1	0/0	0/1
ptg000059l_path_1	2374401	100113013|F|0-7:C>T-7:C>T	C	T	.	PASS	.	GT	0/0	0/0	0/0	0/0	0/0	0/0	0/0	0/0	0/0	0/0	0/0	0/0	0/0	0/0	0/1	0/0	0/0	0/0	0/0	0/0	0/0	0/1	0/0	0/0	0/0	0/0	0/0	0/0	0/0	0/0	0/0	0/0	0/0	0/0	./.	0/0	0/0	0/0	0/0	0/0	0/0
ptg000005l_path_1	2240409	100117969|F|0-7:G>A-7:G>A	G	A	.	PASS	.	GT	0/0	1/1	0/1	1/1	0/0	0/0	0/0	0/0	0/0	0/0	0/0	0/0	0/0	0/1	0/0	0/0	0/0	0/0	0/0	0/0	0/0	0/1	0/1	0/0	0/0	0/1	0/0	0/0	0/0	0/1	0/0	0/0	0/0	0/1	./.	0/1	0/1	0/0	0/0	0/0	0/1
ptg000040l_path_1	15302017	100119836|F|0-7:G>T-7:G>T	G	T	.	PASS	.	GT	0/0	0/0	0/1	0/0	0/0	0/0	0/0	0/0	0/0	0/0	0/0	0/0	0/0	0/1	0/1	0/0	0/0	0/0	0/0	0/0	0/0	0/0	0/0	0/0	0/0	0/0	0/1	0/0	0/0	0/0	0/0	0/0	0/0	0/0	./.	0/1	0/0	0/0	0/0	0/0	0/0
ptg000040l_path_1	2314627	100120613|F|0-7:C>T-7:C>T	C	T	.	PASS	.	GT	0/0	0/0	0/0	0/0	0/0	0/0	0/0	0/1	0/0	0/0	0/0	0/0	0/0	0/0	0/0	0/0	0/0	0/0	0/0	0/0	0/0	0/0	0/0	0/0	0/0	0/0	0/0	0/0	0/0	0/0	0/0	0/0	0/0	0/0	./.	0/0	0/0	0/0	0/0	0/0	0/0
ptg000059l_path_1	5129851	100121466|F|0-7:A>G-7:A>G	A	G	.	PASS	.	GT	0/0	0/0	0/0	0/1	0/0	0/0	0/0	0/0	0/0	0/0	0/0	0/0	0/0	0/0	0/0	0/0	0/0	0/0	0/0	0/0	0/0	0/0	0/0	0/0	0/0	0/0	0/0	0/0	0/0	0/0	0/0	0/0	0/0	0/0	./.	0/0	0/0	0/0	0/0	0/0	0/0
ptg000043l_path_1	2524176	100121836|F|0-7:T>C-7:T>C	T	C	.	PASS	.	GT	0/0	0/0	0/0	0/1	0/0	0/1	0/0	0/0	0/0	0/0	0/0	0/1	0/0	0/0	0/1	0/0	0/0	0/0	0/0	0/1	0/0	0/0	1/1	0/0	0/1	0/1	0/0	0/0	0/0	0/0	0/0	0/1	0/0	0/1	./.	0/1	1/1	0/1	0/0	0/0	0/0
UNK	59	100126097|F|0-7:G>A-7:G>A	G	A	.	PASS	.	GT	0/0	0/0	0/0	0/0	0/0	0/0	0/0	0/0	0/0	0/0	0/0	0/0	0/0	0/0	0/0	0/0	0/1	0/1	0/0	0/0	0/0	0/0	0/0	0/0	0/0	0/0	0/0	0/0	0/0	0/0	0/0	0/0	0/0	0/0	./.	0/0	0/1	0/0	0/0	0/0	0/0
ptg000014l_path_1	5888490	100133706|F|0-7:C>T-7:C>T	C	T	.	PASS	.	GT	0/0	0/0	0/0	0/0	0/0	0/0	0/0	0/0	0/0	0/0	0/0	0/0	0/0	0/0	0/0	0/0	0/0	0/0	0/0	0/0	0/0	0/0	0/0	0/0	0/0	0/0	0/0	0/0	0/0	0/0	0/0	0/0	0/0	0/0	./.	0/0	0/0	0/0	0/0	0/0	0/0
ptg000031l_path_1	6327226	100134409|F|0-7:C>T-7:C>T	C	T	.	PASS	.	GT	0/0	0/0	0/0	0/0	0/0	0/0	0/0	0/0	0/1	0/1	0/1	0/0	0/0	0/0	0/0	0/1	0/0	0/0	0/0	0/0	0/0	0/0	0/0	0/0	0/0	0/0	0/1	0/0	0/1	0/0	0/0	0/0	0/1	0/0	./.	0/0	0/0	0/0	0/1	0/0	1/1
ptg000022l_path_1	16975554	100137797|F|0-7:A>T-7:A>T	A	T	.	PASS	.	GT	0/0	0/0	0/0	0/0	0/0	0/0	0/0	0/0	0/0	0/1	0/0	0/0	0/0	0/0	0/0	0/0	0/0	0/0	0/0	0/0	0/1	0/0	0/0	0/0	0/0	0/0	0/0	0/0	0/0	0/0	0/0	0/0	0/0	0/0	./.	0/0	0/0	0/0	0/0	0/1	0/0
ptg000068l_path_1	2196134	100141939|F|0-7:A>T-7:A>T	A	T	.	PASS	.	GT	0/0	0/0	0/0	0/0	0/0	0/0	0/0	0/0	0/0	0/0	0/0	0/0	0/0	0/0	0/0	0/0	0/0	0/0	0/0	0/0	0/0	0/0	0/0	0/0	0/0	0/0	0/0	0/0	0/0	0/0	0/0	0/0	0/0	0/0	./.	0/0	0/0	0/0	0/0	0/0	0/0
ptg000011l_path_1	9691953	100144012|F|0-7:T>C-7:T>C	T	C	.	PASS	.	GT	0/0	0/0	0/0	0/0	0/0	0/0	0/0	0/0	0/0	0/0	0/0	0/0	0/0	0/0	0/0	0/0	0/0	0/1	0/0	0/0	0/0	0/0	0/0	0/0	0/0	0/0	0/1	0/0	0/0	0/1	0/0	0/0	0/0	0/0	./.	0/0	0/0	0/1	0/0	0/1	0/0
ptg000045l_path_1	11990566	100151354|F|0-7:A>C-7:A>C	A	C	.	PASS	.	GT	0/0	0/0	0/0	0/0	0/0	0/0	0/0	0/0	0/0	0/0	0/0	0/0	0/0	0/1	0/0	0/0	0/0	0/0	0/0	./.	0/0	0/0	0/0	0/0	0/0	0/0	0/0	0/0	0/0	0/0	0/0	0/0	0/0	0/0	1/1	0/0	0/0	0/1	0/0	0/0	0/0
ptg000026l_path_1	5069006	100024751|F|0-8:G>A-8:G>A	G	A	.	PASS	.	GT	0/0	0/0	0/0	0/0	0/0	0/0	0/0	0/0	0/0	0/0	0/0	0/0	0/0	0/0	0/0	0/0	0/0	0/0	0/0	0/1	0/0	0/0	0/0	0/0	0/0	0/0	0/0	0/0	0/0	0/0	0/0	0/0	0/0	0/0	./.	0/0	0/0	0/0	0/0	0/0	0/0
UNK	60	100048214|F|0-8:C>G-8:C>G	C	G	.	PASS	.	GT	1/1	1/1	1/1	1/1	1/1	1/1	1/1	1/1	1/1	1/1	1/1	1/1	1/1	1/1	1/1	1/1	1/1	0/1	1/1	1/1	1/1	1/1	1/1	1/1	1/1	1/1	1/1	1/1	1/1	1/1	1/1	1/1	1/1	1/1	1/1	1/1	1/1	1/1	./.	1/1	1/1
ptg000069l_path_1	4222301	30054423|F|0-8:T>C-8:T>C	T	C	.	PASS	.	GT	0/0	0/0	0/1	0/1	0/0	0/0	0/0	0/0	0/0	0/0	0/0	0/0	0/0	0/0	0/0	0/0	0/0	0/0	0/0	0/0	0/0	0/0	0/0	0/0	0/1	0/1	0/0	0/0	0/0	0/0	0/0	0/0	0/0	0/1	0/0	0/0	0/1	0/0	0/0	0/0	0/0
ptg000011l_path_1	12031870	100051099|F|0-8:A>T-8:A>T	A	T	.	PASS	.	GT	0/1	1/1	1/1	1/1	1/1	1/1	1/1	1/1	1/1	1/1	1/1	1/1	0/1	1/1	1/1	0/1	0/1	0/1	1/1	1/1	0/1	1/1	1/1	0/0	1/1	1/1	1/1	1/1	1/1	1/1	0/0	1/1	1/1	1/1	./.	1/1	1/1	0/1	1/1	0/1	0/1
ptg000002l_path_1	543967	100073617|F|0-8:C>A-8:C>A	C	A	.	PASS	.	GT	0/0	0/0	0/0	0/0	0/0	0/0	0/0	0/0	0/0	0/0	0/0	0/0	0/1	0/0	0/0	0/0	0/0	0/0	0/0	0/0	0/0	0/0	0/0	0/0	0/0	0/0	0/0	0/0	0/0	0/0	0/0	0/0	0/1	0/0	./.	0/0	0/0	0/0	0/0	0/0	0/0
ptg000022l_path_1	5170616	100074649|F|0-8:G>A-8:G>A	G	A	.	PASS	.	GT	1/1	1/1	1/1	1/1	1/1	1/1	1/1	1/1	1/1	1/1	1/1	1/1	1/1	1/1	1/1	1/1	1/1	1/1	1/1	1/1	1/1	1/1	1/1	1/1	1/1	1/1	1/1	1/1	1/1	1/1	1/1	1/1	1/1	1/1	0/0	1/1	1/1	1/1	1/1	1/1	1/1
ptg000049l_path_1	533940	100075002|F|0-8:C>T-8:C>T	C	T	.	PASS	.	GT	0/0	0/0	0/0	0/1	0/0	0/0	0/0	0/0	0/0	0/0	0/0	0/1	0/0	0/1	0/0	0/0	0/0	0/0	0/0	0/0	0/0	0/0	0/0	0/0	0/0	0/1	0/0	0/0	0/0	0/0	0/0	0/0	0/0	0/1	./.	0/0	0/0	0/0	0/0	0/0	0/0
ptg000080l_path_1	1990519	100075291|F|0-8:G>C-8:G>C	G	C	.	PASS	.	GT	0/0	0/0	1/1	0/0	0/0	0/0	0/0	0/0	0/0	0/0	0/0	0/0	0/0	0/0	0/0	0/0	0/0	0/0	0/0	0/0	0/0	0/0	0/0	0/0	0/0	0/0	0/0	0/0	0/0	0/0	0/0	0/0	0/0	0/0	./.	0/0	0/0	0/0	0/0	0/0	0/0
ptg000002l_path_1	3034049	100075868|F|0-8:T>A-8:T>A	T	A	.	PASS	.	GT	0/0	0/0	0/0	0/0	0/1	0/0	0/0	0/0	0/0	0/0	0/1	0/0	0/1	0/0	0/0	0/0	0/0	0/0	0/0	0/0	0/1	0/0	0/0	0/0	0/0	0/0	0/0	0/1	0/0	0/0	0/1	0/0	0/0	0/0	./.	0/0	0/0	0/0	0/0	0/0	0/1
ptg000047l_path_1	13560831	100091164|F|0-8:C>T-8:C>T	C	T	.	PASS	.	GT	0/0	0/0	0/0	0/0	0/0	0/0	0/0	0/0	0/0	0/0	0/0	0/0	0/0	0/0	0/0	0/0	0/0	0/0	0/0	0/0	0/0	0/0	0/0	0/0	0/0	0/0	0/0	0/0	0/0	0/0	0/0	0/0	0/0	0/1	./.	0/1	0/0	0/0	0/0	0/0	0/0
ptg000005l_path_1	24858169	100096742|F|0-8:T>C-8:T>C	T	C	.	PASS	.	GT	0/1	0/0	0/0	0/0	0/0	0/0	0/0	0/0	0/0	0/0	0/0	0/0	0/0	0/0	0/0	0/0	0/0	0/0	0/0	0/0	0/0	0/0	0/0	0/0	0/0	0/0	0/0	0/0	0/0	0/0	0/0	0/0	0/0	0/1	./.	0/0	0/0	0/0	0/0	0/0	0/0
ptg000061l_path_1	2679740	100096975|F|0-8:T>A-8:T>A	T	A	.	PASS	.	GT	0/0	0/0	0/0	0/0	0/0	0/0	0/0	0/0	0/0	0/1	0/0	0/0	0/0	0/0	0/0	0/0	1/1	0/0	0/0	0/0	0/0	0/0	0/0	0/0	0/0	0/0	0/0	0/0	0/0	0/0	0/0	0/0	0/0	0/0	./.	0/0	0/0	0/0	0/0	0/0	0/0
ptg000039l_path_1	4958909	100098393|F|0-8:C>T-8:C>T	C	T	.	PASS	.	GT	0/0	0/0	0/0	0/0	0/0	0/0	0/0	0/0	0/1	0/1	0/0	0/0	0/0	0/0	0/0	0/0	0/0	0/0	0/0	0/0	0/0	0/0	0/0	0/0	0/0	0/0	0/0	0/0	0/0	0/0	0/0	0/0	0/0	0/0	./.	0/0	0/0	0/0	0/0	0/0	0/0
ptg000026l_path_1	12163487	100102192|F|0-8:A>G-8:A>G	A	G	.	PASS	.	GT	0/1	1/1	1/1	0/1	0/0	0/0	0/1	0/1	0/1	0/1	0/1	0/0	0/1	1/1	0/1	0/1	0/1	0/0	0/0	0/1	0/0	0/0	1/1	1/1	1/1	0/1	0/1	0/1	1/1	0/1	1/1	0/1	1/1	0/1	./.	0/1	1/1	0/1	0/1	0/0	0/1
ptg000019l_path_1	3839690	100102273|F|0-8:A>T-8:A>T	A	T	.	PASS	.	GT	0/0	0/0	0/0	0/0	0/1	1/1	0/1	0/0	0/0	1/1	1/1	0/0	1/1	0/0	0/0	0/1	0/1	0/1	0/1	0/0	0/0	0/0	0/0	0/0	0/0	0/0	0/1	0/1	0/1	0/1	0/1	0/0	0/0	0/0	./.	0/0	0/0	0/1	0/1	0/1	0/1
ptg000026l_path_1	21555798	100102862|F|0-8:G>A-8:G>A	G	A	.	PASS	.	GT	0/0	0/0	1/1	0/0	0/0	0/0	0/0	0/0	0/0	0/0	0/0	0/0	0/0	0/0	1/1	0/0	0/0	0/0	0/0	0/0	0/0	0/0	0/0	0/0	0/0	0/0	0/0	0/0	0/0	0/0	0/0	0/0	0/0	0/0	./.	0/1	0/0	0/0	0/0	0/0	0/0
ptg000001l_path_1	2531934	100103742|F|0-8:A>T-8:A>T	A	T	.	PASS	.	GT	1/1	1/1	1/1	1/1	1/1	1/1	1/1	1/1	1/1	1/1	1/1	1/1	1/1	1/1	1/1	1/1	1/1	1/1	1/1	1/1	1/1	1/1	1/1	1/1	1/1	1/1	1/1	1/1	1/1	1/1	1/1	1/1	1/1	1/1	0/0	1/1	1/1	1/1	1/1	1/1	1/1
ptg000040l_path_1	18501558	100103777|F|0-8:C>T-8:C>T	C	T	.	PASS	.	GT	0/0	0/0	0/0	0/0	0/0	0/0	0/0	0/1	0/0	0/0	0/0	0/0	0/0	0/0	0/0	0/0	0/0	0/0	0/0	0/0	0/0	0/0	0/0	0/0	0/0	0/0	0/0	0/0	0/0	0/0	0/0	0/0	0/0	0/0	./.	0/0	0/0	0/0	0/0	0/0	0/0
ptg000005l_path_1	2445722	100107268|F|0-8:C>A-8:C>A	C	A	.	PASS	.	GT	0/0	0/0	0/0	0/0	0/0	0/0	0/0	0/0	0/0	0/0	0/0	0/0	0/0	0/0	0/0	0/0	0/0	0/1	0/0	0/0	0/0	0/0	0/0	0/0	0/0	0/0	0/0	0/0	0/0	0/0	0/0	0/0	0/0	0/0	./.	0/0	0/0	0/0	0/1	0/0	0/0
ptg000022l_path_1	13459668	100108144|F|0-8:A>G-8:A>G	A	G	.	PASS	.	GT	0/0	1/1	0/1	1/1	0/0	0/1	0/0	0/0	0/0	0/1	0/0	1/1	1/1	1/1	1/1	0/1	0/0	0/0	0/0	0/0	0/0	0/0	1/1	0/0	1/1	1/1	0/0	0/0	0/1	0/1	0/1	0/1	0/1	1/1	./.	1/1	1/1	0/1	0/0	0/0	0/0
ptg000001l_path_1	21553669	100108599|F|0-8:T>G-8:T>G	T	G	.	PASS	.	GT	0/1	0/0	0/0	0/0	0/1	0/1	0/0	0/0	0/0	0/0	0/1	0/0	0/0	0/0	0/0	0/1	1/1	0/1	0/0	0/0	0/0	0/0	0/0	0/0	0/0	0/0	0/0	0/0	0/1	0/0	0/0	0/0	0/0	0/0	./.	0/0	0/0	0/1	0/0	0/0	0/1
ptg000040l_path_1	2725990	67623488|F|0-8:C>A-8:C>A	C	A	.	PASS	.	GT	0/0	0/0	0/0	0/0	0/0	0/0	0/0	0/0	0/0	0/0	0/0	0/0	0/0	0/0	0/0	0/0	0/0	0/0	0/0	0/0	0/0	0/0	0/0	0/0	0/0	0/0	0/0	0/0	0/0	0/0	0/0	0/0	0/0	0/0	./.	0/0	0/1	0/0	0/0	0/0	0/0
ptg000045l_path_1	2200307	100112862|F|0-8:G>A-8:G>A	G	A	.	PASS	.	GT	0/0	0/0	0/1	0/1	0/0	0/0	0/0	0/0	0/0	0/0	0/0	0/0	0/0	0/0	0/0	0/0	0/0	0/0	0/0	0/0	0/0	0/0	0/1	0/0	0/0	0/0	0/0	0/0	0/0	0/0	0/0	0/0	0/0	0/1	./.	0/0	0/0	0/0	0/0	0/0	0/0
ptg000040l_path_1	18107290	100114170|F|0-8:T>C-8:T>C	T	C	.	PASS	.	GT	0/0	0/0	0/0	0/0	0/0	0/0	0/0	0/0	0/0	0/0	0/0	0/1	0/0	0/0	0/1	0/0	0/0	0/0	0/0	0/0	0/0	0/0	0/0	0/0	0/0	0/0	0/0	0/0	0/0	0/0	0/0	0/0	0/0	0/1	./.	0/0	0/0	0/0	0/0	0/0	0/0
ptg000076l_path_1	727824	100119671|F|0-8:C>T-8:C>T	C	T	.	PASS	.	GT	0/0	0/0	0/0	0/0	0/0	0/0	0/0	0/0	0/0	0/0	0/0	0/0	0/0	0/0	0/0	0/0	0/0	0/0	0/0	0/0	0/0	0/0	0/0	0/0	0/0	0/0	0/0	0/0	0/0	0/0	0/0	0/0	0/0	0/0	./.	0/0	0/0	0/0	0/0	0/0	0/0
ptg000018l_path_1	4322432	100119704|F|0-8:C>A-8:C>A	C	A	.	PASS	.	GT	0/0	0/0	0/0	0/0	0/0	0/0	0/0	0/0	0/0	0/0	0/0	0/0	0/0	0/0	0/0	0/0	0/0	0/0	0/0	0/0	0/0	0/0	0/0	1/1	0/0	0/0	0/0	0/0	0/0	0/0	0/0	0/0	0/0	0/0	./.	0/0	0/0	0/0	0/0	0/0	0/0
ptg000049l_path_1	3322421	42710375|F|0-8:T>G-8:T>G	T	G	.	PASS	.	GT	1/1	1/1	1/1	1/1	1/1	1/1	1/1	1/1	1/1	1/1	1/1	1/1	1/1	1/1	1/1	1/1	1/1	1/1	1/1	1/1	1/1	1/1	1/1	1/1	1/1	1/1	./.	1/1	1/1	1/1	1/1	1/1	1/1	1/1	0/0	1/1	1/1	1/1	1/1	1/1	1/1
ptg000011l_path_1	7773406	100124348|F|0-8:A>T-8:A>T	A	T	.	PASS	.	GT	0/0	0/0	0/1	0/1	0/0	0/0	0/0	0/0	0/0	0/0	0/0	0/1	0/0	0/0	0/0	0/0	0/0	0/0	0/0	0/0	0/0	0/0	1/1	0/0	0/1	0/1	0/0	0/0	0/0	0/0	0/0	0/0	0/0	0/1	./.	0/0	0/1	0/0	0/0	0/0	0/0
ptg000020l_path_1	5134597	100124728|F|0-8:C>A-8:C>A	C	A	.	PASS	.	GT	0/0	0/0	0/0	0/0	0/0	0/0	0/0	0/0	0/0	0/1	0/0	0/0	0/0	0/0	0/0	0/0	0/0	0/0	0/0	0/1	0/0	0/0	0/0	0/0	0/0	0/0	0/0	0/0	0/1	0/0	0/0	0/0	0/0	0/0	./.	0/0	0/0	0/0	0/0	0/0	0/0
ptg000005l_path_1	17394323	100125246|F|0-8:A>G-8:A>G	A	G	.	PASS	.	GT	0/0	0/0	0/0	0/1	0/0	0/0	0/0	0/0	0/0	0/0	0/0	0/1	0/0	1/1	0/0	0/0	0/0	0/0	0/0	0/0	0/0	0/0	1/1	0/0	0/0	0/1	0/0	0/0	0/0	0/0	0/0	0/0	0/0	1/1	./.	0/1	0/0	0/0	0/0	0/0	0/0
ptg000022l_path_1	14945899	100130456|F|0-8:C>T-8:C>T	C	T	.	PASS	.	GT	0/0	0/0	0/0	0/0	1/1	0/0	0/0	0/0	0/0	0/0	0/0	0/0	0/0	0/0	0/0	0/0	0/0	0/0	0/0	1/1	0/0	0/1	0/0	0/1	0/0	0/0	0/0	0/0	0/0	0/1	0/0	0/1	0/1	0/0	./.	0/0	0/0	0/0	0/0	0/0	0/1
ptg000039l_path_1	9566853	100142650|F|0-8:C>T-8:C>T	C	T	.	PASS	.	GT	0/0	0/0	0/0	0/0	0/0	0/1	0/0	0/1	0/0	0/0	0/0	0/0	0/0	0/0	0/0	0/0	0/0	0/0	0/0	0/0	0/0	0/0	0/0	0/0	0/0	0/0	0/0	0/0	0/0	0/0	0/0	0/0	0/0	0/0	./.	0/0	0/0	0/0	0/0	0/0	0/0
ptg000042l_path_1	5610676	100146417|F|0-8:G>T-8:G>T	G	T	.	PASS	.	GT	0/0	0/0	0/0	0/0	0/0	0/0	0/1	0/0	0/0	0/0	0/0	0/0	0/0	0/0	0/0	0/0	0/0	0/0	0/0	0/0	0/0	0/0	0/1	0/0	0/1	0/0	0/0	0/1	0/0	0/0	0/0	0/1	0/0	0/0	./.	0/1	0/0	0/0	0/0	0/0	0/0
UNK	61	100048222|F|0-9:C>A-9:C>A	C	A	.	PASS	.	GT	1/1	0/0	0/0	0/0	1/1	1/1	1/1	0/1	1/1	1/1	0/0	0/0	0/0	0/0	0/0	0/1	0/1	0/1	1/1	0/0	0/1	1/1	0/0	0/1	0/0	0/0	0/1	0/1	0/1	1/1	0/0	1/1	0/1	0/0	./.	0/0	0/0	1/1	0/0	0/0	0/1
ptg000022l_path_1	13181816	42708686|F|0-9:T>C-9:T>C	T	C	.	PASS	.	GT	0/0	0/1	0/0	0/0	0/0	0/0	0/0	0/0	0/0	0/0	0/0	0/0	0/0	0/0	0/1	0/0	0/0	0/0	0/0	0/0	0/0	./.	0/0	0/0	0/0	0/0	0/0	0/0	0/0	0/0	0/0	0/0	0/0	0/0	0/0	0/1	0/0	0/0	0/0	0/0	0/0
ptg000012l_path_1	2981194	100050695|F|0-9:G>T-9:G>T	G	T	.	PASS	.	GT	0/0	0/0	0/0	0/0	0/1	0/1	0/1	0/0	0/0	0/0	0/0	0/0	0/0	0/0	0/0	0/0	0/0	0/0	0/1	0/0	0/1	0/0	0/0	0/0	0/0	0/0	0/0	0/0	0/0	0/0	0/0	0/0	0/0	0/0	./.	0/0	0/0	0/0	0/0	1/1	0/0
ptg000026l_path_1	10884334	100064539|F|0-9:G>A-9:G>A	G	A	.	PASS	.	GT	0/1	0/0	0/0	0/0	0/0	0/0	0/0	0/1	0/1	1/1	0/1	0/0	0/1	0/0	0/0	0/0	0/1	0/1	0/0	0/0	0/1	0/0	0/0	0/0	0/0	0/0	0/0	0/0	0/0	0/1	0/0	0/0	0/0	0/0	./.	0/0	0/0	0/1	0/0	0/1	0/0
ptg000076l_path_1	2967167	30051533|F|0-9:C>A-9:C>A	C	A	.	PASS	.	GT	0/0	0/0	0/0	0/0	0/1	0/0	0/0	1/1	0/0	0/1	0/0	0/0	0/1	0/0	0/0	0/0	0/1	0/1	0/0	0/0	0/1	1/1	0/0	0/0	0/0	0/0	0/0	0/0	0/0	0/0	0/0	0/0	0/1	0/0	0/0	0/0	0/0	0/0	0/0	0/0	0/1
ptg000049l_path_1	95882	100074690|F|0-9:T>A-9:T>A	T	A	.	PASS	.	GT	0/1	0/0	0/0	0/0	0/0	0/1	0/1	0/0	0/0	0/0	0/0	0/0	0/0	0/0	0/0	0/0	0/1	0/0	0/1	0/0	0/0	0/0	0/0	0/0	0/0	0/0	0/0	0/0	0/0	0/0	0/0	0/0	0/0	0/0	./.	0/0	0/0	0/0	0/0	0/0	0/0
ptg000105l_path_1	338657	100075167|F|0-9:C>G-9:C>G	C	G	.	PASS	.	GT	0/0	0/1	0/1	0/1	0/0	0/0	0/0	0/0	0/0	0/0	0/0	0/0	0/0	0/1	0/1	0/0	0/0	0/0	0/0	0/0	0/0	0/0	0/0	0/0	0/1	0/0	0/0	0/0	0/0	0/0	0/0	0/0	0/0	0/1	./.	1/1	0/1	0/0	0/0	0/0	0/1
ptg000001l_path_1	8867885	100076264|F|0-9:G>A-9:G>A	G	A	.	PASS	.	GT	0/0	0/0	0/0	0/0	0/0	0/0	0/0	0/0	0/0	0/0	0/0	0/0	0/0	0/0	0/0	0/0	0/0	0/0	0/0	0/0	0/0	0/0	0/0	0/0	0/0	0/0	0/0	0/0	0/0	0/0	0/0	0/0	0/0	0/0	./.	0/0	0/0	0/0	0/0	0/0	0/0
ptg000059l_path_1	5114244	100076816|F|0-9:C>T-9:C>T	C	T	.	PASS	.	GT	0/0	0/0	0/0	0/0	0/0	0/0	0/0	0/0	0/0	0/0	0/0	0/0	0/0	0/0	0/0	0/0	0/0	0/0	0/0	0/0	0/0	0/0	0/0	0/0	0/0	0/0	0/0	0/0	0/0	0/0	0/0	0/0	0/0	0/0	./.	0/0	0/0	0/0	0/0	0/0	0/0
ptg000039l_path_1	1328721	100082128|F|0-9:A>T-9:A>T	A	T	.	PASS	.	GT	0/0	0/0	0/0	0/0	0/0	0/0	0/0	0/0	0/0	0/0	0/0	0/0	0/0	0/0	0/0	0/0	0/0	0/0	0/0	0/0	0/0	0/0	0/0	0/0	0/0	0/0	0/0	0/0	0/0	0/0	0/0	0/0	0/0	0/0	./.	0/0	0/1	0/0	0/0	0/0	0/0
ptg000047l_path_1	3324729	100084085|F|0-9:T>C-9:T>C	T	C	.	PASS	.	GT	1/1	1/1	1/1	1/1	1/1	1/1	1/1	1/1	1/1	1/1	1/1	1/1	1/1	1/1	1/1	1/1	1/1	1/1	1/1	1/1	1/1	1/1	1/1	1/1	1/1	1/1	1/1	1/1	1/1	1/1	1/1	1/1	1/1	1/1	./.	1/1	1/1	1/1	1/1	1/1	1/1
ptg000026l_path_1	21272234	100085510|F|0-9:T>A-9:T>A	T	A	.	PASS	.	GT	0/0	0/0	0/0	0/0	0/0	0/0	0/0	0/0	0/0	0/0	0/0	0/0	0/0	0/0	0/0	0/0	0/0	0/0	0/0	0/0	0/0	0/0	0/0	0/0	0/0	0/0	0/0	0/1	0/0	0/1	0/0	0/0	0/0	0/0	./.	0/0	0/0	0/0	0/0	0/0	0/1
ptg000040l_path_1	12021024	100092805|F|0-9:C>A-9:C>A	C	A	.	PASS	.	GT	0/0	0/0	0/0	0/0	0/0	0/0	0/0	0/0	0/0	0/0	0/0	0/0	0/0	0/0	0/0	0/0	0/0	0/0	0/0	0/0	0/0	0/1	0/0	0/0	0/0	0/0	0/0	0/0	0/0	0/0	0/0	0/0	0/0	0/0	./.	0/0	0/0	0/0	0/1	0/0	0/0
ptg000047l_path_1	4373472	100093056|F|0-9:A>G-9:A>G	A	G	.	PASS	.	GT	0/0	0/1	0/1	0/1	0/0	0/0	0/0	0/0	0/0	0/0	0/0	0/1	0/0	0/1	0/0	0/0	0/0	0/0	0/0	0/0	0/0	0/0	0/0	0/0	0/0	1/1	0/0	0/0	0/0	0/0	0/0	0/0	0/0	0/1	./.	1/1	0/1	0/0	0/0	0/0	0/0
UNK	62	100101640|F|0-9:A>T-9:A>T	A	T	.	PASS	.	GT	1/1	0/1	0/0	0/1	1/1	0/1	1/1	1/1	1/1	0/1	0/1	0/1	1/1	0/1	0/0	1/1	1/1	0/1	0/1	1/1	1/1	1/1	0/1	1/1	0/0	0/0	0/1	0/1	0/1	0/1	1/1	0/1	1/1	0/1	./.	0/0	0/1	0/1	0/1	0/1	0/1
ptg000076l_path_1	1475941	100102258|F|0-9:A>G-9:A>G	A	G	.	PASS	.	GT	0/0	0/0	0/0	0/0	0/0	0/1	0/0	0/0	0/0	1/1	0/0	0/0	0/1	0/0	0/0	0/0	0/0	0/0	0/1	0/1	0/1	0/0	0/0	0/0	0/0	0/0	0/0	0/0	0/0	0/1	0/1	0/0	0/0	0/0	./.	0/0	0/0	0/0	0/0	1/1	0/0
ptg000025l_path_1	7768771	100102384|F|0-9:C>G-9:C>G	C	G	.	PASS	.	GT	0/0	0/0	0/0	0/0	0/0	0/0	0/0	0/0	0/0	0/0	0/0	0/0	0/0	0/0	0/0	0/0	0/0	0/0	0/0	0/0	0/0	0/0	0/0	0/0	0/0	0/0	0/0	0/0	0/0	0/0	0/0	0/0	0/0	0/0	./.	0/0	0/0	0/0	0/0	0/0	0/0
ptg000040l_path_1	12503433	30049552|F|0-9:T>C-9:T>C	T	C	.	PASS	.	GT	1/1	0/0	0/0	0/0	1/1	0/1	1/1	1/1	1/1	0/1	0/1	0/0	0/1	0/0	0/0	1/1	1/1	1/1	1/1	1/1	0/1	1/1	0/0	0/1	0/0	0/0	0/1	1/1	0/1	0/1	0/1	1/1	0/1	0/0	./.	0/0	0/0	1/1	0/1	0/1	0/1
ptg000075l_path_1	3926791	100107916|F|0-9:A>T-9:A>T	A	T	.	PASS	.	GT	0/0	0/1	0/0	1/1	0/0	0/1	0/0	0/1	0/0	0/0	0/0	0/1	0/0	0/1	0/0	0/0	0/0	0/0	0/0	0/0	0/0	0/0	0/1	0/0	0/0	0/0	0/0	0/0	0/0	0/0	0/1	0/0	0/0	0/0	./.	0/0	1/1	0/0	0/0	0/0	0/0
ptg000039l_path_1	2075890	100108433|F|0-9:T>A-9:T>A	T	A	.	PASS	.	GT	1/1	1/1	1/1	1/1	1/1	1/1	1/1	1/1	1/1	1/1	1/1	1/1	1/1	1/1	1/1	1/1	1/1	1/1	1/1	1/1	1/1	1/1	0/0	1/1	1/1	1/1	1/1	1/1	1/1	1/1	1/1	1/1	1/1	1/1	./.	1/1	1/1	1/1	1/1	1/1	1/1
ptg000040l_path_1	7090491	100112367|F|0-9:C>T-9:C>T	C	T	.	PASS	.	GT	1/1	1/1	1/1	1/1	1/1	1/1	1/1	1/1	1/1	1/1	1/1	1/1	1/1	1/1	1/1	1/1	1/1	1/1	1/1	1/1	1/1	1/1	1/1	1/1	1/1	1/1	1/1	1/1	1/1	1/1	1/1	1/1	1/1	1/1	0/0	1/1	1/1	./.	1/1	1/1	1/1
ptg000069l_path_1	4549722	100113442|F|0-9:C>T-9:C>T	C	T	.	PASS	.	GT	0/1	0/0	0/0	0/0	0/0	0/0	0/0	0/0	0/0	0/0	0/0	0/0	0/0	0/0	0/0	0/0	0/0	0/0	0/0	0/0	0/0	0/0	0/0	0/0	0/0	0/0	0/0	0/0	0/0	0/0	0/0	0/0	0/0	0/0	./.	0/0	0/0	0/0	0/0	0/0	0/0
UNK	63	100115969|F|0-9:A>T-9:A>T	A	T	.	PASS	.	GT	0/1	1/1	1/1	0/0	0/1	0/0	0/1	0/0	0/0	0/1	0/1	0/1	0/1	0/1	1/1	1/1	0/1	0/0	0/0	0/0	0/0	0/1	0/0	0/1	0/1	0/1	0/1	0/1	0/1	0/0	0/1	0/1	0/1	1/1	./.	1/1	0/1	0/1	0/1	0/0	1/1
ptg000033l_path_1	6179206	100117179|F|0-9:C>A-9:C>A	C	A	.	PASS	.	GT	0/0	0/0	0/0	0/0	0/0	0/0	0/0	0/0	0/0	0/0	0/0	0/0	0/0	0/0	0/0	0/0	0/1	0/0	0/0	0/0	0/0	0/0	0/0	0/0	0/0	0/0	0/0	0/0	0/0	0/0	0/0	0/0	0/0	0/0	./.	0/0	0/0	0/0	0/0	0/0	0/0
ptg000005l_path_1	5216990	100117391|F|0-9:G>A-9:G>A	G	A	.	PASS	.	GT	0/0	0/0	0/0	0/0	0/0	0/0	0/0	0/0	0/0	0/0	0/0	0/0	0/0	0/0	0/0	0/0	0/0	0/0	0/0	0/0	0/0	0/0	0/0	0/0	0/0	0/0	0/0	0/0	0/0	0/1	0/0	0/0	0/0	0/0	./.	0/0	0/0	0/0	0/0	0/0	0/0
UNK	64	100120567|F|0-9:T>C-9:T>C	T	C	.	PASS	.	GT	0/0	0/0	0/0	0/0	0/0	0/0	0/0	0/0	0/0	0/0	0/0	0/0	0/0	0/0	0/0	0/0	0/0	0/0	0/0	0/1	0/0	0/0	0/0	0/1	0/0	0/0	0/0	0/0	0/0	0/0	0/0	0/0	0/0	0/0	./.	0/0	0/0	0/0	0/0	0/0	0/0
ptg000076l_path_1	4743382	100122232|F|0-9:A>T-9:A>T	A	T	.	PASS	.	GT	0/0	0/0	0/0	0/0	0/0	0/0	0/0	0/0	0/0	0/0	0/0	0/0	0/0	0/0	0/0	0/0	0/0	0/0	0/0	0/0	0/0	0/0	0/1	0/0	0/0	0/0	0/0	0/0	0/0	0/0	0/0	0/0	0/0	0/0	./.	0/0	0/0	0/0	0/0	0/0	0/0
ptg000005l_path_1	5809610	100123815|F|0-9:C>G-9:C>G	C	G	.	PASS	.	GT	0/0	0/0	0/0	0/0	0/0	0/0	0/0	0/0	0/0	0/0	0/0	0/0	0/0	0/0	0/0	0/0	0/0	0/0	0/0	0/0	0/0	0/0	0/0	0/0	0/0	0/0	0/0	0/0	0/0	0/0	0/0	0/0	0/0	0/0	./.	0/0	0/0	0/0	0/0	0/0	0/0
ptg000031l_path_1	14810254	100124833|F|0-9:C>T-9:C>T	C	T	.	PASS	.	GT	0/0	0/0	0/0	0/1	0/0	0/0	0/0	0/0	0/0	0/0	0/0	0/0	0/0	0/0	0/0	0/0	0/0	0/0	0/0	0/0	0/0	0/0	0/0	0/0	0/0	0/0	0/0	0/0	0/0	0/0	0/0	0/0	0/0	0/0	./.	0/0	0/0	0/0	0/0	0/0	0/0
ptg000005l_path_1	28931409	100127051|F|0-9:G>T-9:G>T	G	T	.	PASS	.	GT	0/0	0/0	0/0	0/0	0/0	0/0	0/0	0/0	0/0	0/0	0/0	0/0	0/0	0/0	0/0	0/0	0/0	0/0	0/0	0/0	0/0	0/0	0/0	0/0	0/0	0/0	0/0	0/0	0/0	0/0	0/0	0/0	0/0	0/0	./.	0/0	0/0	0/0	0/0	0/0	0/0
ptg000007l_path_1	3095084	100127116|F|0-9:A>T-9:A>T	A	T	.	PASS	.	GT	0/0	1/1	0/1	1/1	0/0	0/0	0/0	0/0	0/0	0/0	0/0	1/1	0/0	1/1	0/1	0/0	0/0	0/0	0/0	0/0	0/0	0/0	0/1	0/0	1/1	0/1	0/0	0/0	0/0	0/0	0/0	0/0	0/0	0/1	./.	1/1	1/1	0/0	0/0	0/0	0/0
ptg000047l_path_1	2613652	100132759|F|0-9:C>T-9:C>T	C	T	.	PASS	.	GT	1/1	1/1	1/1	1/1	1/1	1/1	1/1	1/1	1/1	1/1	1/1	1/1	1/1	1/1	1/1	1/1	1/1	1/1	1/1	1/1	1/1	1/1	1/1	1/1	1/1	1/1	1/1	1/1	1/1	1/1	1/1	1/1	1/1	1/1	0/0	1/1	1/1	1/1	1/1	1/1	1/1
ptg000019l_path_1	1516233	100133235|F|0-9:C>T-9:C>T	C	T	.	PASS	.	GT	0/0	0/0	0/0	0/0	0/0	0/0	0/0	0/0	0/0	0/0	0/0	0/0	0/0	0/0	0/0	0/0	0/0	0/0	0/0	0/0	0/0	0/0	0/0	0/0	0/0	0/0	0/0	0/0	0/0	0/0	0/0	0/0	0/0	0/0	./.	0/0	0/0	0/0	0/0	0/0	0/0
ptg000011l_path_1	6573115	100133642|F|0-9:T>G-9:T>G	T	G	.	PASS	.	GT	0/1	0/0	0/0	0/0	0/0	0/0	0/1	0/0	0/0	0/0	0/1	0/0	0/0	0/0	0/0	0/0	0/0	0/1	0/0	0/0	0/0	0/0	0/0	0/0	0/0	0/0	0/0	0/1	0/0	0/0	0/1	0/0	0/0	0/0	./.	0/0	0/0	0/0	0/0	0/0	0/0
ptg000012l_path_1	9511380	100134089|F|0-9:C>T-9:C>T	C	T	.	PASS	.	GT	0/0	0/0	0/0	0/0	0/1	0/1	0/0	0/1	0/1	1/1	0/0	0/0	0/0	0/0	0/0	0/0	0/0	0/0	0/1	0/0	0/0	0/0	0/0	0/1	0/0	0/0	0/0	1/1	0/1	0/0	0/1	0/1	1/1	0/0	./.	0/0	0/0	0/0	0/0	0/0	0/0
ptg000031l_path_1	10822389	100144050|F|0-9:C>T-9:C>T	C	T	.	PASS	.	GT	0/0	0/0	0/0	0/0	0/1	0/1	0/1	0/0	0/0	0/0	0/0	0/0	1/1	0/0	0/0	0/0	1/1	0/0	0/0	0/0	0/1	0/1	0/0	0/1	0/0	0/0	0/1	0/1	0/1	0/0	0/1	0/1	0/0	0/0	./.	0/0	0/0	0/1	0/0	0/1	0/1
ptg000059l_path_1	8337440	100145684|F|0-9:T>A-9:T>A	T	A	.	PASS	.	GT	0/1	0/0	0/0	0/0	0/0	0/0	0/0	0/1	0/0	0/0	0/0	0/0	0/0	0/0	0/0	0/0	0/0	0/0	0/0	0/0	0/0	0/0	0/0	0/0	0/0	0/0	0/0	0/0	0/0	0/0	0/0	0/0	0/0	0/0	./.	0/0	0/1	0/0	0/1	0/0	0/0
UNK	65	100153071|F|0-9:A>G-9:A>G	A	G	.	PASS	.	GT	0/1	1/1	1/1	0/1	1/1	0/1	0/1	0/0	1/1	0/1	0/0	0/1	0/0	1/1	1/1	0/0	0/1	0/1	0/0	0/1	1/1	0/1	1/1	1/1	1/1	1/1	1/1	0/1	0/1	0/0	0/1	0/0	0/1	1/1	./.	1/1	1/1	0/0	0/1	0/0	0/0
ptg000014l_path_1	3247839	100048175|F|0-10:T>A-10:T>A	T	A	.	PASS	.	GT	0/0	0/0	0/0	0/0	0/0	0/0	0/0	0/0	0/0	0/0	0/0	0/0	0/0	0/1	0/0	0/0	0/0	0/0	0/0	0/0	0/1	1/1	0/0	0/0	0/1	0/1	0/0	0/0	0/0	0/0	0/0	0/0	0/0	0/0	./.	0/0	0/0	0/0	0/0	0/0	0/0
UNK	66	100048213|F|0-10:C>T-10:C>T	C	T	.	PASS	.	GT	0/0	0/0	0/0	0/0	0/0	0/0	0/0	0/0	0/0	0/0	0/0	0/0	0/0	0/0	0/0	0/0	0/0	0/0	0/0	0/0	0/0	0/0	0/1	0/0	0/1	0/1	0/0	0/0	0/0	0/0	0/0	0/0	0/0	0/0	0/0	0/0	0/0	0/0	0/0	0/0	0/0
UNK	67	100073874|F|0-10:C>A-10:C>A	C	A	.	PASS	.	GT	0/0	0/0	0/0	0/0	0/0	0/0	0/0	0/0	0/0	0/0	0/0	0/0	0/0	0/0	0/0	0/0	0/0	0/0	0/0	0/0	0/0	0/0	0/0	0/0	0/0	0/0	0/0	0/0	0/0	0/0	0/0	0/0	0/0	0/0	./.	0/0	0/0	0/0	0/0	0/0	0/0
ptg000005l_path_1	8953152	100075384|F|0-10:T>A-10:T>A	T	A	.	PASS	.	GT	1/1	0/0	0/0	0/0	0/0	0/0	0/0	0/0	0/0	0/0	0/0	0/0	0/1	0/0	0/0	0/0	0/0	0/0	0/0	0/0	0/0	0/0	0/0	0/0	0/0	0/0	0/0	0/0	0/1	0/0	0/0	0/0	0/0	0/0	./.	0/0	0/0	0/1	0/0	0/1	0/0
ptg000031l_path_1	11243379	100082886|F|0-10:A>C-10:A>C	A	C	.	PASS	.	GT	0/0	1/1	0/1	1/1	0/0	0/0	0/0	0/0	0/0	0/0	0/0	1/1	0/0	0/0	1/1	0/0	0/0	0/0	0/0	0/0	0/0	0/0	0/1	0/0	0/0	0/0	0/0	0/0	0/0	0/0	0/0	0/0	0/0	0/1	./.	1/1	0/1	0/0	0/0	0/0	0/0
ptg000005l_path_1	16265280	100083912|F|0-10:C>T-10:C>T	C	T	.	PASS	.	GT	0/1	1/1	1/1	1/1	0/0	0/0	0/1	1/1	0/0	0/0	0/0	1/1	0/1	1/1	1/1	0/1	0/0	0/0	0/0	1/1	0/0	0/1	1/1	1/1	1/1	1/1	0/1	1/1	0/1	0/1	0/1	0/0	0/1	1/1	./.	1/1	1/1	0/0	0/1	1/1	0/1
ptg000026l_path_1	21272235	100085510|F|0-10:A>T-10:A>T	A	T	.	PASS	.	GT	0/0	0/0	0/0	0/0	0/0	0/0	0/0	0/0	0/0	0/0	0/0	0/0	0/0	0/0	0/0	0/0	0/0	0/0	0/0	0/0	0/0	0/0	0/0	0/0	0/0	0/0	0/0	0/0	0/0	0/0	0/0	0/0	0/0	0/0	./.	0/0	0/0	1/1	0/0	0/0	0/0
ptg000076l_path_1	1024921	42708895|F|0-10:C>T-10:C>T	C	T	.	PASS	.	GT	0/0	0/0	0/0	0/0	0/0	0/0	0/0	0/0	0/0	0/0	0/0	0/0	0/0	0/0	0/0	0/0	0/0	0/0	0/0	0/0	0/0	0/0	0/0	0/0	0/0	0/0	0/0	0/0	0/0	0/0	0/0	0/0	0/0	0/0	./.	0/0	0/0	0/1	0/0	0/0	0/0
ptg000008l_path_1	3867050	100095586|F|0-10:T>C-10:T>C	T	C	.	PASS	.	GT	0/0	0/0	0/0	0/0	0/0	0/0	0/0	0/1	0/1	0/0	0/0	0/0	0/1	0/0	0/0	0/0	0/1	0/0	0/1	0/0	0/1	0/0	0/0	0/0	0/0	0/0	0/0	0/1	0/0	0/0	0/1	0/0	0/0	0/0	./.	0/0	0/0	0/0	0/0	0/0	0/0
ptg000031l_path_1	7199286	100097881|F|0-10:A>G-10:A>G	A	G	.	PASS	.	GT	0/1	1/1	0/1	0/1	0/0	0/1	1/1	0/1	0/0	0/0	0/0	1/1	0/1	0/1	0/1	0/1	0/1	0/0	0/1	0/0	0/0	0/0	0/1	0/0	0/0	1/1	0/0	0/0	0/0	0/0	0/0	0/1	0/0	0/1	./.	1/1	0/1	0/1	0/0	1/1	0/0
ptg000076l_path_1	10788558	100099285|F|0-10:C>T-10:C>T	C	T	.	PASS	.	GT	0/0	0/0	0/1	0/0	0/0	0/0	0/0	0/0	0/0	0/0	0/0	0/0	0/0	0/0	0/0	0/0	0/0	0/0	0/0	0/0	0/0	0/0	0/0	0/0	0/1	0/1	0/0	0/0	0/0	0/0	0/0	0/0	0/0	0/0	./.	0/0	0/0	0/0	0/0	0/0	0/0
ptg000061l_path_1	1246308	100102728|F|0-10:G>A-10:G>A	G	A	.	PASS	.	GT	0/0	0/0	0/0	0/0	0/0	0/0	0/0	0/0	0/0	0/0	0/0	0/0	0/0	0/0	0/0	0/0	0/0	0/0	0/1	0/0	0/0	0/0	0/0	0/0	0/0	0/0	0/1	0/0	0/1	0/0	0/0	0/0	0/0	0/0	./.	0/0	0/0	1/1	0/0	0/0	0/0
ptg000022l_path_1	3151533	100103054|F|0-10:G>A-10:G>A	G	A	.	PASS	.	GT	0/0	0/0	0/0	0/1	0/0	0/0	0/0	0/0	0/0	0/0	0/0	0/0	0/0	0/0	0/0	0/0	0/0	0/0	0/0	0/0	0/0	0/0	0/0	0/0	0/0	0/0	0/0	0/0	0/0	0/0	0/0	0/0	0/0	0/0	./.	0/0	0/0	0/0	0/0	0/0	0/0
ptg000033l_path_1	11527603	100103836|F|0-10:T>C-10:T>C	T	C	.	PASS	.	GT	0/0	0/0	0/0	0/0	0/0	0/0	0/0	0/0	0/0	0/0	0/0	0/0	0/0	0/0	0/0	0/0	0/0	0/0	0/0	0/1	0/0	0/0	0/0	0/0	0/0	0/0	0/0	0/0	0/0	0/0	0/0	0/0	0/0	0/0	./.	0/0	0/0	0/0	0/0	0/0	0/0
ptg000040l_path_1	6606558	100107142|F|0-10:A>G-10:A>G	A	G	.	PASS	.	GT	0/0	0/0	0/0	0/0	0/0	0/0	0/0	0/0	0/0	0/0	0/0	0/0	0/0	0/0	0/0	0/0	0/0	0/0	0/0	0/0	0/0	0/0	0/0	0/0	0/0	0/0	0/0	0/0	0/1	0/0	0/0	0/0	0/0	0/0	./.	0/0	0/0	0/1	0/0	0/0	1/1
ptg000021l_path_1	5951009	100107740|F|0-10:T>G-10:T>G	T	G	.	PASS	.	GT	0/0	0/0	0/0	0/0	0/0	0/0	0/0	0/0	0/0	0/0	0/0	0/1	0/0	0/0	0/0	0/0	0/0	0/0	0/0	0/0	0/0	0/0	0/0	0/0	0/0	0/0	0/0	0/0	0/0	0/0	0/0	0/0	0/0	0/0	./.	0/0	0/0	0/0	0/0	0/0	0/0
ptg000026l_path_1	4811485	100109079|F|0-10:G>A-10:G>A	G	A	.	PASS	.	GT	0/0	0/0	0/0	0/0	0/0	0/0	0/0	0/0	0/0	0/0	0/0	0/0	0/0	0/0	0/0	0/0	0/0	0/0	0/0	0/0	0/0	0/0	0/0	0/0	0/0	0/0	0/0	0/0	0/0	0/0	0/0	0/0	0/0	0/0	./.	0/0	0/0	0/0	0/0	0/0	0/0
ptg000075l_path_1	2055683	100113611|F|0-10:A>C-10:A>C	A	C	.	PASS	.	GT	0/0	0/0	0/0	0/0	0/0	0/0	0/0	0/0	0/0	0/0	0/0	0/0	0/0	0/0	0/0	0/0	0/0	0/0	0/0	0/0	0/1	0/1	0/0	0/0	0/0	0/0	0/0	0/0	0/0	0/0	0/0	0/0	0/0	0/0	./.	0/0	0/0	0/1	0/0	0/0	0/0
ptg000076l_path_1	10116852	100117720|F|0-10:T>C-10:T>C	T	C	.	PASS	.	GT	0/0	1/1	0/1	1/1	0/0	0/0	0/0	0/0	0/0	0/0	0/0	1/1	0/0	0/1	1/1	0/0	0/0	0/0	0/0	0/0	0/0	0/0	1/1	0/0	1/1	0/1	0/0	0/0	0/0	0/0	0/0	0/0	0/0	0/1	./.	0/1	1/1	0/0	0/0	0/0	0/0
ptg000021l_path_1	7436822	100117809|F|0-10:G>A-10:G>A	G	A	.	PASS	.	GT	0/1	0/0	0/0	0/0	1/1	1/1	0/1	1/1	1/1	0/1	1/1	0/0	0/1	0/0	0/1	0/1	1/1	0/1	0/1	1/1	0/0	0/1	0/0	0/1	0/0	0/0	1/1	0/0	0/1	1/1	0/0	0/1	0/1	0/0	./.	0/0	0/0	1/1	1/1	0/1	0/1
ptg000001l_path_1	19795657	100120515|F|0-10:A>G-10:A>G	A	G	.	PASS	.	GT	0/0	1/1	1/1	1/1	0/1	0/0	0/0	1/1	0/0	0/1	1/1	1/1	1/1	1/1	1/1	0/1	1/1	1/1	0/0	0/0	0/1	1/1	1/1	1/1	1/1	1/1	1/1	0/1	1/1	1/1	0/1	0/1	0/1	1/1	./.	1/1	1/1	1/1	0/1	0/0	1/1
ptg000033l_path_1	10573289	100121802|F|0-10:C>A-10:C>A	C	A	.	PASS	.	GT	0/0	0/0	0/0	0/0	0/0	0/0	0/0	0/0	0/0	0/0	0/0	0/0	0/0	0/0	0/0	0/0	0/0	0/0	0/0	0/0	0/0	0/0	0/0	0/0	0/0	0/0	0/0	0/0	0/0	0/0	0/0	0/0	0/0	0/0	./.	0/0	0/0	0/0	0/0	0/0	0/0
ptg000076l_path_1	3076402	100122059|F|0-10:A>G-10:A>G	A	G	.	PASS	.	GT	0/0	0/0	0/0	0/0	0/0	0/0	1/1	0/0	0/0	0/0	0/0	0/0	0/0	0/0	0/0	0/0	0/0	0/0	0/1	0/0	0/0	0/0	0/0	0/1	0/1	0/0	0/0	0/1	1/1	0/0	1/1	0/0	0/0	0/0	./.	0/0	0/0	0/1	0/0	0/0	0/0
ptg000031l_path_1	10912288	100126267|F|0-10:G>A-10:G>A	G	A	.	PASS	.	GT	0/0	0/0	0/0	0/0	0/0	0/0	0/0	0/0	0/0	0/0	0/0	0/0	0/0	0/0	0/0	0/0	0/0	0/0	0/0	0/0	0/0	0/0	0/0	0/0	0/0	0/0	0/0	0/0	0/0	0/0	0/0	0/0	0/0	0/0	./.	0/0	0/0	0/0	0/0	0/1	0/0
ptg000074l_path_1	1514764	100130153|F|0-10:A>T-10:A>T	A	T	.	PASS	.	GT	0/1	1/1	1/1	1/1	0/0	0/1	0/1	0/1	0/0	0/0	0/1	1/1	0/0	1/1	1/1	0/1	0/0	0/0	0/1	0/0	1/1	1/1	1/1	0/1	1/1	1/1	0/0	0/0	0/1	0/0	0/1	0/0	0/1	1/1	./.	0/1	1/1	0/1	1/1	0/1	0/1
ptg000007l_path_1	11482214	100130370|F|0-10:C>T-10:C>T	C	T	.	PASS	.	GT	0/0	0/0	0/0	0/0	0/0	0/0	0/0	0/0	0/1	0/1	0/0	0/0	0/0	0/0	0/0	0/0	0/1	0/1	0/0	0/0	0/0	0/0	0/0	0/0	0/0	0/0	0/1	0/1	0/0	0/0	0/0	0/0	0/0	0/0	./.	0/0	0/1	0/0	0/0	0/0	0/1
ptg000011l_path_1	18028620	100131322|F|0-10:T>A-10:T>A	T	A	.	PASS	.	GT	0/0	0/0	0/0	0/0	0/0	0/0	0/0	0/0	0/0	0/0	0/0	0/0	0/0	0/0	0/0	0/0	0/0	0/0	0/0	0/0	0/0	0/0	0/0	0/0	0/0	0/0	0/0	0/0	0/0	0/0	0/0	0/0	0/0	0/0	./.	0/1	0/0	0/0	0/0	0/0	0/0
ptg000040l_path_1	18388167	100133268|F|0-10:C>T-10:C>T	C	T	.	PASS	.	GT	0/1	0/0	0/0	0/0	1/1	0/0	0/0	0/0	0/0	0/1	1/1	0/0	0/1	0/0	0/0	0/1	0/1	0/1	0/1	0/1	0/0	0/1	0/0	0/0	0/0	0/0	1/1	0/0	0/1	1/1	0/1	0/1	0/0	0/0	./.	0/1	0/1	1/1	1/1	0/1	0/0
ptg000014l_path_1	3247839	100152091|F|0-10:T>A-10:T>A	T	A	.	PASS	.	GT	0/0	0/1	0/0	0/0	0/0	0/0	0/0	0/0	0/0	0/0	0/0	0/0	0/0	0/1	0/0	0/0	0/0	0/0	0/0	0/0	0/1	0/1	0/0	0/0	0/1	0/1	0/0	0/0	0/0	0/0	0/0	0/0	0/1	0/0	./.	0/1	0/0	0/0	0/0	0/0	0/1
ptg000033l_path_1	13734530	100048174|F|0-11:A>T-11:A>T	A	T	.	PASS	.	GT	0/0	0/1	0/1	0/0	0/0	0/0	0/0	0/0	0/0	0/0	0/0	0/0	0/0	0/0	1/1	0/0	0/0	0/0	0/0	0/0	0/0	0/0	0/0	0/0	0/1	0/0	0/0	0/0	0/0	0/0	0/0	0/0	0/0	0/0	./.	0/0	0/0	0/0	0/0	0/0	0/0
ptg000059l_path_1	6136134	100048419|F|0-11:T>C-11:T>C	T	C	.	PASS	.	GT	0/0	0/0	0/0	0/0	0/0	0/0	0/0	0/0	0/0	0/0	0/0	0/1	0/0	0/1	0/0	0/0	0/1	0/0	0/0	0/0	0/0	0/0	0/1	0/0	0/0	0/1	0/0	0/0	0/0	0/0	0/0	0/0	0/0	0/0	./.	0/0	0/0	0/0	0/0	0/0	0/0
ptg000031l_path_1	9174131	100052301|F|0-11:T>C-11:T>C	T	C	.	PASS	.	GT	0/1	0/0	0/0	0/0	0/1	1/1	0/0	0/0	0/0	0/0	0/1	0/0	1/1	0/0	0/0	1/1	1/1	1/1	0/1	0/1	0/1	1/1	0/0	0/1	0/0	0/0	1/1	0/1	0/1	0/1	1/1	0/0	0/1	0/0	./.	0/0	0/0	1/1	1/1	1/1	0/0
ptg000042l_path_1	6128431	100062975|F|0-11:G>T-11:G>T	G	T	.	PASS	.	GT	0/0	0/0	0/0	0/0	0/0	0/0	0/0	0/1	0/0	0/1	0/0	0/0	0/0	0/0	0/0	0/0	0/1	1/1	0/1	1/1	0/0	0/0	0/0	0/0	0/0	0/0	0/0	0/0	0/0	0/1	0/1	0/1	0/0	0/0	./.	0/0	0/0	0/1	0/0	0/0	0/1
ptg000059l_path_1	4152200	100063039|F|0-11:C>G-11:C>G	C	G	.	PASS	.	GT	0/0	0/1	0/0	0/1	0/0	0/0	0/0	0/0	0/0	0/0	0/0	0/0	0/0	0/0	0/0	0/0	0/0	0/0	0/0	0/0	0/1	0/0	0/0	0/0	0/0	0/1	0/0	0/0	0/0	0/0	0/0	0/0	0/0	0/1	0/0	0/0	0/0	0/0	0/0	0/0	0/1
ptg000026l_path_1	8513667	100066248|F|0-11:T>C-11:T>C	T	C	.	PASS	.	GT	0/0	0/0	0/1	0/1	0/0	0/0	0/0	0/0	0/0	0/0	0/0	0/0	0/0	0/0	0/1	0/0	0/0	0/0	0/0	0/0	0/0	0/0	0/1	0/0	0/1	1/1	0/0	0/0	0/0	0/0	0/0	0/0	0/0	0/1	./.	0/0	0/0	0/0	0/0	0/0	0/0
ptg000040l_path_1	2065575	100073777|F|0-11:G>A-11:G>A	G	A	.	PASS	.	GT	0/0	0/0	0/0	0/0	0/0	0/0	0/0	0/0	0/1	0/0	0/0	0/0	0/0	0/0	0/0	0/0	0/0	0/0	0/0	0/0	0/0	0/0	0/0	0/0	0/0	0/0	0/0	0/0	0/0	0/0	0/1	0/0	0/0	0/0	./.	0/0	0/0	0/0	0/0	0/0	0/0
UNK	68	100074571|F|0-11:T>G-11:T>G	T	G	.	PASS	.	GT	0/0	0/0	0/0	0/0	0/0	0/0	0/0	0/0	0/0	0/0	0/0	0/0	0/0	0/0	0/0	0/0	0/0	0/0	0/0	0/0	0/0	0/0	0/0	0/0	0/0	0/0	0/0	0/0	0/0	0/0	0/0	0/0	0/0	./.	./.	0/0	0/0	0/0	0/0	0/0	0/0
ptg000007l_path_1	13813186	100075789|F|0-11:C>T-11:C>T	C	T	.	PASS	.	GT	0/0	0/0	1/1	0/1	1/1	0/0	0/1	0/1	0/0	0/1	0/0	0/0	0/0	0/1	0/1	0/1	0/0	0/0	0/0	0/1	1/1	0/0	0/0	0/0	0/0	0/0	0/0	0/0	0/1	0/0	0/0	1/1	0/0	0/1	./.	0/0	0/0	0/0	1/1	1/1	0/0
ptg000002l_path_1	3835585	100077458|F|0-11:G>A-11:G>A	G	A	.	PASS	.	GT	0/0	0/0	0/0	0/0	0/1	0/0	0/0	0/0	0/0	0/0	0/0	0/0	0/0	0/0	0/0	0/0	0/0	0/0	0/0	0/0	0/0	0/0	0/0	0/0	0/0	0/0	0/0	0/0	0/0	0/0	0/0	0/1	0/0	0/0	./.	0/0	0/0	0/0	0/0	0/0	0/0
ptg000042l_path_1	11443126	100082676|F|0-11:G>T-11:G>T	G	T	.	PASS	.	GT	0/0	0/0	0/0	0/0	0/0	0/0	0/0	0/0	0/0	0/0	0/0	0/0	0/0	0/0	0/0	0/0	0/0	0/0	0/0	0/0	0/0	0/0	0/0	1/1	0/0	0/0	0/0	0/0	0/0	0/0	0/0	0/0	0/0	0/0	./.	0/0	0/0	0/0	0/0	0/0	0/0
ptg000007l_path_1	16733055	100083530|F|0-11:G>T-11:G>T	G	T	.	PASS	.	GT	0/0	0/0	0/0	0/0	0/0	0/1	0/0	0/0	0/0	0/0	0/0	0/0	0/0	0/0	0/0	0/0	0/0	0/0	0/0	0/0	0/0	1/1	0/0	0/0	0/0	0/0	0/0	0/0	0/0	0/0	0/0	0/0	0/0	0/0	./.	0/0	0/0	0/0	0/0	0/0	0/0
ptg000025l_path_1	578000	100085113|F|0-11:G>C-11:G>C	G	C	.	PASS	.	GT	0/0	0/0	0/0	0/0	0/0	0/0	0/0	0/0	0/0	0/0	0/0	0/0	0/0	0/0	0/0	0/0	0/1	0/0	0/0	0/0	0/0	0/0	0/0	0/0	0/0	0/0	0/0	0/0	0/0	0/0	0/0	0/0	0/0	0/0	./.	0/0	0/0	0/0	0/0	0/0	0/0
ptg000002l_path_1	4839308	100085818|F|0-11:A>T-11:A>T	A	T	.	PASS	.	GT	0/0	0/0	0/0	0/0	0/0	0/0	0/0	0/0	0/0	0/0	0/0	0/0	0/0	0/0	0/0	0/0	0/0	0/0	0/0	0/0	0/0	0/0	0/0	0/0	0/0	0/0	0/0	0/0	0/0	0/0	0/0	0/0	0/0	0/0	./.	0/0	0/0	0/0	0/0	0/0	0/0
UNK	69	100089155|F|0-11:G>T-11:G>T	G	T	.	PASS	.	GT	0/0	0/0	0/0	0/0	0/0	0/0	0/0	0/0	0/0	0/0	0/0	0/0	0/0	0/0	0/0	0/0	0/0	0/0	0/0	0/0	0/0	0/0	./.	0/0	0/0	0/0	0/0	0/0	0/0	0/0	0/0	0/0	0/0	0/0	1/1	0/0	0/0	0/0	0/0	0/0	0/0
ptg000014l_path_1	17041231	100091873|F|0-11:A>T-11:A>T	A	T	.	PASS	.	GT	0/1	0/1	0/0	1/1	0/1	1/1	0/0	0/1	0/0	0/0	1/1	0/1	0/0	0/1	0/0	0/1	1/1	0/0	0/1	0/1	0/1	0/1	0/0	0/0	0/0	0/1	0/0	0/1	1/1	0/0	0/0	0/1	0/0	0/0	./.	1/1	1/1	0/0	0/1	0/0	0/1
ptg000049l_path_1	4786379	100092498|F|0-11:G>A-11:G>A	G	A	.	PASS	.	GT	0/0	0/0	0/0	0/0	0/0	0/0	0/0	0/0	0/0	0/0	0/0	0/0	0/0	0/0	0/0	0/0	0/0	0/0	0/0	0/0	0/0	0/0	0/0	0/0	0/0	0/0	0/0	0/0	0/0	0/0	0/0	0/0	0/0	0/0	./.	0/0	0/0	0/1	0/0	0/0	0/0
ptg000005l_path_1	14056610	100098029|F|0-11:G>A-11:G>A	G	A	.	PASS	.	GT	0/0	0/0	0/0	0/0	0/0	0/0	0/0	0/0	0/0	0/0	0/0	0/0	0/0	0/0	0/0	0/0	0/0	0/0	0/0	0/0	0/0	0/0	0/0	0/0	0/0	0/0	0/0	0/0	0/0	0/0	0/0	0/0	0/0	0/0	./.	0/0	0/0	0/0	0/0	0/0	0/0
ptg000048l_path_1	3319523	100098881|F|0-11:G>A-11:G>A	G	A	.	PASS	.	GT	0/0	0/0	0/0	0/0	0/0	0/0	0/0	0/0	0/0	0/0	0/0	0/0	0/0	0/0	0/0	0/0	0/0	0/0	0/0	0/0	0/0	0/0	0/0	0/0	0/0	0/0	0/0	0/0	0/0	0/0	0/0	0/0	0/0	0/0	./.	0/0	0/0	0/0	0/0	0/0	0/0
ptg000026l_path_1	5394913	100101989|F|0-11:T>A-11:T>A	T	A	.	PASS	.	GT	0/0	0/1	0/1	1/1	0/0	0/0	0/0	0/0	0/0	0/0	0/0	0/1	0/0	0/1	1/1	0/0	0/0	0/0	0/0	0/0	0/0	0/0	0/1	0/0	1/1	1/1	0/0	0/0	0/0	0/0	0/0	0/0	0/0	0/1	./.	0/1	0/0	0/0	0/0	0/0	0/0
ptg000026l_path_1	5783430	100102731|F|0-11:T>A-11:T>A	T	A	.	PASS	.	GT	1/1	1/1	1/1	1/1	0/0	0/0	0/0	0/1	0/1	0/0	0/1	1/1	0/1	1/1	1/1	0/0	0/0	0/0	1/1	0/0	0/0	0/1	1/1	0/0	1/1	1/1	0/0	0/1	0/0	0/0	0/0	0/1	0/0	1/1	./.	1/1	1/1	0/0	0/1	0/0	0/0
ptg000049l_path_1	6473356	100102781|F|0-11:A>G-11:A>G	A	G	.	PASS	.	GT	0/0	0/0	0/0	0/0	0/0	0/0	0/0	0/0	0/0	0/0	0/0	0/0	0/0	0/0	0/0	0/0	0/0	0/0	0/0	0/1	0/0	0/0	0/0	0/0	0/0	0/0	0/0	0/0	0/0	0/0	0/0	0/0	0/0	0/0	./.	0/0	0/0	0/0	0/0	0/1	0/0
ptg000014l_path_1	10025002	100103269|F|0-11:C>A-11:C>A	C	A	.	PASS	.	GT	0/0	0/1	0/0	0/0	0/0	0/0	0/0	0/0	0/0	0/0	0/0	0/1	0/0	0/1	0/0	0/0	0/0	0/0	0/0	0/0	0/0	0/0	0/1	0/0	0/0	0/0	0/0	0/0	0/0	0/0	0/0	0/0	0/0	0/0	./.	0/0	0/0	0/0	0/0	0/0	0/0
ptg000020l_path_1	10979654	100106836|F|0-11:G>A-11:G>A	G	A	.	PASS	.	GT	0/0	0/0	0/0	0/0	0/0	0/1	0/1	0/0	0/1	0/0	0/1	0/0	1/1	0/0	0/0	0/1	0/0	0/1	0/1	0/0	0/0	0/0	0/0	0/0	0/0	0/0	0/1	0/0	0/0	0/0	0/1	0/1	0/1	0/0	./.	0/0	0/0	0/1	0/0	0/1	0/0
ptg000044l_path_1	5678571	100106847|F|0-11:T>A-11:T>A	T	A	.	PASS	.	GT	0/0	0/0	0/0	0/0	0/0	0/0	0/0	0/0	0/0	0/0	0/0	0/0	0/0	0/0	0/0	0/0	0/0	0/0	0/0	0/0	0/0	0/0	0/0	0/0	0/0	0/0	0/0	0/0	0/0	0/0	0/0	0/0	0/0	0/0	0/0	./.	0/0	0/0	0/0	0/0	0/0
ptg000030l_path_1	3503932	100107756|F|0-11:A>T-11:A>T	A	T	.	PASS	.	GT	0/1	0/0	0/0	0/0	0/1	0/1	0/1	0/1	0/1	1/1	1/1	0/0	0/1	0/0	0/0	0/1	0/1	1/1	1/1	0/1	0/1	1/1	0/0	0/1	0/0	0/0	1/1	0/1	1/1	0/1	0/1	0/1	0/1	0/0	./.	0/0	0/0	1/1	0/1	0/1	0/1
ptg000033l_path_1	4252190	100109011|F|0-11:G>A-11:G>A	G	A	.	PASS	.	GT	0/0	0/0	0/0	0/0	0/0	0/1	0/1	0/0	0/1	0/0	0/0	0/0	0/0	0/0	0/0	0/1	0/0	0/0	0/0	0/0	0/0	0/0	0/0	0/0	0/0	0/0	0/0	0/0	0/0	0/0	0/0	0/0	0/0	0/0	./.	0/0	0/0	0/0	0/0	0/0	0/0
ptg000075l_path_1	2423983	100114586|F|0-11:T>G-11:T>G	T	G	.	PASS	.	GT	0/0	0/1	1/1	0/1	0/0	0/0	0/0	0/0	0/0	0/0	0/0	0/0	0/0	0/0	1/1	0/1	0/0	0/0	0/0	0/1	0/0	0/0	1/1	0/0	1/1	0/1	0/0	0/0	0/0	0/0	0/0	0/0	0/0	0/0	./.	1/1	0/1	0/0	0/0	0/0	0/0
ptg000033l_path_1	13661797	100117919|F|0-11:G>A-11:G>A	G	A	.	PASS	.	GT	0/0	0/0	0/0	0/0	0/0	0/0	0/0	0/0	0/0	0/0	0/0	0/0	0/0	0/0	0/0	0/0	0/0	0/0	0/0	0/0	0/0	0/0	0/0	0/0	0/0	0/0	0/0	0/0	0/0	0/0	0/0	0/0	0/0	0/0	./.	0/0	0/0	0/0	0/0	0/0	0/0
ptg000011l_path_1	6885142	100121679|F|0-11:G>A-11:G>A	G	A	.	PASS	.	GT	0/0	0/0	0/0	0/0	0/0	0/0	0/0	0/0	0/0	0/0	0/0	0/0	0/0	0/0	0/0	0/0	0/0	0/0	0/0	0/0	0/0	0/0	0/0	0/0	0/0	0/0	0/0	0/0	0/0	0/0	0/0	0/0	0/0	0/0	./.	0/0	0/0	0/0	0/0	0/0	0/0
ptg000001l_path_1	18990500	100125042|F|0-11:A>T-11:A>T	A	T	.	PASS	.	GT	1/1	1/1	1/1	1/1	1/1	0/1	1/1	1/1	1/1	0/1	0/1	1/1	1/1	1/1	1/1	1/1	1/1	1/1	1/1	1/1	0/1	0/1	1/1	0/0	1/1	1/1	1/1	1/1	1/1	1/1	1/1	1/1	1/1	1/1	1/1	1/1	1/1	1/1	1/1	1/1	1/1
UNK	70	100126097|F|0-11:C>A-11:C>A	C	A	.	PASS	.	GT	0/0	0/0	0/0	0/0	0/0	0/0	0/0	0/0	0/0	0/0	0/0	0/0	0/0	0/0	0/0	0/0	0/0	0/0	0/0	0/0	0/0	0/0	0/0	0/0	0/0	0/0	0/0	0/0	0/0	0/0	0/0	0/0	0/0	0/0	1/1	0/0	0/0	0/0	0/0	0/0	0/0
ptg000020l_path_1	2466735	100127471|F|0-11:C>A-11:C>A	C	A	.	PASS	.	GT	1/1	0/1	1/1	0/0	1/1	1/1	1/1	1/1	1/1	1/1	1/1	1/1	1/1	0/1	1/1	1/1	1/1	1/1	1/1	1/1	1/1	1/1	1/1	1/1	0/0	0/1	1/1	1/1	1/1	1/1	1/1	1/1	1/1	0/1	./.	0/0	0/0	1/1	1/1	1/1	1/1
ptg000020l_path_1	2094527	100127476|F|0-11:G>A-11:G>A	G	A	.	PASS	.	GT	0/0	0/0	0/0	0/0	0/0	0/0	0/0	0/0	0/0	0/0	0/0	1/1	0/0	1/1	0/0	0/0	0/0	0/0	0/0	0/0	0/0	0/0	0/0	0/0	0/1	0/1	0/0	0/0	0/0	0/0	0/0	0/0	0/0	0/0	./.	1/1	1/1	0/0	0/0	0/0	0/0
ptg000020l_path_1	6822013	100128052|F|0-11:T>C-11:T>C	T	C	.	PASS	.	GT	0/0	0/0	0/0	0/0	0/0	0/0	0/0	0/0	0/0	0/1	0/0	0/0	0/0	0/0	0/0	0/0	0/0	1/1	1/1	0/0	0/0	0/1	0/0	0/0	0/0	0/0	0/0	0/0	0/0	0/0	0/1	0/0	0/0	0/0	0/0	0/0	0/0	0/1	0/0	1/1	0/0
ptg000033l_path_1	6700234	100129414|F|0-11:A>G-11:A>G	A	G	.	PASS	.	GT	0/0	0/0	0/0	0/0	0/0	0/0	0/1	0/1	0/0	0/0	0/0	0/0	0/0	0/0	0/0	0/1	0/0	0/1	0/0	0/0	0/0	0/0	0/0	0/0	0/0	0/0	0/0	0/1	0/0	0/0	0/0	0/0	0/0	0/0	./.	0/0	0/0	0/0	0/0	0/0	0/0
ptg000005l_path_1	27795477	100130488|F|0-11:G>A-11:G>A	G	A	.	PASS	.	GT	1/1	0/0	0/0	0/0	0/0	0/0	0/0	0/0	0/0	0/1	0/0	0/0	0/0	0/0	0/0	0/1	0/0	0/0	0/0	1/1	0/0	0/0	0/0	0/0	0/0	0/0	0/1	0/1	0/0	0/0	0/1	1/1	0/1	0/0	./.	0/0	0/0	0/1	0/0	0/1	0/0
ptg000005l_path_1	13023954	100133974|F|0-11:C>T-11:C>T	C	T	.	PASS	.	GT	0/0	0/0	0/0	0/0	0/0	0/0	0/0	0/0	0/0	0/0	0/0	0/0	0/0	0/1	1/1	0/0	0/0	0/0	0/0	0/0	0/0	0/0	0/0	0/0	0/1	0/1	0/0	0/0	0/0	0/0	0/0	0/0	0/0	1/1	./.	0/1	1/1	0/0	0/0	0/0	0/0
ptg000001l_path_1	4022544	100136062|F|0-11:G>T-11:G>T	G	T	.	PASS	.	GT	0/0	0/0	0/0	0/0	0/0	0/0	0/1	0/0	0/0	0/0	0/0	0/0	0/0	0/0	0/0	0/0	0/0	0/0	0/0	0/0	0/0	0/0	0/0	0/0	0/0	0/0	0/0	0/0	0/0	0/0	0/0	0/0	0/0	0/0	./.	0/0	0/0	0/0	0/0	0/0	0/0
ptg000059l_path_1	8228046	100138721|F|0-11:C>T-11:C>T	C	T	.	PASS	.	GT	0/0	0/0	0/1	0/0	0/0	0/0	0/0	0/0	0/0	0/0	0/0	0/0	0/0	0/0	0/1	0/0	0/0	0/0	0/0	0/1	0/0	0/0	0/0	0/0	0/0	0/1	0/0	0/0	0/0	0/0	0/0	0/0	0/0	0/0	./.	0/1	0/0	0/0	0/0	0/0	0/1
ptg000026l_path_1	2187836	100139558|F|0-11:A>G-11:A>G	A	G	.	PASS	.	GT	1/1	0/0	0/0	0/0	1/1	1/1	1/1	1/1	1/1	1/1	1/1	0/0	1/1	0/0	0/1	1/1	1/1	1/1	1/1	1/1	1/1	1/1	0/0	1/1	0/0	0/0	1/1	1/1	1/1	1/1	1/1	1/1	1/1	0/0	./.	1/1	0/0	1/1	1/1	1/1	1/1
ptg000033l_path_1	13734530	100147456|F|0-11:A>T-11:A>T	A	T	.	PASS	.	GT	0/0	0/1	0/1	0/0	0/0	0/0	0/0	0/0	0/0	0/0	0/0	0/1	0/0	0/1	0/1	0/0	0/0	0/0	0/0	0/0	0/0	0/0	0/0	0/0	0/1	0/1	0/0	0/0	0/0	0/0	0/0	0/0	0/0	0/0	./.	0/1	0/0	0/0	0/0	0/0	0/0
ptg000047l_path_1	2036864	100048202|F|0-12:C>A-12:C>A	C	A	.	PASS	.	GT	0/0	0/0	0/0	0/0	0/0	0/0	0/0	0/0	0/0	0/0	0/0	0/0	0/0	0/0	0/0	0/0	0/0	0/0	0/0	0/0	0/0	0/0	0/0	0/0	0/0	0/0	0/0	0/0	0/0	0/0	0/0	0/0	0/0	0/0	./.	0/0	0/0	0/0	0/0	0/0	0/0
ptg000039l_path_1	2547117	100063262|F|0-12:G>C-12:G>C	G	C	.	PASS	.	GT	0/0	0/0	0/0	0/1	0/0	0/0	0/0	0/0	0/0	0/0	0/0	0/0	0/0	0/0	0/0	0/0	0/0	0/0	0/0	0/0	0/0	0/0	0/0	0/0	0/0	0/0	0/0	0/0	0/0	0/0	0/0	0/0	0/0	0/0	./.	0/0	0/1	0/0	0/0	0/0	0/0
ptg000076l_path_1	1028055	100064895|F|0-12:C>T-12:C>T	C	T	.	PASS	.	GT	0/1	0/0	0/0	0/0	0/0	0/0	0/0	0/0	0/0	0/0	0/0	0/0	0/0	0/0	0/0	0/0	0/0	0/0	0/0	0/0	0/0	0/0	0/0	0/0	0/0	0/0	0/0	0/0	0/0	0/0	0/0	0/0	0/0	0/0	./.	0/0	0/0	0/0	0/0	0/0	0/0
ptg000044l_path_1	5189381	100074691|F|0-12:C>G-12:C>G	C	G	.	PASS	.	GT	0/0	0/0	0/0	0/0	0/0	0/0	0/0	0/0	0/0	0/0	0/0	0/0	0/0	0/0	0/0	0/0	0/0	0/0	0/0	0/0	0/0	0/0	0/0	0/0	0/0	0/0	0/0	0/0	0/0	0/0	0/0	0/0	0/0	0/0	./.	0/0	0/0	0/0	1/1	0/0	0/0
ptg000005l_path_1	25842705	100074731|F|0-12:C>A-12:C>A	C	A	.	PASS	.	GT	0/1	0/0	0/0	0/0	0/1	0/1	0/0	0/0	0/1	0/0	0/1	0/0	0/0	0/0	0/0	0/1	0/0	0/0	0/0	0/0	0/0	0/0	0/0	0/0	0/0	0/0	0/0	0/0	0/1	0/0	0/0	0/0	0/1	0/0	./.	0/0	0/0	0/0	0/0	0/1	0/0
ptg000006l_path_1	9029852	100075365|F|0-12:C>A-12:C>A	C	A	.	PASS	.	GT	0/0	0/0	0/0	0/0	0/0	0/0	0/0	0/0	0/0	0/0	0/0	0/0	0/0	0/0	0/0	0/0	0/0	0/0	0/0	0/0	0/0	0/0	0/0	0/0	0/0	0/0	0/0	0/0	0/0	0/0	0/0	0/0	0/0	0/0	./.	0/0	0/0	0/0	0/0	0/0	0/0
ptg000012l_path_1	6412772	100075886|F|0-12:C>T-12:C>T	C	T	.	PASS	.	GT	0/0	0/0	0/0	0/0	0/1	0/1	0/0	0/0	0/1	1/1	0/1	0/0	0/1	0/0	0/0	0/0	0/0	0/1	0/1	1/1	0/1	0/1	0/0	0/1	0/0	0/0	0/1	0/1	1/1	0/0	1/1	1/1	0/1	0/0	./.	0/0	0/0	0/0	0/0	0/1	0/1
ptg000048l_path_1	3285814	100083600|F|0-12:T>C-12:T>C	T	C	.	PASS	.	GT	0/0	1/1	1/1	1/1	0/1	0/0	0/1	0/0	0/1	0/0	0/0	1/1	0/0	1/1	1/1	0/1	0/0	0/0	1/1	0/1	1/1	0/1	1/1	0/0	1/1	1/1	0/0	0/1	1/1	0/0	0/0	0/1	0/1	1/1	./.	1/1	1/1	0/1	0/1	0/0	0/0
ptg000031l_path_1	4473289	100084887|F|0-12:A>T-12:A>T	A	T	.	PASS	.	GT	0/0	0/0	0/0	0/0	0/0	0/0	0/0	0/0	0/0	0/0	0/0	0/0	0/1	0/0	0/0	0/0	0/0	0/1	0/1	0/1	0/0	0/0	0/0	0/0	0/0	0/0	0/0	0/0	0/0	0/1	0/0	0/0	0/0	0/0	./.	0/0	0/0	0/0	0/0	0/1	0/0
ptg000049l_path_1	1387239	30051705|F|0-12:C>G-12:C>G	C	G	.	PASS	.	GT	0/0	0/0	1/1	0/0	0/0	0/1	0/1	0/0	1/1	0/0	1/1	0/0	0/1	0/0	0/1	0/0	0/0	0/0	0/0	1/1	0/1	0/0	0/0	0/1	0/0	0/0	0/0	0/1	0/0	0/0	0/1	0/0	0/0	0/1	0/0	0/0	0/0	0/0	0/0	0/0	0/0
ptg000002l_path_1	4842940	100091254|F|0-12:A>G-12:A>G	A	G	.	PASS	.	GT	1/1	0/0	0/0	0/0	0/1	1/1	1/1	1/1	1/1	0/0	0/1	0/0	1/1	0/0	0/0	1/1	1/1	0/1	1/1	0/0	1/1	1/1	0/0	1/1	0/0	0/0	1/1	1/1	1/1	1/1	1/1	0/1	1/1	0/0	./.	0/0	0/0	0/1	0/0	1/1	1/1
ptg000020l_path_1	6527909	100091962|F|0-12:T>C-12:T>C	T	C	.	PASS	.	GT	0/0	0/0	0/0	0/0	0/0	0/0	0/0	0/0	0/0	0/0	0/0	0/0	0/0	0/0	0/0	0/0	0/0	0/0	0/0	0/0	0/0	0/0	0/0	0/0	0/0	0/0	0/0	0/0	0/0	0/0	0/0	0/0	0/0	0/0	./.	0/0	0/0	0/0	0/0	0/0	0/0
ptg000020l_path_1	5218627	100096362|F|0-12:C>G-12:C>G	C	G	.	PASS	.	GT	0/0	0/0	0/0	0/0	0/0	0/0	0/0	0/0	0/1	0/0	0/0	0/0	0/1	0/0	0/0	0/1	0/0	0/0	1/1	0/0	0/0	0/1	0/0	0/0	0/0	0/0	0/1	0/1	0/0	0/0	0/0	0/1	0/0	0/0	./.	0/0	0/0	0/0	0/0	0/0	0/0
ptg000033l_path_1	10678715	100097885|F|0-12:A>G-12:A>G	A	G	.	PASS	.	GT	0/0	0/1	1/1	1/1	0/0	0/0	0/0	0/1	0/0	0/0	0/0	1/1	0/0	1/1	1/1	0/0	0/0	0/0	0/0	0/0	0/0	0/0	1/1	0/0	0/0	1/1	0/1	0/0	0/0	0/0	0/0	0/0	0/0	1/1	./.	1/1	1/1	0/1	0/0	0/0	0/1
ptg000019l_path_1	5985253	100098018|F|0-12:A>C-12:A>C	A	C	.	PASS	.	GT	1/1	1/1	1/1	1/1	1/1	1/1	1/1	1/1	1/1	1/1	1/1	1/1	1/1	1/1	1/1	1/1	1/1	1/1	1/1	1/1	1/1	1/1	1/1	1/1	1/1	1/1	1/1	1/1	1/1	1/1	1/1	1/1	1/1	1/1	./.	1/1	1/1	1/1	1/1	1/1	1/1
ptg000040l_path_1	15527959	100098641|F|0-12:G>A-12:G>A	G	A	.	PASS	.	GT	0/0	0/0	0/0	0/0	0/0	0/0	0/0	0/0	0/0	0/0	0/0	0/0	0/0	0/0	0/0	0/0	0/0	0/0	0/0	0/0	0/0	0/0	0/0	0/0	0/0	0/0	0/0	0/0	0/0	0/0	0/0	0/0	0/0	0/0	./.	0/0	0/0	0/0	0/0	0/0	0/0
ptg000045l_path_1	15873507	100099410|F|0-12:T>C-12:T>C	T	C	.	PASS	.	GT	1/1	0/0	0/0	0/0	0/0	0/1	0/0	0/1	0/0	0/0	0/0	0/0	0/0	0/0	0/0	0/1	0/1	0/0	0/0	0/0	0/0	0/0	0/0	0/0	0/0	0/0	0/1	0/0	0/1	0/0	0/0	0/1	0/0	0/0	./.	0/0	0/0	0/0	0/1	0/1	0/0
ptg000049l_path_1	2402838	100102874|F|0-12:C>A-12:C>A	C	A	.	PASS	.	GT	0/1	0/0	0/0	0/0	0/0	0/0	0/0	0/0	0/0	0/0	0/0	0/0	0/0	0/0	0/0	0/0	0/0	0/0	0/0	0/0	0/0	0/0	0/0	0/0	0/0	0/0	0/0	0/0	0/0	0/0	0/0	0/0	0/0	0/0	./.	0/0	0/0	0/0	0/0	0/0	0/0
ptg000045l_path_1	7529455	100108817|F|0-12:A>G-12:A>G	A	G	.	PASS	.	GT	0/0	0/0	0/0	0/0	0/0	0/1	0/1	0/1	0/1	1/1	0/1	0/0	0/0	0/0	0/0	0/1	0/1	0/0	0/1	1/1	0/0	1/1	0/0	0/0	0/0	0/0	0/1	0/1	0/0	0/0	0/0	0/1	0/1	0/0	./.	0/0	0/0	0/1	0/0	0/0	0/1
ptg000033l_path_1	8222078	100113028|F|0-12:G>C-12:G>C	G	C	.	PASS	.	GT	1/1	0/0	0/0	0/0	1/1	0/1	0/1	1/1	1/1	1/1	0/1	0/0	1/1	0/0	0/0	1/1	1/1	0/1	1/1	0/1	0/1	1/1	0/0	1/1	0/0	0/0	1/1	1/1	1/1	1/1	0/1	1/1	0/1	0/0	./.	0/0	0/0	1/1	1/1	0/1	1/1
ptg000005l_path_1	5216993	100117391|F|0-12:A>T-12:A>T	A	T	.	PASS	.	GT	0/0	0/0	0/0	0/0	0/0	0/0	0/0	0/0	0/0	0/0	0/0	0/0	0/0	0/0	0/0	0/0	0/0	0/0	0/0	0/0	0/0	0/0	0/0	0/0	0/0	0/0	0/0	0/0	0/0	0/0	0/0	0/0	0/0	0/0	./.	0/0	0/0	0/0	0/0	0/0	0/0
ptg000045l_path_1	13813035	100118050|F|0-12:C>A-12:C>A	C	A	.	PASS	.	GT	0/0	0/0	0/0	0/0	0/0	0/1	0/0	0/1	0/1	0/0	0/0	0/0	0/1	0/0	0/0	1/1	0/1	0/1	0/0	0/0	0/0	0/1	0/0	0/0	0/0	0/0	0/1	0/0	0/0	0/1	0/0	1/1	0/1	0/0	./.	0/0	0/0	0/1	0/0	0/1	0/1
UNK	71	100120567|F|0-12:T>C-12:T>C	T	C	.	PASS	.	GT	0/0	0/0	0/0	0/0	0/1	0/0	0/0	0/0	0/0	0/0	0/0	0/0	0/0	0/0	0/0	0/0	0/0	0/0	0/1	0/0	0/0	0/1	0/0	0/0	0/0	0/0	0/0	0/0	0/0	0/0	0/0	0/0	0/0	0/0	./.	0/0	0/0	0/0	0/0	0/0	0/0
ptg000049l_path_1	3322417	42710375|F|0-12:G>T-12:G>T	G	T	.	PASS	.	GT	0/0	0/0	0/0	0/0	0/0	0/0	0/0	0/0	0/0	0/0	0/0	0/0	0/0	0/0	0/0	0/0	0/0	0/0	0/0	0/0	0/0	0/0	0/0	0/0	0/0	0/0	1/1	0/1	0/0	0/0	0/0	0/0	0/1	0/0	./.	0/0	0/0	0/0	0/0	0/0	0/0
ptg000005l_path_1	24437406	100124409|F|0-12:T>C-12:T>C	T	C	.	PASS	.	GT	0/0	0/0	0/0	0/0	0/0	0/0	0/0	0/1	0/0	1/1	0/0	0/0	0/0	0/0	0/0	0/1	0/0	0/1	0/0	0/1	0/1	0/0	0/0	0/1	0/0	0/0	0/0	0/0	0/0	0/0	0/0	1/1	0/1	0/0	./.	0/0	0/0	0/0	1/1	0/0	0/1
UNK	72	100128021|F|0-12:C>T-12:C>T	C	T	.	PASS	.	GT	1/1	1/1	1/1	1/1	1/1	1/1	1/1	1/1	1/1	1/1	1/1	1/1	1/1	1/1	1/1	1/1	./.	1/1	1/1	1/1	1/1	1/1	1/1	1/1	1/1	1/1	1/1	1/1	1/1	1/1	1/1	1/1	1/1	1/1	0/0	1/1	1/1	1/1	1/1	1/1	1/1
ptg000047l_path_1	4403358	100133322|F|0-12:G>A-12:G>A	G	A	.	PASS	.	GT	0/1	0/0	0/0	0/0	0/0	0/0	0/0	0/1	0/0	0/0	0/0	0/0	0/0	0/0	0/0	0/1	0/0	0/1	0/0	0/0	0/1	0/0	0/0	0/0	0/0	0/0	0/0	0/0	0/0	0/0	0/0	0/0	0/0	0/0	./.	0/0	0/0	0/0	0/0	0/0	0/1
ptg000001l_path_1	1963225	100133535|F|0-12:C>A-12:C>A	C	A	.	PASS	.	GT	0/1	0/0	0/0	0/0	0/1	0/1	0/1	0/0	0/0	0/0	0/0	0/0	0/0	0/0	0/0	0/1	0/1	0/1	0/0	1/1	0/0	0/0	0/0	0/0	0/0	0/0	0/0	0/0	0/0	0/0	0/0	0/0	0/0	0/0	./.	0/0	0/0	0/1	0/0	0/0	0/0
ptg000021l_path_1	9717327	100135936|F|0-12:A>T-12:A>T	A	T	.	PASS	.	GT	0/0	0/0	0/0	0/0	0/0	0/0	0/0	0/0	0/0	0/0	0/0	0/0	0/0	0/1	0/0	0/0	0/0	0/0	0/0	0/0	0/0	0/0	0/0	0/0	0/0	0/0	0/0	0/0	0/0	0/0	0/0	0/0	0/0	0/0	./.	0/0	0/0	0/0	0/0	0/0	0/0
ptg000012l_path_1	4784622	100137370|F|0-12:C>T-12:C>T	C	T	.	PASS	.	GT	0/0	0/0	0/0	0/1	0/0	0/0	0/0	0/0	0/0	0/0	0/0	0/0	0/0	0/0	0/0	0/0	0/0	0/0	0/0	0/0	0/0	0/0	0/0	0/0	1/1	0/0	0/0	0/0	0/0	0/0	0/0	0/0	0/0	0/0	./.	0/0	0/0	0/0	0/0	0/0	0/0
ptg000080l_path_1	1794694	100140264|F|0-12:C>G-12:C>G	C	G	.	PASS	.	GT	0/0	0/1	0/0	0/0	0/1	0/0	0/0	0/1	0/0	0/1	0/1	0/0	0/0	0/0	0/0	0/0	0/1	0/0	0/0	0/1	0/1	0/1	0/0	0/0	0/0	0/0	0/0	0/0	0/1	0/0	0/0	0/1	0/1	0/0	./.	0/0	0/0	0/1	1/1	0/0	0/1
ptg000075l_path_1	1657151	30058312|F|0-12:C>T-12:C>T	C	T	.	PASS	.	GT	0/0	0/0	0/0	0/0	0/0	0/0	0/0	0/0	0/0	0/0	0/0	0/0	0/0	0/0	0/0	0/0	0/0	0/0	0/0	0/0	0/0	0/0	0/0	0/0	0/0	0/0	0/0	0/0	0/0	0/0	0/0	0/0	0/0	0/0	./.	0/0	0/0	0/0	0/0	0/0	0/0
ptg000021l_path_1	15894935	100143279|F|0-12:G>T-12:G>T	G	T	.	PASS	.	GT	0/0	0/1	0/0	0/0	0/0	0/0	0/0	0/0	0/0	0/0	0/0	0/1	0/0	0/0	0/0	0/0	0/0	0/0	0/0	0/0	0/0	0/0	0/0	0/0	0/1	0/0	0/0	0/0	0/0	0/0	0/0	0/0	0/0	0/0	./.	0/1	0/0	0/0	0/0	0/0	0/0
ptg000023l_path_1	2093010	100145377|F|0-12:C>A-12:C>A	C	A	.	PASS	.	GT	0/0	0/0	0/0	0/0	0/0	0/0	0/0	0/0	0/0	0/0	0/0	0/0	0/0	./.	0/1	0/0	0/0	0/0	0/0	0/0	0/0	0/0	0/0	0/0	0/0	0/0	0/0	0/0	0/0	0/0	0/0	0/0	0/0	0/0	./.	0/1	0/0	0/0	0/0	0/0	0/0
ptg000069l_path_1	1730589	100145452|F|0-12:G>A-12:G>A	G	A	.	PASS	.	GT	0/0	0/0	0/0	0/0	0/0	0/0	0/1	0/0	0/0	0/0	0/1	0/0	0/0	0/0	0/0	0/0	0/0	0/0	0/0	0/1	0/0	0/0	0/0	0/0	0/0	0/0	0/1	0/1	0/0	0/1	0/0	0/0	0/0	0/0	./.	0/0	0/0	0/0	0/1	0/0	0/1
ptg000039l_path_1	3873276	100147132|F|0-12:C>T-12:C>T	C	T	.	PASS	.	GT	0/0	0/0	0/0	0/0	1/1	1/1	0/0	0/1	0/0	0/1	0/0	0/0	1/1	0/0	0/0	0/1	0/0	0/1	0/1	0/0	1/1	1/1	0/0	1/1	0/0	0/0	0/1	0/0	0/1	1/1	0/0	0/1	0/1	0/0	./.	0/0	0/0	0/1	0/0	0/1	0/0
ptg000039l_path_1	2547117	100151379|F|0-12:G>C-12:G>C	G	C	.	PASS	.	GT	0/0	0/0	0/0	0/1	0/0	0/0	0/0	0/0	0/0	0/0	0/0	0/0	0/0	0/0	0/0	0/0	0/0	0/0	0/0	0/0	0/0	0/0	0/0	0/0	0/0	0/0	0/0	0/0	0/0	0/0	0/0	0/0	0/0	0/0	./.	0/0	0/1	0/0	0/0	0/0	0/0
ptg000005l_path_1	8984340	100051484|F|0-13:C>T-13:C>T	C	T	.	PASS	.	GT	0/0	0/0	0/0	0/0	0/0	0/1	0/0	0/0	0/1	1/1	0/1	0/0	0/0	0/0	0/0	0/0	0/1	0/1	0/1	0/1	0/1	0/0	0/0	0/0	0/0	0/0	0/1	0/0	0/1	0/0	0/1	0/1	1/1	0/0	./.	0/0	0/0	0/1	0/0	0/1	0/0
UNK	73	100063051|F|0-13:G>A-13:G>A	G	A	.	PASS	.	GT	0/0	0/0	0/0	0/0	0/0	1/1	0/0	0/0	0/0	0/0	0/0	0/0	0/0	0/0	0/0	0/0	0/0	0/0	0/0	0/0	0/0	0/0	0/0	0/1	0/0	0/0	0/0	0/0	0/0	0/0	0/0	0/1	1/1	0/0	./.	0/0	0/0	0/0	0/0	0/0	0/0
ptg000039l_path_1	2547116	100063262|F|0-13:T>C-13:T>C	T	C	.	PASS	.	GT	0/0	0/0	0/0	0/0	0/0	0/0	0/0	0/0	0/0	0/0	0/0	0/0	0/0	0/0	0/0	0/0	0/0	0/0	0/0	0/0	0/0	0/0	0/0	0/0	0/0	0/0	0/0	0/0	0/0	0/0	0/0	0/0	0/0	0/0	./.	0/0	0/0	0/0	0/0	0/0	0/0
UNK	74	100064488|F|0-13:G>T-13:G>T	G	T	.	PASS	.	GT	0/1	0/0	0/0	0/0	0/1	0/0	0/0	0/0	0/1	0/0	0/0	0/0	1/1	0/0	0/0	0/0	0/0	0/1	0/0	0/0	0/0	0/0	0/0	0/1	0/0	0/0	0/0	0/1	0/0	0/1	0/0	1/1	0/1	0/0	./.	0/0	0/0	0/0	0/0	0/0	0/1
ptg000001l_path_1	16233472	100066450|F|0-13:T>C-13:T>C	T	C	.	PASS	.	GT	1/1	1/1	1/1	1/1	1/1	1/1	1/1	1/1	1/1	1/1	1/1	1/1	1/1	1/1	1/1	1/1	1/1	1/1	1/1	1/1	1/1	1/1	1/1	1/1	1/1	1/1	1/1	1/1	1/1	1/1	1/1	1/1	1/1	1/1	./.	1/1	1/1	1/1	1/1	1/1	1/1
ptg000033l_path_1	11212815	100073781|F|0-13:G>C-13:G>C	G	C	.	PASS	.	GT	0/0	0/0	0/0	0/0	0/1	0/0	0/0	0/0	0/0	1/1	0/0	0/0	0/0	0/0	0/0	0/0	0/0	1/1	0/0	0/0	0/0	0/1	0/0	1/1	0/1	0/0	0/0	0/1	0/0	0/0	0/0	0/0	0/0	0/1	./.	0/0	0/0	0/0	0/0	0/0	0/0
ptg000011l_path_1	10323035	100073831|F|0-13:T>C-13:T>C	T	C	.	PASS	.	GT	0/0	1/1	0/1	1/1	0/0	0/0	0/0	0/0	0/0	0/0	0/0	0/1	0/0	0/1	1/1	0/0	0/0	0/0	0/0	0/0	0/0	0/0	0/0	0/0	0/1	0/0	0/0	0/0	0/0	0/0	0/0	0/0	0/0	1/1	./.	0/0	1/1	0/0	0/0	0/0	0/0
ptg000031l_path_1	10903904	100083321|F|0-13:G>A-13:G>A	G	A	.	PASS	.	GT	0/0	0/0	0/0	0/0	0/0	0/0	0/0	0/0	0/0	0/0	0/0	0/0	0/0	0/0	0/0	0/0	0/0	0/0	0/0	0/0	0/0	0/0	0/0	0/0	0/0	0/0	0/0	0/0	0/0	0/0	0/0	0/0	0/0	0/0	./.	0/0	0/0	0/0	0/0	0/0	0/0
ptg000026l_path_1	21008996	100083440|F|0-13:C>T-13:C>T	C	T	.	PASS	.	GT	0/0	0/1	0/0	0/0	0/0	0/0	0/0	0/0	0/0	0/0	0/0	0/0	0/0	0/0	0/0	0/0	0/0	0/0	0/0	0/0	0/0	0/0	0/0	0/0	0/0	0/0	0/0	0/0	0/0	0/0	0/0	0/0	0/0	0/0	./.	0/0	0/0	0/0	0/0	0/0	0/0
ptg000007l_path_1	16733053	100083530|F|0-13:G>A-13:G>A	G	A	.	PASS	.	GT	0/0	0/0	0/0	0/0	0/0	0/0	0/0	0/0	0/0	0/0	0/0	0/0	0/0	0/0	0/0	0/0	0/0	0/0	0/0	0/0	0/0	1/1	0/0	0/0	0/0	0/0	0/0	0/0	0/0	0/0	0/0	0/0	0/0	0/0	./.	0/0	0/0	0/0	0/0	0/0	0/0
ptg000019l_path_1	5942930	100083960|F|0-13:G>C-13:G>C	G	C	.	PASS	.	GT	0/0	0/0	0/0	0/0	0/0	0/0	0/0	0/0	0/0	0/0	0/0	0/0	0/0	0/0	0/0	0/0	0/0	0/0	0/0	0/0	0/0	0/0	0/0	0/0	0/0	0/0	0/0	0/0	0/0	0/0	0/0	0/0	0/0	0/0	./.	0/0	1/1	0/0	0/0	0/0	0/0
ptg000045l_path_1	5478666	100083989|F|0-13:A>G-13:A>G	A	G	.	PASS	.	GT	0/0	0/0	0/0	0/0	0/0	0/0	0/0	0/0	0/0	0/0	0/0	0/0	0/0	0/0	0/1	0/0	0/0	0/0	0/0	0/0	0/0	0/0	0/0	0/0	0/0	0/0	0/0	0/0	0/0	0/0	0/0	0/0	0/0	1/1	./.	0/0	0/0	0/0	0/0	0/0	0/0
ptg000040l_path_1	11604207	100084066|F|0-13:T>G-13:T>G	T	G	.	PASS	.	GT	0/0	0/0	0/0	0/0	0/0	0/0	0/0	0/0	0/0	0/0	0/0	0/0	0/0	0/0	0/0	0/0	0/0	0/0	0/0	0/0	0/0	0/0	0/0	0/0	0/0	0/0	0/0	0/0	0/0	0/0	0/0	0/0	0/0	0/0	1/1	0/0	0/0	0/0	0/0	0/0	0/0
ptg000031l_path_1	2530433	100097712|F|0-13:G>C-13:G>C	G	C	.	PASS	.	GT	1/1	0/1	0/0	0/0	1/1	1/1	1/1	1/1	1/1	1/1	1/1	0/1	1/1	0/0	1/1	1/1	1/1	1/1	1/1	1/1	1/1	1/1	0/0	1/1	0/0	0/0	1/1	1/1	1/1	1/1	1/1	1/1	1/1	1/1	./.	1/1	0/1	1/1	1/1	1/1	1/1
ptg000076l_path_1	7230969	100102350|F|0-13:C>T-13:C>T	C	T	.	PASS	.	GT	0/0	0/0	0/0	0/0	0/0	0/0	0/0	0/0	0/0	0/0	0/0	0/0	0/0	0/0	0/0	0/0	0/0	0/0	0/0	0/0	0/0	0/0	0/0	0/0	0/0	0/0	0/0	0/0	0/0	0/0	0/0	0/0	0/0	0/0	./.	0/0	0/0	0/0	0/0	0/0	0/0
ptg000026l_path_1	14023268	100102860|F|0-13:A>G-13:A>G	A	G	.	PASS	.	GT	0/1	0/0	0/0	0/0	0/0	0/0	0/0	0/0	0/0	0/0	0/0	0/0	0/0	0/0	0/0	0/0	0/0	0/1	0/0	0/1	0/0	0/0	0/0	0/0	0/0	0/0	0/0	0/0	0/0	0/0	0/0	0/0	0/0	0/0	./.	0/0	0/0	0/0	0/1	0/0	0/0
ptg000014l_path_1	11435145	100103481|F|0-13:A>C-13:A>C	A	C	.	PASS	.	GT	0/0	0/0	0/0	0/0	0/0	0/0	0/0	0/0	0/0	0/0	0/0	0/0	0/0	0/0	1/1	0/0	0/0	0/0	0/0	0/0	0/0	0/0	0/0	0/0	0/0	0/0	0/0	0/0	0/0	0/0	0/0	0/0	0/0	0/0	./.	0/0	0/0	0/0	0/0	0/0	0/0
ptg000071l_path_1	776033	100103589|F|0-13:G>C-13:G>C	G	C	.	PASS	.	GT	0/0	0/0	0/0	0/0	0/0	0/0	0/0	0/0	0/0	0/0	0/0	0/0	0/0	0/0	0/1	0/0	0/0	0/0	0/0	0/0	0/0	0/0	1/1	0/0	0/1	0/0	0/0	0/0	0/0	0/0	0/0	0/0	0/0	0/1	./.	0/0	0/0	0/0	0/0	0/0	0/0
ptg000024l_path_1	5062615	100104475|F|0-13:G>A-13:G>A	G	A	.	PASS	.	GT	1/1	1/1	0/0	0/0	1/1	1/1	1/1	1/1	1/1	1/1	1/1	1/1	1/1	0/0	0/0	1/1	1/1	1/1	1/1	1/1	1/1	1/1	0/0	1/1	0/1	0/1	1/1	1/1	1/1	1/1	1/1	1/1	1/1	0/0	./.	0/1	0/1	1/1	1/1	1/1	1/1
ptg000011l_path_1	12104116	100109157|F|0-13:C>T-13:C>T	C	T	.	PASS	.	GT	0/0	0/0	0/0	0/0	0/0	0/0	0/0	0/0	0/0	0/0	0/0	0/0	0/0	0/0	0/0	0/0	0/0	0/0	0/0	0/0	0/0	0/0	0/0	0/0	0/0	0/0	0/0	0/0	0/0	0/0	0/0	0/0	0/0	0/0	./.	0/0	0/0	0/0	0/0	0/0	0/0
ptg000076l_path_1	1112195	100112890|F|0-13:G>A-13:G>A	G	A	.	PASS	.	GT	./.	0/0	0/0	0/0	0/0	0/0	0/0	0/0	0/0	0/0	0/0	0/1	0/0	0/0	0/0	0/0	0/0	0/0	0/0	0/0	0/0	0/0	0/0	0/0	0/1	0/0	0/0	0/0	0/0	0/0	0/0	0/0	0/0	0/1	0/0	1/1	0/0	0/0	0/0	0/0	0/0
ptg000059l_path_1	2374395	100113013|F|0-13:A>G-13:A>G	A	G	.	PASS	.	GT	0/0	0/0	0/0	0/0	0/0	0/0	0/0	0/0	0/0	0/0	0/0	0/0	0/0	0/0	0/0	0/0	0/0	0/0	0/0	0/0	0/0	0/0	0/0	0/0	0/0	0/0	0/0	0/0	0/0	0/0	0/0	0/0	0/0	0/0	1/1	0/0	0/0	0/0	0/0	0/0	0/0
ptg000012l_path_1	9538772	100116246|F|0-13:C>T-13:C>T	C	T	.	PASS	.	GT	0/0	0/0	0/1	0/0	0/0	0/0	0/0	0/0	0/0	0/0	0/0	0/0	0/0	0/0	0/1	0/0	0/0	0/0	0/0	0/0	0/0	0/0	0/0	0/0	0/0	0/0	0/0	0/0	0/1	0/0	0/0	0/0	0/0	0/1	./.	0/0	1/1	0/0	0/0	0/0	0/0
ptg000001l_path_1	3733622	100116810|F|0-13:C>T-13:C>T	C	T	.	PASS	.	GT	0/1	0/0	0/0	0/0	0/1	0/0	0/0	0/1	0/0	0/0	0/0	0/0	0/0	0/0	0/0	0/0	0/0	0/0	0/0	0/0	0/0	0/0	0/0	0/0	0/0	0/0	1/1	0/1	0/0	0/0	0/0	0/0	0/0	0/0	./.	0/0	0/0	0/0	0/0	0/0	0/1
ptg000045l_path_1	13299721	100116817|F|0-13:G>C-13:G>C	G	C	.	PASS	.	GT	1/1	0/0	1/1	0/0	1/1	1/1	1/1	1/1	1/1	1/1	1/1	0/0	1/1	0/0	0/1	1/1	1/1	1/1	1/1	1/1	1/1	1/1	0/0	1/1	0/0	0/0	1/1	1/1	1/1	1/1	1/1	0/1	1/1	0/0	./.	0/0	0/1	1/1	1/1	1/1	1/1
ptg000012l_path_1	4990116	100121008|F|0-13:T>C-13:T>C	T	C	.	PASS	.	GT	0/0	0/0	0/0	0/0	0/0	0/0	0/0	0/0	0/0	0/0	0/0	0/0	0/0	0/0	0/0	0/0	0/0	0/0	0/0	0/0	0/0	0/0	0/0	0/0	0/0	0/0	0/0	0/0	0/0	0/0	0/0	0/0	0/0	0/0	1/1	0/0	0/0	0/0	0/0	0/0	0/0
ptg000045l_path_1	11405470	100121444|F|0-13:A>G-13:A>G	A	G	.	PASS	.	GT	0/1	1/1	1/1	1/1	0/1	0/1	0/0	1/1	1/1	0/1	0/1	1/1	1/1	1/1	1/1	0/1	1/1	0/1	0/1	0/1	1/1	0/1	1/1	1/1	1/1	1/1	0/1	0/0	1/1	0/0	0/1	0/1	1/1	1/1	./.	1/1	1/1	0/0	1/1	0/1	1/1
ptg000026l_path_1	13243347	100123470|F|0-13:G>A-13:G>A	G	A	.	PASS	.	GT	0/0	1/1	0/0	1/1	0/0	0/0	0/0	0/0	0/0	0/0	0/0	1/1	0/0	0/1	1/1	0/0	0/0	0/0	0/0	0/0	0/0	0/0	1/1	0/0	1/1	0/1	0/0	0/1	0/0	0/0	0/0	0/0	0/0	1/1	./.	1/1	1/1	0/0	0/1	0/1	0/0
ptg000076l_path_1	2981472	100124153|F|0-13:T>A-13:T>A	T	A	.	PASS	.	GT	0/0	0/0	0/1	0/1	0/0	0/0	0/0	0/0	0/0	0/0	0/0	0/1	0/0	0/1	0/0	0/0	0/0	0/0	0/0	0/0	0/0	0/0	0/0	0/0	0/0	0/0	0/0	0/0	0/0	0/0	0/0	0/0	0/0	0/0	./.	0/0	0/0	0/0	0/0	0/0	0/0
ptg000011l_path_1	14024162	100124666|F|0-13:A>T-13:A>T	A	T	.	PASS	.	GT	0/0	0/0	0/0	0/0	0/0	0/0	0/0	0/0	0/0	0/0	0/0	0/0	0/0	0/0	0/0	0/0	0/0	0/0	0/0	0/0	0/0	0/0	0/0	0/0	0/0	0/0	0/0	0/0	0/0	0/0	0/0	0/0	0/0	0/0	1/1	0/0	0/0	0/0	0/0	0/0	0/0
ptg000033l_path_1	3787811	100127941|F|0-13:A>G-13:A>G	A	G	.	PASS	.	GT	0/0	0/0	0/0	0/0	0/0	0/0	0/0	0/0	0/0	0/0	0/0	0/0	0/0	0/0	0/0	0/0	0/0	0/0	0/0	0/0	0/0	0/0	0/0	0/0	0/0	0/0	0/0	0/0	0/0	0/0	0/0	0/0	0/0	0/0	1/1	0/0	0/0	0/0	0/0	0/0	0/0
ptg000012l_path_1	5703408	100132590|F|0-13:G>A-13:G>A	G	A	.	PASS	.	GT	0/0	0/0	0/0	0/0	0/1	0/0	0/0	0/0	0/0	0/0	0/0	0/0	0/0	0/0	0/0	0/0	0/0	0/0	0/0	0/0	0/0	0/0	0/0	0/0	0/0	0/0	0/0	0/0	0/0	0/0	0/0	0/0	0/0	0/0	./.	0/0	0/0	0/0	0/1	0/1	0/0
ptg000005l_path_1	15469437	100143584|F|0-13:T>G-13:T>G	T	G	.	PASS	.	GT	0/0	1/1	1/1	1/1	0/0	0/0	0/0	0/0	0/0	0/0	0/0	1/1	0/0	1/1	1/1	0/0	0/0	0/0	0/0	0/0	0/0	0/0	1/1	0/0	1/1	1/1	0/0	0/0	0/0	0/0	0/0	0/0	0/0	1/1	./.	1/1	1/1	0/0	0/0	0/0	0/0
ptg000005l_path_1	22988669	100144449|F|0-13:C>T-13:C>T	C	T	.	PASS	.	GT	0/0	0/0	0/0	0/0	0/0	0/0	0/0	0/0	0/0	0/0	0/0	0/0	0/0	0/0	0/0	0/0	0/1	0/0	0/0	0/0	0/0	0/0	0/0	0/0	0/0	0/0	0/0	0/0	0/0	0/0	0/0	0/0	0/1	0/0	./.	0/0	0/0	0/0	0/0	0/0	0/0
ptg000061l_path_1	2679293	100144745|F|0-13:G>A-13:G>A	G	A	.	PASS	.	GT	0/0	0/0	0/0	0/0	0/0	0/0	0/0	0/0	0/0	0/0	0/0	0/0	0/0	0/0	0/0	0/0	0/0	0/0	0/0	0/0	0/0	0/0	0/0	0/0	0/0	0/0	0/0	0/0	0/0	0/0	0/0	0/0	0/0	0/0	./.	0/0	0/0	0/0	0/0	0/0	0/0
ptg000019l_path_1	3310817	100145369|F|0-13:G>T-13:G>T	G	T	.	PASS	.	GT	0/0	0/0	0/0	0/0	0/0	0/0	0/0	0/0	0/0	0/0	0/0	0/0	0/0	0/0	0/0	0/0	1/1	0/0	0/0	0/0	0/0	0/0	0/0	0/0	0/0	0/1	0/1	0/0	0/0	0/0	0/0	0/0	0/0	0/1	./.	0/0	1/1	0/0	0/0	0/0	0/1
ptg000005l_path_1	26374394	100024661|F|0-14:G>A-14:G>A	G	A	.	PASS	.	GT	0/0	0/0	0/0	0/0	0/0	0/0	0/0	0/0	0/0	0/0	0/0	0/0	0/0	0/0	0/0	0/0	0/0	0/0	0/0	0/0	0/0	0/0	0/0	0/0	0/0	0/0	0/0	0/0	0/0	0/0	0/0	0/0	0/0	0/0	./.	0/0	0/0	0/0	0/0	0/0	0/0
ptg000005l_path_1	3568021	100048219|F|0-14:G>A-14:G>A	G	A	.	PASS	.	GT	0/0	0/1	0/0	0/0	0/0	0/0	0/0	0/0	0/0	0/0	0/0	0/0	0/0	0/1	0/1	0/0	0/0	0/0	0/0	0/0	0/0	0/0	0/0	0/0	0/0	0/0	0/0	0/0	0/0	0/0	0/0	0/0	0/0	0/0	./.	0/1	0/0	0/0	0/0	0/0	0/0
ptg000020l_path_1	6820909	100052336|F|0-14:A>T-14:A>T	A	T	.	PASS	.	GT	0/0	0/0	0/0	0/0	0/0	0/0	0/0	0/0	0/0	0/0	0/0	0/0	0/0	0/0	0/0	0/0	0/0	0/0	0/0	0/0	0/0	0/0	0/0	0/0	0/0	0/0	0/0	0/0	0/0	0/0	0/1	0/0	0/0	0/0	./.	0/0	0/0	0/0	0/0	0/0	0/0
ptg000022l_path_1	3866376	100052892|F|0-14:A>C-14:A>C	A	C	.	PASS	.	GT	0/0	0/0	0/0	0/0	0/0	0/0	0/0	0/0	0/0	0/0	0/0	0/0	0/0	0/0	0/1	0/0	0/0	0/0	0/0	0/0	0/0	0/0	0/0	0/0	0/0	0/0	0/0	0/0	0/0	0/0	0/0	0/0	0/0	0/0	./.	0/1	0/0	0/0	0/0	0/0	0/0
ptg000039l_path_1	6075647	100063352|F|0-14:G>A-14:G>A	G	A	.	PASS	.	GT	0/0	1/1	1/1	1/1	0/1	0/0	0/0	0/0	0/1	0/0	0/0	1/1	0/0	1/1	1/1	0/0	0/0	0/0	0/1	0/0	0/0	0/0	1/1	0/0	1/1	1/1	1/1	0/0	0/0	0/0	0/0	0/1	0/0	1/1	./.	1/1	1/1	0/0	0/0	0/0	0/1
ptg000074l_path_1	3159862	100066287|F|0-14:A>G-14:A>G	A	G	.	PASS	.	GT	1/1	0/1	0/0	0/0	1/1	0/0	1/1	1/1	1/1	1/1	1/1	0/0	1/1	0/0	0/0	0/1	1/1	1/1	1/1	1/1	1/1	0/1	0/1	0/1	0/0	0/0	1/1	1/1	0/1	1/1	1/1	1/1	0/1	0/1	./.	1/1	0/1	1/1	0/1	1/1	0/1
ptg000021l_path_1	8735817	100075165|F|0-14:A>G-14:A>G	A	G	.	PASS	.	GT	0/0	0/0	0/0	0/0	0/0	0/0	0/0	0/0	0/0	0/0	0/0	0/0	0/0	0/0	0/0	0/0	0/0	0/0	0/0	0/0	0/0	0/0	0/0	0/0	0/0	0/0	0/0	0/0	0/0	0/0	0/0	0/0	0/0	0/1	./.	0/0	0/0	0/0	0/0	0/0	0/0
ptg000040l_path_1	17103624	100082693|F|0-14:T>C-14:T>C	T	C	.	PASS	.	GT	1/1	1/1	1/1	1/1	0/1	0/1	0/1	1/1	0/0	0/0	0/0	1/1	1/1	1/1	1/1	0/1	0/1	0/1	1/1	0/0	1/1	1/1	1/1	0/1	1/1	1/1	0/0	0/1	0/1	0/0	1/1	1/1	1/1	1/1	./.	1/1	1/1	0/1	0/0	0/1	0/0
ptg000022l_path_1	1486443	100083232|F|0-14:T>A-14:T>A	T	A	.	PASS	.	GT	0/0	0/1	0/1	0/0	0/0	0/0	0/0	0/0	0/0	0/0	0/0	0/0	0/0	0/0	1/1	0/0	0/0	0/0	0/0	0/0	0/0	0/0	0/1	0/0	0/0	0/1	0/0	0/0	0/0	0/0	0/0	0/0	0/0	1/1	./.	0/1	0/1	0/0	0/0	0/0	0/0
ptg000019l_path_1	6247677	100083234|F|0-14:C>T-14:C>T	C	T	.	PASS	.	GT	0/0	0/0	0/0	0/0	0/0	0/0	0/1	0/1	0/1	0/0	0/0	0/0	0/1	0/0	0/0	0/1	0/0	0/1	0/1	0/0	0/0	0/0	0/0	0/0	0/0	0/0	0/0	0/1	0/1	0/0	0/0	0/0	1/1	0/1	./.	0/0	0/0	0/0	0/0	0/0	0/0
ptg000026l_path_1	21008995	100083440|F|0-14:G>A-14:G>A	G	A	.	PASS	.	GT	0/0	0/0	0/0	0/0	0/0	0/0	0/0	0/0	0/0	0/0	0/0	0/0	0/0	0/0	0/0	0/0	0/0	0/0	0/0	0/0	0/0	0/0	0/0	0/0	0/0	0/0	0/0	0/0	0/0	0/0	0/0	0/0	0/1	0/0	./.	0/0	0/0	0/0	0/0	0/0	0/0
ptg000044l_path_1	5498744	100084870|F|0-14:T>C-14:T>C	T	C	.	PASS	.	GT	0/0	0/0	0/0	0/0	0/0	0/0	0/0	0/0	0/0	0/0	0/0	0/0	0/0	0/0	0/0	0/0	0/0	0/0	0/0	0/0	0/0	0/0	0/0	0/1	0/0	0/0	0/0	0/0	0/0	0/0	0/0	0/0	0/0	0/0	./.	0/0	0/0	0/0	0/0	0/0	0/0
ptg000069l_path_1	4466415	100085425|F|0-14:G>T-14:G>T	G	T	.	PASS	.	GT	0/0	0/0	0/1	0/1	0/0	0/0	0/0	0/0	0/0	0/1	0/0	0/0	0/0	0/1	0/0	0/0	0/0	0/0	0/0	0/0	0/0	0/0	0/0	0/0	0/0	0/0	0/0	0/0	0/0	0/0	0/0	0/0	0/0	0/0	./.	0/0	0/0	0/0	0/0	0/0	0/0
ptg000045l_path_1	3094445	100091410|F|0-14:C>T-14:C>T	C	T	.	PASS	.	GT	0/0	0/0	0/0	0/1	0/0	0/0	0/0	0/0	0/0	0/0	0/0	0/0	0/0	0/0	0/0	0/0	0/0	0/0	0/0	0/0	0/0	0/0	0/0	0/0	0/0	0/0	0/0	0/0	0/0	0/0	0/0	0/0	0/0	0/1	./.	0/0	0/0	0/0	0/0	0/0	0/0
UNK	75	100095935|F|0-14:T>A-14:T>A	T	A	.	PASS	.	GT	0/0	0/0	0/0	0/0	0/0	0/0	0/0	0/0	0/0	0/0	0/0	0/0	0/0	0/0	0/0	0/0	0/0	0/0	0/0	0/0	0/0	0/0	0/0	0/0	0/0	0/0	0/0	0/0	0/0	0/0	0/0	0/0	0/0	0/0	./.	./.	0/0	0/0	0/0	0/0	0/0
ptg000076l_path_1	10722144	100101833|F|0-14:T>C-14:T>C	T	C	.	PASS	.	GT	0/0	0/0	0/0	0/0	0/0	0/0	0/0	0/0	0/0	0/0	0/0	0/0	0/0	0/0	0/0	0/0	0/0	0/0	0/0	0/0	0/0	0/0	0/0	0/0	0/0	0/0	0/0	0/0	0/0	0/0	0/0	0/0	0/0	0/0	./.	0/1	0/0	0/0	0/0	0/0	0/0
ptg000007l_path_1	3941951	100102631|F|0-14:A>G-14:A>G	A	G	.	PASS	.	GT	0/0	0/1	0/0	0/0	0/0	0/0	0/0	0/0	0/0	0/0	0/0	0/0	0/0	0/0	0/0	0/0	0/0	0/0	0/0	0/0	0/0	0/0	0/0	0/0	0/0	0/0	0/0	0/0	0/0	0/0	0/0	0/0	0/0	0/1	./.	0/0	0/0	0/0	0/0	0/0	0/0
ptg000005l_path_1	23481439	100107093|F|0-14:C>T-14:C>T	C	T	.	PASS	.	GT	0/1	0/0	0/0	0/0	0/0	0/0	0/0	0/0	0/0	0/0	0/0	0/0	0/0	0/0	0/0	0/0	0/0	0/0	0/0	0/0	0/0	0/0	0/0	0/0	0/0	0/0	0/0	0/0	0/0	0/0	0/0	0/0	0/0	0/0	./.	0/0	0/0	0/0	0/0	0/0	0/0
ptg000005l_path_1	1235652	100107264|F|0-14:G>A-14:G>A	G	A	.	PASS	.	GT	0/0	0/0	0/0	0/1	0/0	0/0	0/0	0/0	0/0	0/0	0/0	0/0	0/0	0/0	0/0	0/0	0/0	0/0	0/0	0/0	0/0	0/0	0/0	0/0	0/0	0/0	0/0	0/0	0/0	0/0	0/0	0/0	0/0	0/0	./.	0/0	0/0	0/0	0/0	0/0	0/0
ptg000022l_path_1	7988429	100107679|F|0-14:G>A-14:G>A	G	A	.	PASS	.	GT	0/0	0/1	0/0	0/0	0/0	0/0	0/0	0/0	0/0	0/0	0/0	0/1	0/0	0/1	0/1	0/0	0/0	0/0	0/0	0/0	0/0	0/0	0/0	0/0	0/1	0/0	0/0	0/0	0/0	0/0	0/0	0/0	0/0	0/0	./.	0/0	0/0	0/0	0/0	0/0	0/1
ptg000019l_path_1	6301624	100107747|F|0-14:C>T-14:C>T	C	T	.	PASS	.	GT	0/0	0/0	0/0	0/0	0/0	0/0	0/0	0/0	0/0	0/0	0/0	0/0	0/0	0/0	0/0	0/0	0/0	0/0	0/0	0/0	0/1	0/0	0/0	0/0	0/0	0/0	0/0	0/0	0/0	0/0	0/0	0/0	0/0	0/0	./.	0/0	0/0	0/0	0/0	0/0	0/0
ptg000059l_path_1	13037769	100108285|F|0-14:C>T-14:C>T	C	T	.	PASS	.	GT	0/0	0/0	0/0	0/0	0/0	0/0	1/1	0/0	0/0	0/1	0/0	0/0	0/1	0/0	0/0	0/0	0/0	0/0	0/0	0/0	0/0	0/0	0/0	0/0	0/0	0/0	0/1	0/0	0/0	0/0	0/0	0/0	0/1	0/0	./.	0/0	0/0	0/1	0/0	0/0	0/1
ptg000036l_path_1	3479390	100109582|F|0-14:T>G-14:T>G	T	G	.	PASS	.	GT	0/0	0/0	0/0	0/0	0/0	0/0	0/0	0/0	0/0	0/0	0/0	0/0	0/1	0/0	0/0	0/0	0/0	0/1	0/0	0/1	0/1	0/1	0/0	0/1	0/1	0/0	0/1	0/1	0/0	0/0	0/0	0/0	0/0	0/0	./.	0/0	0/1	0/0	0/0	0/0	0/0
ptg000005l_path_1	9767343	100113198|F|0-14:T>A-14:T>A	T	A	.	PASS	.	GT	0/0	0/1	0/0	0/1	0/0	0/0	0/0	0/0	0/0	0/0	0/0	0/0	0/0	0/1	0/0	0/0	0/0	0/0	0/0	0/0	0/0	0/0	0/0	0/0	0/1	0/1	0/0	0/0	0/0	0/0	0/0	0/0	0/0	0/0	./.	0/1	0/0	0/0	0/0	0/0	0/0
ptg000031l_path_1	7327870	100113918|F|0-14:A>T-14:A>T	A	T	.	PASS	.	GT	0/0	1/1	1/1	1/1	0/0	0/0	0/0	0/0	0/0	0/0	0/0	1/1	0/0	1/1	1/1	0/0	0/0	0/0	0/0	0/0	0/0	0/0	1/1	0/0	1/1	1/1	0/0	0/0	0/0	0/0	0/0	0/0	0/0	1/1	./.	1/1	1/1	0/1	0/0	0/0	0/0
ptg000026l_path_1	9264749	100118731|F|0-14:C>T-14:C>T	C	T	.	PASS	.	GT	0/0	0/0	0/0	0/0	0/0	0/0	0/1	0/0	0/0	0/0	0/0	0/0	0/0	0/0	0/0	0/0	0/0	0/0	0/0	0/0	0/0	0/0	0/0	0/0	0/0	0/0	0/0	0/0	0/0	0/0	0/0	0/0	0/0	0/0	./.	0/0	0/0	0/0	0/0	0/0	0/0
ptg000026l_path_1	5512555	100118863|F|0-14:G>T-14:G>T	G	T	.	PASS	.	GT	0/0	0/0	0/0	0/0	0/0	0/0	0/0	0/0	0/0	0/0	0/0	0/0	0/0	0/0	0/0	0/0	0/0	0/0	0/0	0/0	0/0	0/0	0/0	0/0	0/0	0/0	0/0	0/0	0/0	0/0	0/0	0/0	0/0	0/0	./.	0/0	0/0	0/0	0/0	0/0	0/0
ptg000018l_path_1	4322438	100119704|F|0-14:C>G-14:C>G	C	G	.	PASS	.	GT	0/0	0/0	0/0	0/0	0/0	0/0	0/0	0/0	0/0	0/0	0/0	0/0	0/0	0/0	0/0	0/0	0/0	0/0	0/0	0/0	0/0	0/0	0/0	./.	0/0	0/0	0/0	0/0	0/0	0/0	0/0	0/0	0/0	0/0	1/1	0/0	0/0	0/0	0/0	0/0	0/0
ptg000001l_path_1	7277328	100121508|F|0-14:C>T-14:C>T	C	T	.	PASS	.	GT	0/0	0/0	0/0	0/0	0/0	0/0	0/0	0/0	0/0	0/0	0/0	0/1	0/0	0/1	0/0	0/0	0/0	0/0	0/0	0/0	0/0	0/0	0/0	0/0	0/1	0/1	0/0	0/0	0/0	0/0	0/0	0/0	0/0	0/0	./.	0/0	0/0	0/0	0/0	0/0	0/0
ptg000005l_path_1	12349140	100123415|F|0-14:C>A-14:C>A	C	A	.	PASS	.	GT	0/0	0/0	0/0	0/0	0/0	0/0	0/0	0/0	0/0	0/0	0/0	0/0	0/0	0/0	0/0	0/0	0/0	0/0	0/0	0/0	0/0	0/0	0/0	0/0	0/0	0/0	0/0	0/0	0/0	0/0	0/0	0/0	0/0	0/0	./.	0/0	0/0	0/0	0/0	0/0	0/1
ptg000007l_path_1	5139806	100126601|F|0-14:A>G-14:A>G	A	G	.	PASS	.	GT	0/1	0/0	0/0	0/0	0/0	0/0	0/0	0/0	0/1	0/1	0/0	0/0	0/0	0/0	0/0	0/0	0/0	0/1	0/1	0/0	0/1	0/1	0/0	0/1	0/0	0/0	1/1	0/1	0/1	0/1	0/1	0/0	0/0	0/0	./.	0/0	0/0	0/0	0/0	0/0	0/0
ptg000076l_path_1	6305500	100131642|F|0-14:T>C-14:T>C	T	C	.	PASS	.	GT	0/0	0/0	0/0	0/0	0/1	0/1	0/0	0/1	0/0	1/1	0/1	0/0	1/1	0/0	0/0	0/0	0/1	0/1	1/1	1/1	0/1	0/1	0/0	1/1	0/0	0/0	1/1	0/1	1/1	0/0	0/1	1/1	0/1	0/0	./.	0/0	0/0	0/0	1/1	0/0	0/0
ptg000014l_path_1	21973156	100132557|F|0-14:G>A-14:G>A	G	A	.	PASS	.	GT	0/1	0/1	0/0	0/1	0/1	1/1	1/1	0/1	1/1	1/1	0/1	0/0	1/1	0/0	0/0	0/1	1/1	1/1	1/1	1/1	1/1	1/1	0/0	1/1	0/0	0/0	1/1	1/1	0/1	1/1	1/1	0/1	0/1	0/0	./.	0/0	0/0	1/1	0/0	1/1	1/1
ptg000026l_path_1	2185647	100136231|F|0-14:A>T-14:A>T	A	T	.	PASS	.	GT	0/0	0/0	0/0	0/0	0/0	0/0	0/0	0/0	0/0	0/0	0/0	0/0	0/0	0/0	0/0	0/0	0/0	0/0	0/0	0/0	0/0	0/0	0/0	0/0	0/0	0/0	0/0	0/0	0/0	0/0	0/0	0/0	0/0	0/0	./.	0/0	0/0	0/0	0/1	0/0	0/0
ptg000069l_path_1	940378	100138878|F|0-14:G>A-14:G>A	G	A	.	PASS	.	GT	0/0	0/0	0/1	0/0	0/0	0/0	0/0	0/0	0/0	0/0	0/0	0/1	0/0	0/1	0/0	0/0	0/0	0/0	0/0	0/0	0/0	0/0	0/0	0/0	0/0	0/0	0/0	0/0	0/0	0/0	0/0	0/0	0/0	0/0	./.	0/0	0/1	0/0	0/0	0/0	0/0
ptg000045l_path_1	13923670	100024084|F|0-15:C>T-15:C>T	C	T	.	PASS	.	GT	0/0	0/0	0/0	0/0	0/0	0/0	0/0	0/0	0/0	0/0	0/0	0/0	0/0	0/0	0/0	0/0	0/0	0/0	0/0	0/0	0/0	0/0	0/0	0/0	0/0	0/0	0/0	0/0	0/0	0/0	0/0	0/0	0/0	0/0	./.	0/0	0/0	0/0	0/0	0/0	0/0
ptg000012l_path_1	4777886	100050964|F|0-15:G>T-15:G>T	G	T	.	PASS	.	GT	0/0	0/0	0/0	0/0	0/0	0/0	0/0	0/0	0/1	0/0	0/1	0/0	0/0	0/0	0/0	0/0	0/0	0/0	0/1	0/1	1/1	0/0	0/0	0/1	0/0	0/0	0/0	0/0	0/0	0/0	0/0	0/0	0/0	0/0	./.	0/0	0/0	0/0	0/1	0/0	0/0
ptg000033l_path_1	10008663	100052757|F|0-15:C>T-15:C>T	C	T	.	PASS	.	GT	0/0	0/0	0/0	0/0	0/0	0/0	0/0	0/0	0/0	0/0	0/0	0/0	0/0	0/0	0/0	0/0	0/0	0/0	0/0	0/0	0/0	0/0	0/0	1/1	0/0	0/0	0/0	0/0	0/0	0/0	0/0	0/0	0/0	0/0	./.	0/0	0/0	0/0	0/0	0/0	0/0
ptg000033l_path_1	2229847	100052894|F|0-15:A>T-15:A>T	A	T	.	PASS	.	GT	0/0	0/0	0/0	0/0	0/0	0/0	0/1	0/0	0/0	0/0	0/0	0/0	0/0	0/0	0/0	0/0	0/0	0/0	0/0	0/0	0/0	0/0	0/0	0/0	0/0	0/0	0/0	0/0	0/0	0/0	0/0	0/0	0/0	0/0	./.	0/0	0/0	0/0	0/0	0/0	0/0
ptg000007l_path_1	12457848	100065452|F|0-15:T>G-15:T>G	T	G	.	PASS	.	GT	0/0	0/0	1/1	0/0	0/0	0/0	0/0	0/0	0/0	0/0	0/0	0/0	0/0	0/0	0/0	0/0	0/0	0/0	0/0	0/0	0/0	0/0	0/1	0/0	0/0	0/0	0/0	0/0	0/0	0/0	0/0	0/0	0/0	0/0	./.	0/0	0/0	0/0	0/0	0/0	0/0
ptg000044l_path_1	9370672	100065902|F|0-15:G>A-15:G>A	G	A	.	PASS	.	GT	0/0	0/0	0/0	0/0	1/1	0/1	0/1	0/0	0/1	0/0	0/0	0/0	0/1	0/0	0/0	0/0	0/1	0/1	1/1	0/0	0/1	0/1	0/0	0/1	0/0	0/0	0/0	1/1	0/0	0/0	0/1	1/1	0/1	0/0	./.	0/0	0/0	1/1	0/1	0/0	0/0
ptg000022l_path_1	16492261	100073876|F|0-15:A>G-15:A>G	A	G	.	PASS	.	GT	0/0	0/0	0/0	0/1	0/0	0/0	0/0	0/0	0/0	0/0	0/0	0/1	0/0	0/0	0/0	0/0	0/0	0/0	0/0	0/0	0/0	0/0	0/1	0/0	0/0	0/1	0/0	0/0	0/0	0/0	0/0	0/0	0/0	0/0	./.	0/0	0/0	0/0	0/0	0/0	0/0
ptg000001l_path_1	6987536	100075895|F|0-15:C>T-15:C>T	C	T	.	PASS	.	GT	0/0	0/0	0/0	0/1	0/0	0/0	0/0	0/1	0/0	0/1	0/1	1/1	0/0	1/1	0/0	0/0	0/0	0/0	0/1	0/0	0/1	0/0	0/1	0/0	1/1	1/1	0/0	0/0	0/1	0/0	0/0	0/1	0/1	1/1	./.	0/1	0/1	0/0	0/0	0/1	0/1
ptg000005l_path_1	26249056	100076905|F|0-15:G>A-15:G>A	G	A	.	PASS	.	GT	0/1	0/0	0/0	0/0	0/0	0/0	0/0	0/1	0/0	0/0	0/0	0/0	0/1	0/0	0/0	0/0	0/0	0/0	0/0	0/0	0/0	0/0	0/0	0/0	0/0	0/0	0/0	0/0	0/0	1/1	0/0	0/0	0/0	0/0	./.	0/0	0/0	0/0	0/0	0/0	0/1
ptg000026l_path_1	21372519	100083365|F|0-15:T>C-15:T>C	T	C	.	PASS	.	GT	0/1	0/0	0/0	0/0	0/1	1/1	1/1	0/1	0/1	0/0	0/0	0/0	0/1	0/0	0/0	0/1	1/1	1/1	1/1	0/1	0/0	0/1	0/0	0/1	0/0	0/0	0/1	0/1	1/1	0/1	1/1	0/1	0/1	0/0	./.	0/0	0/0	0/0	0/0	0/1	0/0
ptg000026l_path_1	5708658	100092345|F|0-15:T>A-15:T>A	T	A	.	PASS	.	GT	0/0	1/1	1/1	1/1	0/0	0/0	0/0	0/0	0/0	0/0	0/0	1/1	0/0	1/1	1/1	0/1	0/0	0/0	0/0	0/0	0/0	0/1	1/1	0/0	1/1	1/1	0/0	0/0	0/1	0/0	0/0	0/0	0/0	1/1	./.	1/1	1/1	0/0	0/0	0/0	0/0
ptg000026l_path_1	19062348	100096134|F|0-15:A>T-15:A>T	A	T	.	PASS	.	GT	0/0	0/0	0/0	0/0	0/0	0/1	0/0	0/0	0/0	0/0	0/0	0/0	0/0	0/0	0/0	0/0	0/0	0/0	0/1	0/0	0/0	0/0	0/0	0/0	0/0	0/0	0/0	0/0	0/0	0/0	0/0	0/0	0/0	0/0	./.	0/0	0/0	0/0	0/0	0/0	0/0
ptg000020l_path_1	5748626	100096319|F|0-15:A>G-15:A>G	A	G	.	PASS	.	GT	0/0	0/0	0/0	0/0	0/0	0/0	0/1	0/0	1/1	0/0	0/1	0/1	0/0	0/0	0/0	0/1	0/0	0/0	0/0	1/1	0/0	0/1	0/0	0/0	0/0	0/0	1/1	0/0	0/1	0/0	1/1	0/0	0/0	0/0	./.	0/0	0/0	0/0	0/0	0/1	0/1
ptg000026l_path_1	10941587	100097832|F|0-15:A>G-15:A>G	A	G	.	PASS	.	GT	0/1	1/1	1/1	1/1	0/1	0/0	0/1	0/0	0/0	0/0	0/0	1/1	0/0	1/1	1/1	0/0	0/1	0/1	0/0	0/0	0/1	0/0	1/1	1/1	1/1	0/1	0/1	0/1	0/1	0/0	0/0	1/1	0/1	1/1	./.	1/1	1/1	0/1	0/0	0/1	0/0
ptg000022l_path_1	4928001	67619973|F|0-15:G>A-15:G>A	G	A	.	PASS	.	GT	0/0	0/1	0/0	0/1	0/0	0/0	0/0	0/0	0/0	0/0	0/0	0/0	0/0	0/1	1/1	./.	0/0	0/0	0/0	0/0	0/0	0/0	0/1	0/0	0/1	0/0	0/0	0/0	0/0	0/0	0/0	0/0	0/0	0/0	0/0	0/1	0/0	0/0	0/0	0/0	0/0
ptg000047l_path_1	1725224	100101981|F|0-15:T>A-15:T>A	T	A	.	PASS	.	GT	0/1	0/1	0/0	0/1	0/0	1/1	0/0	0/0	0/0	0/0	0/0	0/0	0/0	0/1	0/0	0/0	0/0	0/0	0/1	0/1	0/1	0/0	0/0	0/0	0/0	0/0	0/1	0/0	0/0	0/0	0/0	0/1	0/0	0/0	./.	0/1	0/1	0/1	0/0	0/1	0/0
ptg000040l_path_1	15493784	100104610|F|0-15:T>C-15:T>C	T	C	.	PASS	.	GT	0/1	0/0	0/0	0/0	0/1	0/1	1/1	1/1	1/1	1/1	1/1	0/0	1/1	0/0	0/0	1/1	1/1	0/1	1/1	1/1	1/1	1/1	0/0	1/1	0/0	0/0	1/1	1/1	0/1	1/1	1/1	1/1	1/1	0/0	./.	0/0	0/0	0/0	1/1	1/1	1/1
UNK	76	100106521|F|0-15:A>T-15:A>T	A	T	.	PASS	.	GT	0/1	0/1	0/0	0/0	1/1	0/1	0/1	0/1	1/1	0/1	1/1	1/1	0/1	0/0	0/0	1/1	1/1	0/0	0/0	1/1	0/0	0/0	0/0	0/0	0/1	0/0	1/1	0/1	1/1	1/1	0/0	0/1	1/1	0/1	./.	0/1	0/1	0/0	0/1	0/0	0/1
ptg000019l_path_1	6301625	100107747|F|0-15:G>A-15:G>A	G	A	.	PASS	.	GT	0/0	0/0	0/0	0/0	0/0	0/0	0/0	0/0	0/0	0/0	0/0	0/0	0/0	0/0	0/0	0/0	0/0	0/0	0/0	0/0	0/0	0/0	0/0	0/0	0/0	0/0	0/0	0/0	0/0	0/0	0/0	0/0	0/0	0/0	./.	0/0	0/0	0/0	0/0	0/0	0/0
ptg000030l_path_1	2278800	100109879|F|0-15:T>A-15:T>A	T	A	.	PASS	.	GT	0/0	0/0	0/0	0/0	0/0	0/0	0/0	0/0	0/0	0/0	0/0	0/0	0/0	0/0	0/0	0/0	0/0	0/0	0/0	0/0	0/0	0/0	0/0	0/0	0/0	0/0	0/0	0/0	0/0	0/0	0/0	0/0	0/0	0/0	./.	0/0	0/1	0/0	0/0	0/0	0/0
ptg000076l_path_1	1127440	100112785|F|0-15:G>A-15:G>A	G	A	.	PASS	.	GT	0/0	0/1	0/0	0/0	0/1	0/0	0/0	0/1	0/0	0/0	0/0	0/0	0/0	0/0	0/1	0/0	0/0	0/0	0/0	0/1	0/0	0/0	0/0	0/0	0/0	0/0	0/0	0/0	0/0	0/1	0/1	0/1	0/0	0/0	./.	0/0	0/0	0/0	0/0	0/1	0/1
ptg000021l_path_1	4514940	100113351|F|0-15:G>A-15:G>A	G	A	.	PASS	.	GT	0/0	1/1	1/1	1/1	0/0	0/0	0/0	0/0	0/1	0/0	0/0	1/1	0/0	1/1	1/1	0/0	0/0	0/0	0/0	0/0	0/0	0/0	1/1	0/0	1/1	1/1	0/0	0/0	0/0	0/0	0/0	0/0	0/1	1/1	./.	1/1	1/1	0/0	0/0	0/0	0/0
ptg000020l_path_1	87570	100114313|F|0-15:C>T-15:C>T	C	T	.	PASS	.	GT	0/0	0/0	0/0	0/0	0/0	0/0	0/0	0/0	0/0	0/0	0/1	0/0	0/0	0/0	0/0	0/0	0/0	0/0	0/0	0/0	0/0	0/0	0/0	0/0	0/0	0/0	0/0	0/0	0/0	0/0	0/0	0/0	0/0	0/0	./.	0/0	0/0	0/0	0/0	0/0	0/0
ptg000057l_path_1	1094971	100121978|F|0-15:C>T-15:C>T	C	T	.	PASS	.	GT	0/0	0/0	0/0	0/0	1/1	0/0	0/0	0/1	0/0	0/1	0/1	0/0	1/1	0/0	0/0	0/0	0/0	0/1	0/0	0/0	0/0	0/0	0/0	0/0	0/0	0/0	0/0	0/0	0/0	0/0	0/1	0/0	0/0	0/0	./.	0/0	0/0	0/0	0/0	0/0	0/0
ptg000005l_path_1	2509221	100129491|F|0-15:T>A-15:T>A	T	A	.	PASS	.	GT	1/1	0/1	0/1	0/0	0/1	0/1	0/1	0/1	0/1	0/0	0/0	0/0	0/0	0/1	0/1	0/0	1/1	0/1	0/0	0/0	0/0	0/1	0/0	0/0	0/1	0/1	0/1	0/1	0/0	0/0	0/1	0/1	0/1	0/1	./.	0/1	0/1	0/1	0/0	0/0	0/1
ptg000022l_path_1	6892855	100129749|F|0-15:C>T-15:C>T	C	T	.	PASS	.	GT	0/0	0/1	0/0	0/0	0/0	0/0	0/0	0/0	0/0	0/0	0/0	0/0	0/0	0/0	0/0	0/0	0/0	0/0	0/1	0/0	0/0	0/0	0/0	0/0	0/0	0/0	0/0	0/0	0/0	0/0	0/1	0/0	0/0	0/0	./.	0/0	0/0	0/0	0/0	0/0	0/0
ptg000011l_path_1	6201428	100129920|F|0-15:G>A-15:G>A	G	A	.	PASS	.	GT	0/0	0/1	0/1	0/0	0/0	0/0	0/0	0/0	0/0	0/0	0/0	0/0	0/0	0/0	0/0	0/0	0/0	0/0	0/0	0/0	0/1	0/0	0/0	0/0	0/0	0/1	0/0	0/0	0/0	0/0	0/0	0/0	0/0	0/0	./.	0/0	0/1	0/0	0/0	0/0	0/0
ptg000040l_path_1	6912623	100137828|F|0-15:C>A-15:C>A	C	A	.	PASS	.	GT	0/0	0/0	0/0	0/0	0/1	0/0	0/0	0/1	0/1	0/0	0/0	0/0	0/1	0/0	0/0	0/0	0/0	0/0	0/0	0/0	0/0	0/0	0/0	0/1	0/0	0/0	0/1	0/1	0/0	0/1	0/0	0/0	0/0	0/0	./.	0/0	0/0	0/0	0/0	0/1	0/0
ptg000011l_path_1	16039401	100137848|F|0-15:A>T-15:A>T	A	T	.	PASS	.	GT	0/0	0/0	0/0	0/0	0/0	0/0	0/0	0/0	0/0	0/0	0/0	0/0	0/0	0/0	0/0	0/0	0/0	0/0	0/0	0/0	0/0	0/0	0/0	0/0	0/0	0/0	0/0	0/0	0/0	0/0	0/0	0/0	0/1	0/0	./.	0/0	0/0	0/0	0/0	0/0	0/0
ptg000036l_path_1	5768111	100141555|F|0-15:A>G-15:A>G	A	G	.	PASS	.	GT	0/0	0/1	0/0	0/1	0/0	0/0	0/0	0/0	0/0	0/0	0/0	0/0	0/1	0/0	0/0	0/0	0/0	0/0	0/0	0/0	0/0	0/0	0/0	0/0	0/0	0/1	0/0	0/0	0/0	0/0	0/0	0/0	0/0	0/0	./.	0/0	0/0	0/0	0/1	0/0	0/0
ptg000011l_path_1	8590542	100143507|F|0-15:G>A-15:G>A	G	A	.	PASS	.	GT	0/0	0/0	0/1	0/0	0/0	0/0	0/0	0/0	0/0	0/0	0/0	0/1	0/0	1/1	0/0	0/0	0/0	0/0	0/0	0/0	0/0	0/0	0/0	0/0	0/0	0/1	0/0	0/0	0/0	0/0	0/0	0/0	0/0	0/0	./.	0/0	0/0	0/0	0/0	0/0	0/0
ptg000047l_path_1	14204148	100145577|F|0-15:C>T-15:C>T	C	T	.	PASS	.	GT	0/0	0/0	0/1	1/1	0/0	0/0	0/0	0/0	0/0	0/0	0/0	0/1	0/0	0/1	0/0	0/1	0/0	0/0	0/1	0/0	0/0	0/0	1/1	0/0	0/0	0/1	0/0	0/1	0/1	0/0	0/0	0/0	0/0	0/0	./.	0/0	0/0	0/0	0/1	0/0	0/0
ptg000075l_path_1	2084667	100147675|F|0-15:A>G-15:A>G	A	G	.	PASS	.	GT	0/0	0/0	0/0	0/0	0/1	0/1	0/1	0/1	0/1	1/1	0/1	0/0	0/1	0/0	0/0	1/1	0/1	0/1	0/1	0/1	0/0	0/1	0/0	0/1	0/0	0/0	0/0	0/0	0/0	0/1	0/0	0/0	0/1	0/0	./.	0/0	0/0	0/0	0/0	0/1	0/0
ptg000005l_path_1	10272662	100149704|F|0-15:C>A-15:C>A	C	A	.	PASS	.	GT	0/0	0/0	0/0	0/0	0/0	0/0	0/0	0/0	0/0	0/0	0/0	0/0	0/0	0/0	0/0	0/0	0/0	0/0	0/0	0/0	0/0	0/0	0/0	0/0	0/0	0/0	0/0	0/0	0/0	0/0	0/0	0/0	0/0	0/1	./.	0/0	0/0	0/0	0/0	0/0	0/0
ptg000001l_path_1	12576701	100024542|F|0-16:T>A-16:T>A	T	A	.	PASS	.	GT	0/0	0/0	0/0	0/0	0/0	0/0	0/0	0/0	0/0	0/0	0/0	0/1	0/0	0/0	0/1	0/0	0/1	0/0	0/0	0/0	0/0	0/0	0/0	0/0	0/0	0/0	0/0	0/0	0/0	0/0	0/0	0/0	0/0	0/0	./.	0/0	0/0	0/0	0/0	0/0	0/0
ptg000044l_path_1	5301475	100025362|F|0-16:A>T-16:A>T	A	T	.	PASS	.	GT	0/0	0/0	0/0	0/0	0/0	0/0	0/0	0/0	0/0	0/0	0/0	0/0	0/0	0/0	0/0	0/0	0/0	0/0	0/0	0/0	0/0	0/0	0/0	0/0	0/0	0/0	0/0	0/0	0/0	0/0	0/0	0/0	0/0	0/0	./.	0/0	0/0	0/0	0/0	0/0	0/0
ptg000022l_path_1	1688844	100025680|F|0-16:C>T-16:C>T	C	T	.	PASS	.	GT	0/0	0/0	0/0	0/0	0/0	0/0	0/0	0/0	0/0	0/0	0/0	0/0	0/0	0/0	0/0	0/0	0/0	0/0	0/0	0/0	0/0	0/0	0/0	0/0	0/0	0/0	0/0	0/0	0/0	0/0	0/0	0/0	0/0	0/0	./.	0/0	0/0	0/0	0/0	0/0	0/0
UNK	77	100048299|F|0-16:A>G-16:A>G	A	G	.	PASS	.	GT	0/0	0/0	0/0	0/0	0/0	0/0	0/0	0/1	0/0	0/0	0/0	0/0	0/0	0/0	0/0	0/1	0/1	0/0	0/0	0/0	0/0	0/0	0/0	0/0	0/0	0/0	0/0	0/0	0/0	0/0	0/0	0/0	0/0	0/0	./.	0/0	0/0	0/0	0/0	0/0	0/0
ptg000044l_path_1	7759109	100050771|F|0-16:G>T-16:G>T	G	T	.	PASS	.	GT	0/0	0/1	0/0	0/0	0/0	0/0	0/0	0/0	0/0	0/0	0/0	0/0	0/0	0/1	0/0	0/0	0/0	0/0	0/0	0/0	0/0	0/0	0/0	0/0	0/0	0/0	0/0	0/0	0/0	0/0	0/0	0/0	0/0	0/0	./.	0/1	0/1	0/0	0/0	0/0	0/0
ptg000030l_path_1	1962040	100052787|F|0-16:G>T-16:G>T	G	T	.	PASS	.	GT	0/0	0/0	0/0	0/0	0/0	0/0	0/0	0/0	0/0	0/0	0/0	0/0	0/0	0/0	0/1	0/0	0/0	0/0	0/0	0/0	0/0	0/0	0/0	0/0	0/0	0/0	0/0	0/0	0/0	0/0	0/0	0/0	0/0	0/1	./.	0/0	0/0	0/0	0/0	0/0	0/0
ptg000031l_path_1	2186102	100063155|F|0-16:A>T-16:A>T	A	T	.	PASS	.	GT	0/0	0/0	0/0	0/0	0/0	0/0	0/0	0/0	0/0	0/1	0/0	0/0	0/0	0/0	0/0	0/0	0/0	0/0	0/0	0/0	0/0	0/0	0/0	0/0	0/0	0/0	0/0	0/0	0/0	1/1	0/0	0/0	0/0	0/0	./.	0/0	0/0	1/1	0/0	1/1	0/1
ptg000016l_path_1	3736018	100073724|F|0-16:C>G-16:C>G	C	G	.	PASS	.	GT	0/0	0/0	0/0	0/0	0/0	0/0	0/0	0/0	0/0	0/0	0/0	0/1	0/0	0/0	0/0	0/0	0/0	0/0	0/0	0/0	0/0	0/0	0/0	0/0	0/1	0/0	0/0	0/0	0/0	0/0	0/0	0/0	0/0	0/1	./.	0/1	0/0	0/0	0/0	0/0	0/0
UNK	78	100076214|F|0-16:T>G-16:T>G	T	G	.	PASS	.	GT	0/0	0/0	0/0	0/0	0/0	0/0	0/0	0/0	0/0	0/0	0/0	0/0	0/0	0/0	0/0	0/1	0/0	0/0	0/0	0/0	0/0	0/0	0/0	0/0	0/0	0/0	0/0	0/0	0/0	0/0	0/0	0/0	0/0	0/0	./.	0/0	0/0	0/0	0/0	0/0	0/0
ptg000059l_path_1	11684420	100076449|F|0-16:T>G-16:T>G	T	G	.	PASS	.	GT	0/0	0/0	0/0	0/0	0/0	0/0	0/0	0/0	0/0	0/0	0/1	0/0	0/0	0/0	0/0	0/0	0/0	0/0	0/0	0/0	0/0	0/0	0/0	0/0	0/0	0/0	0/0	0/0	0/0	0/0	0/0	0/0	0/0	0/0	./.	0/0	0/0	0/0	0/0	0/0	0/0
ptg000039l_path_1	6322990	100082688|F|0-16:T>C-16:T>C	T	C	.	PASS	.	GT	0/0	0/0	0/0	0/0	0/0	1/1	0/0	0/0	0/0	0/0	0/0	0/0	0/0	0/0	0/0	0/0	0/0	1/1	0/0	0/0	0/0	0/0	0/0	0/0	0/0	0/0	0/0	0/1	0/0	0/0	0/0	0/0	0/1	0/0	./.	0/0	0/0	0/0	0/1	0/0	0/0
ptg000040l_path_1	4192431	100082746|F|0-16:C>A-16:C>A	C	A	.	PASS	.	GT	0/0	0/0	0/0	0/0	0/0	0/0	0/0	0/0	0/0	0/0	0/0	0/0	0/0	0/0	0/0	0/0	0/0	0/0	0/0	0/0	0/0	0/0	0/0	0/0	0/0	0/0	0/0	0/0	0/0	0/0	0/0	0/0	0/0	0/0	./.	0/0	0/0	0/0	0/0	0/0	0/0
ptg000033l_path_1	11527626	100083524|F|0-16:G>A-16:G>A	G	A	.	PASS	.	GT	0/0	0/0	0/0	0/0	0/0	0/0	0/0	0/0	0/0	0/0	0/0	0/0	0/0	0/0	0/0	0/0	0/0	0/0	0/0	0/0	0/0	0/0	0/1	0/0	0/1	0/1	0/0	0/0	0/0	0/0	0/0	0/0	0/0	0/1	./.	1/1	0/1	0/0	0/0	0/0	0/0
ptg000059l_path_1	859434	100085983|F|0-16:T>A-16:T>A	T	A	.	PASS	.	GT	1/1	0/0	1/1	1/1	0/1	1/1	1/1	0/1	0/0	0/1	0/0	1/1	0/0	1/1	1/1	1/1	0/1	0/1	0/1	0/1	0/1	0/0	1/1	0/0	1/1	0/0	0/1	0/1	0/0	0/1	0/0	0/1	0/0	1/1	./.	1/1	1/1	0/0	0/0	0/0	0/0
ptg000001l_path_1	1946283	100089204|F|0-16:C>T-16:C>T	C	T	.	PASS	.	GT	0/0	0/0	0/0	0/0	0/0	0/0	0/0	0/0	0/0	0/0	0/0	0/0	0/0	0/0	0/0	0/0	0/0	0/0	0/0	0/0	0/0	0/0	0/0	0/0	0/0	0/0	0/0	0/0	0/0	0/0	0/0	0/0	1/1	0/0	./.	0/0	0/0	0/0	0/0	0/0	0/0
ptg000075l_path_1	2100398	100089207|F|0-16:C>T-16:C>T	C	T	.	PASS	.	GT	0/1	0/0	0/0	0/0	0/0	0/0	0/0	0/0	0/0	0/0	0/0	0/0	0/0	0/0	0/0	0/0	0/0	0/0	0/0	0/0	0/0	0/0	0/0	0/0	0/0	0/0	0/1	0/0	0/0	0/0	0/0	0/0	0/1	0/0	./.	0/0	0/0	0/0	0/0	0/0	0/0
ptg000026l_path_1	4027237	100092059|F|0-16:C>T-16:C>T	C	T	.	PASS	.	GT	0/0	0/0	0/0	0/0	0/0	0/0	0/0	0/0	0/0	0/0	0/0	0/0	0/0	0/0	0/0	0/0	0/0	0/0	0/0	0/0	0/0	0/0	0/0	0/0	0/0	0/0	0/0	0/0	0/0	0/0	0/0	0/0	0/0	0/0	1/1	0/0	0/0	0/0	0/0	0/0	0/0
ptg000033l_path_1	2860235	100095583|F|0-16:C>T-16:C>T	C	T	.	PASS	.	GT	0/0	0/0	0/0	0/0	0/0	0/1	0/1	0/1	0/1	0/1	0/1	0/0	0/1	0/0	0/0	0/1	0/0	0/0	0/1	0/1	0/1	0/1	0/0	0/1	0/0	0/0	0/0	0/0	0/0	0/0	0/1	0/1	1/1	0/0	./.	0/0	0/0	1/1	1/1	0/1	0/0
ptg000018l_path_1	1903786	100095669|F|0-16:C>G-16:C>G	C	G	.	PASS	.	GT	0/0	0/0	1/1	0/0	0/0	0/0	0/0	0/0	0/0	0/0	0/0	0/0	0/1	0/1	0/0	0/0	0/0	0/0	0/0	0/0	0/0	0/0	0/0	0/0	0/0	0/0	0/0	0/0	0/0	0/0	0/0	0/0	0/0	0/0	./.	0/1	0/0	0/0	0/0	0/0	0/0
ptg000040l_path_1	3694023	100097755|F|0-16:G>A-16:G>A	G	A	.	PASS	.	GT	0/0	0/0	0/0	0/0	0/0	0/0	0/0	0/0	0/0	0/0	0/0	0/0	0/0	0/0	0/0	0/0	0/0	0/0	0/0	0/0	0/0	0/0	0/0	0/0	0/0	0/0	0/0	0/0	0/0	0/0	0/0	0/0	0/0	0/1	./.	0/0	0/0	0/0	0/0	0/0	0/0
ptg000022l_path_1	4054668	100097899|F|0-16:T>A-16:T>A	T	A	.	PASS	.	GT	0/0	0/0	0/0	0/0	0/0	0/0	0/0	0/0	0/0	0/0	0/0	0/0	0/0	0/0	0/0	0/0	0/0	0/0	0/0	0/0	0/0	0/0	0/0	0/0	0/0	0/0	0/0	0/0	0/0	0/0	0/0	0/0	0/0	0/0	./.	0/0	0/0	0/0	0/0	0/0	0/0
ptg000076l_path_1	11145777	100098676|F|0-16:G>A-16:G>A	G	A	.	PASS	.	GT	0/0	0/1	0/0	0/1	0/0	0/0	0/1	0/0	0/0	0/0	0/0	0/0	0/0	0/0	0/1	0/0	0/0	0/0	0/0	0/0	0/0	0/0	0/1	0/0	0/0	0/0	0/0	0/0	0/0	0/0	0/0	0/0	0/0	0/1	./.	0/0	0/0	0/0	0/0	0/0	0/1
ptg000005l_path_1	18897534	100099245|F|0-16:G>T-16:G>T	G	T	.	PASS	.	GT	0/0	0/0	0/1	0/0	0/0	0/0	0/0	0/0	0/0	0/0	0/0	0/1	0/0	0/0	0/0	0/0	0/0	0/0	0/0	0/0	0/0	0/0	0/0	0/0	0/0	0/0	0/0	0/0	0/0	0/0	0/0	0/0	0/0	0/0	./.	0/0	0/0	0/0	0/0	0/0	0/0
ptg000069l_path_1	1545757	100102286|F|0-16:G>T-16:G>T	G	T	.	PASS	.	GT	0/0	0/0	0/0	0/0	0/1	0/0	0/0	0/1	0/0	0/0	0/0	0/0	0/0	0/0	0/0	0/0	0/0	0/1	0/0	0/0	0/0	0/0	0/0	0/0	0/0	0/0	0/0	0/0	0/0	0/0	0/0	0/0	0/0	0/0	./.	0/0	0/0	0/0	0/0	0/0	0/0
ptg000011l_path_1	6999306	100107630|F|0-16:A>G-16:A>G	A	G	.	PASS	.	GT	0/0	0/0	0/0	0/0	0/0	0/0	0/0	0/0	0/0	0/0	0/1	0/0	0/0	0/0	0/0	0/0	0/0	0/0	0/0	0/0	0/0	0/0	0/0	0/0	0/0	0/0	0/0	0/0	0/0	0/0	0/0	0/0	0/0	0/0	./.	0/0	0/0	0/0	0/0	0/1	0/0
ptg000020l_path_1	2275262	100108442|F|0-16:C>G-16:C>G	C	G	.	PASS	.	GT	0/0	0/0	0/0	0/0	0/1	0/0	0/0	0/0	0/0	0/0	0/1	0/0	0/1	0/1	0/0	0/1	0/0	0/0	0/0	0/1	0/1	0/0	1/1	0/0	0/1	0/0	1/1	0/0	0/0	0/0	0/0	0/1	0/0	1/1	./.	0/0	0/0	0/0	1/1	0/1	0/0
ptg000001l_path_1	1886961	100111546|F|0-16:C>T-16:C>T	C	T	.	PASS	.	GT	0/0	0/0	0/0	0/1	0/0	0/0	0/0	0/0	0/0	0/0	0/0	0/0	0/0	0/1	0/0	0/0	0/1	0/0	0/0	0/0	0/0	0/0	0/0	0/0	0/1	0/1	0/0	0/0	0/0	0/0	0/0	0/0	0/0	0/0	./.	0/1	0/1	0/0	0/0	0/0	0/0
ptg000040l_path_1	3991278	100114302|F|0-16:A>G-16:A>G	A	G	.	PASS	.	GT	0/0	0/0	0/0	0/0	0/0	0/0	0/0	0/0	0/0	0/0	0/0	0/0	0/1	0/0	0/0	0/0	0/0	0/0	0/0	0/0	0/0	0/0	0/0	0/0	0/0	0/0	0/0	0/0	0/0	0/0	0/0	0/0	0/0	0/0	./.	0/0	0/0	0/0	0/0	0/0	0/0
ptg000031l_path_1	174037	100116370|F|0-16:C>T-16:C>T	C	T	.	PASS	.	GT	0/0	1/1	1/1	1/1	0/0	0/0	0/0	0/0	0/0	0/0	0/0	0/1	0/0	1/1	0/1	0/0	0/0	0/0	0/0	0/0	0/0	0/0	1/1	0/0	0/1	1/1	0/0	0/0	0/0	0/0	0/0	0/0	0/0	0/0	./.	0/1	0/1	0/0	0/0	0/0	0/0
UNK	79	100117180|F|0-16:T>C-16:T>C	T	C	.	PASS	.	GT	1/1	1/1	1/1	1/1	1/1	1/1	1/1	1/1	1/1	1/1	1/1	1/1	1/1	1/1	1/1	1/1	1/1	1/1	1/1	1/1	1/1	1/1	1/1	1/1	1/1	1/1	1/1	1/1	1/1	1/1	1/1	1/1	1/1	1/1	0/0	1/1	1/1	1/1	1/1	1/1	1/1
ptg000011l_path_1	6583372	100124264|F|0-16:G>A-16:G>A	G	A	.	PASS	.	GT	0/0	0/0	0/0	0/0	0/0	0/0	0/0	0/0	0/0	0/0	0/0	0/0	1/1	0/0	0/0	0/0	0/1	0/0	0/0	0/0	0/0	0/1	0/0	0/0	0/0	0/0	0/0	0/1	0/0	0/0	0/0	0/0	0/0	0/0	./.	0/0	0/0	0/0	0/0	0/0	0/1
ptg000049l_path_1	690625	100126366|F|0-16:G>A-16:G>A	G	A	.	PASS	.	GT	0/0	0/0	0/1	0/0	0/0	0/0	0/0	0/0	0/0	0/0	0/0	0/0	0/0	0/1	0/0	0/0	0/0	0/0	0/0	0/0	0/0	0/0	0/0	0/0	0/1	0/0	0/0	0/0	0/0	0/0	0/0	0/0	0/0	0/0	./.	0/1	0/1	0/0	0/0	0/0	0/0
ptg000045l_path_1	16264807	100129633|F|0-16:C>A-16:C>A	C	A	.	PASS	.	GT	0/1	0/0	0/0	0/0	0/0	0/0	0/0	0/0	0/0	0/0	0/0	0/0	0/0	0/0	0/0	0/0	0/0	0/0	0/0	0/0	0/0	0/1	0/0	0/0	0/0	0/0	0/1	0/0	0/0	0/0	0/0	0/0	0/0	0/0	./.	0/0	0/0	0/0	0/0	0/0	0/0
UNK	80	100131342|F|0-16:T>C-16:T>C	T	C	.	PASS	.	GT	1/1	0/1	0/1	0/1	1/1	1/1	0/1	0/1	1/1	1/1	1/1	0/0	1/1	0/1	0/1	1/1	1/1	1/1	1/1	1/1	1/1	1/1	0/1	1/1	0/0	0/1	0/1	0/1	1/1	1/1	0/1	1/1	1/1	./.	./.	0/1	0/0	1/1	1/1	1/1	1/1
UNK	81	42707108|F|0-16:A>G-16:A>G	A	G	.	PASS	.	GT	0/0	0/0	0/0	0/0	0/0	0/1	0/0	0/1	0/0	0/0	0/0	0/0	0/0	0/0	0/0	0/1	0/1	0/1	0/0	0/0	0/0	0/0	0/0	0/0	0/0	0/0	0/0	0/0	0/0	0/0	0/0	0/0	0/0	0/0	./.	0/0	0/0	0/1	0/1	0/0	0/0
ptg000033l_path_1	2382075	100133591|F|0-16:G>A-16:G>A	G	A	.	PASS	.	GT	0/0	0/0	0/0	0/0	0/0	0/0	0/1	0/0	0/0	0/0	0/0	0/0	0/0	0/0	0/0	0/0	0/0	0/1	0/0	0/0	0/1	0/0	0/0	0/0	0/0	0/0	0/0	0/0	0/0	0/1	0/0	0/1	0/0	0/0	./.	0/0	0/0	0/0	0/0	0/0	0/0
ptg000059l_path_1	5236789	100136477|F|0-16:G>A-16:G>A	G	A	.	PASS	.	GT	0/0	1/1	0/0	0/0	0/0	0/0	0/0	0/0	0/0	0/0	0/0	0/1	0/0	1/1	1/1	0/0	0/0	0/0	0/1	0/0	0/0	0/0	0/0	0/0	1/1	0/1	0/0	0/0	0/0	0/1	0/0	0/0	0/1	0/1	./.	0/0	1/1	0/1	0/0	0/0	0/1
ptg000049l_path_1	3300037	100137153|F|0-16:G>A-16:G>A	G	A	.	PASS	.	GT	0/0	0/0	0/0	0/0	0/1	0/0	0/1	0/0	0/0	0/0	0/0	0/0	0/1	0/0	0/0	0/0	0/1	0/0	0/0	0/0	0/0	0/0	0/0	0/0	0/0	0/0	0/0	0/1	0/0	0/0	0/0	0/0	0/0	0/0	./.	0/0	0/0	0/0	0/0	0/0	0/0
ptg000040l_path_1	6594348	100137579|F|0-16:C>T-16:C>T	C	T	.	PASS	.	GT	0/0	0/1	1/1	0/0	0/0	0/0	0/0	0/0	0/0	0/0	0/0	0/1	0/0	0/1	0/1	0/0	0/0	0/0	0/0	0/0	0/0	0/0	0/0	0/0	0/1	0/1	0/0	0/0	0/0	0/0	0/0	0/0	0/0	0/1	./.	0/0	0/1	0/0	0/0	0/0	0/0
ptg000022l_path_1	2509155	100138690|F|0-16:C>A-16:C>A	C	A	.	PASS	.	GT	0/0	0/1	0/1	0/1	0/0	0/0	0/1	0/0	0/0	0/0	0/0	0/0	1/1	1/1	1/1	0/1	0/0	0/0	0/0	0/0	0/1	0/0	0/1	0/0	0/0	0/1	0/0	0/1	0/0	0/0	0/0	0/0	0/0	0/1	./.	1/1	0/0	0/1	0/0	0/0	0/0
ptg000026l_path_1	21898160	100138920|F|0-16:G>A-16:G>A	G	A	.	PASS	.	GT	1/1	1/1	1/1	1/1	1/1	1/1	1/1	1/1	./.	1/1	1/1	1/1	1/1	1/1	1/1	1/1	1/1	1/1	1/1	1/1	1/1	1/1	1/1	1/1	1/1	1/1	1/1	1/1	1/1	1/1	1/1	1/1	1/1	1/1	0/0	1/1	1/1	1/1	1/1	1/1	1/1
ptg000026l_path_1	16624160	100140576|F|0-16:C>G-16:C>G	C	G	.	PASS	.	GT	0/1	0/0	0/0	0/0	0/0	1/1	0/0	0/0	1/1	0/0	0/0	0/0	0/0	0/0	0/0	1/1	0/0	0/0	0/1	0/0	0/0	0/0	0/0	0/1	0/0	0/0	0/1	0/1	0/0	0/0	0/0	0/0	0/0	0/0	./.	0/0	0/0	0/0	1/1	0/0	0/1
ptg000042l_path_1	5364088	100142748|F|0-16:T>A-16:T>A	T	A	.	PASS	.	GT	0/0	0/0	0/0	0/0	0/0	0/0	0/0	0/1	0/0	0/0	0/0	0/0	0/0	0/0	0/0	0/0	0/0	0/0	0/0	0/0	0/0	0/0	0/0	0/0	0/0	0/0	0/0	0/0	0/0	0/0	0/0	0/0	0/0	0/0	./.	0/0	0/0	0/0	0/0	0/0	0/0
ptg000012l_path_1	4512199	100143328|F|0-16:A>T-16:A>T	A	T	.	PASS	.	GT	0/0	0/1	0/0	0/0	0/1	0/0	0/0	0/1	1/1	0/0	0/0	0/1	0/0	0/1	0/0	0/0	0/0	0/0	0/0	0/0	0/0	0/0	0/0	0/0	0/0	0/0	0/1	0/0	0/1	0/0	0/1	0/1	0/0	0/0	./.	1/1	0/1	1/1	0/0	0/0	0/0
ptg000031l_path_1	2186102	100149490|F|0-16:A>T-16:A>T	A	T	.	PASS	.	GT	0/0	0/0	0/0	0/0	0/0	0/0	0/0	0/0	0/0	0/1	0/0	0/0	0/0	0/0	0/0	0/0	0/0	0/0	0/0	0/0	0/1	0/0	0/0	0/0	0/0	0/0	0/0	0/0	0/0	0/1	0/0	0/0	0/0	0/0	./.	0/0	0/0	1/1	0/0	1/1	0/1
ptg000045l_path_1	15333385	100150602|F|0-16:G>A-16:G>A	G	A	.	PASS	.	GT	0/0	0/1	0/0	0/1	0/0	0/0	0/0	0/0	0/0	0/0	0/0	0/0	0/0	0/0	0/0	0/0	0/0	0/0	0/0	0/0	0/1	0/0	0/1	0/0	0/0	0/0	0/0	0/0	0/0	0/0	0/0	0/0	0/0	0/0	./.	0/0	0/0	0/0	0/0	0/0	0/0
ptg000021l_path_1	4501487	100150717|F|0-16:C>T-16:C>T	C	T	.	PASS	.	GT	0/0	0/0	0/0	0/0	0/0	0/0	0/0	0/0	0/0	0/0	0/0	0/0	0/0	0/0	0/0	0/0	0/0	0/0	0/0	0/0	0/0	0/0	0/0	0/0	0/0	0/0	0/0	0/0	0/0	0/0	0/0	0/0	0/0	0/0	1/1	0/0	0/0	0/0	0/0	0/0	0/0
ptg000076l_path_1	5379081	100024602|F|0-17:A>T-17:A>T	A	T	.	PASS	.	GT	0/0	0/0	0/0	0/0	0/0	0/0	0/0	0/0	0/0	0/0	0/0	0/0	0/0	0/0	0/0	0/0	0/0	0/0	0/0	0/0	0/0	0/0	0/0	0/0	0/0	0/0	0/0	0/0	0/0	0/0	0/0	0/0	0/0	0/0	./.	0/0	0/0	0/0	0/0	0/0	0/0
ptg000047l_path_1	5176393	100052670|F|0-17:T>C-17:T>C	T	C	.	PASS	.	GT	0/0	0/0	0/0	0/0	0/0	0/0	0/0	0/0	0/0	0/0	0/0	0/0	0/0	0/0	0/0	0/0	0/0	0/0	0/0	0/0	0/0	0/0	0/0	0/0	0/0	0/0	0/0	0/0	0/0	0/0	0/0	0/0	0/0	0/0	1/1	0/0	0/0	0/0	0/0	0/0	0/0
ptg000007l_path_1	4333650	100063348|F|0-17:A>G-17:A>G	A	G	.	PASS	.	GT	0/0	0/0	0/0	0/0	0/0	0/0	0/0	0/0	0/0	0/0	0/0	0/0	0/0	0/0	0/1	0/0	0/0	0/0	0/0	0/0	0/0	0/0	0/0	0/0	0/0	0/0	0/0	0/0	0/0	0/0	0/0	0/0	0/0	0/0	./.	0/0	0/0	0/0	0/0	0/0	0/0
ptg000025l_path_1	4160139	100064758|F|0-17:C>T-17:C>T	C	T	.	PASS	.	GT	0/0	0/0	0/0	0/0	0/0	0/0	0/1	0/0	0/0	0/0	0/0	0/0	0/0	0/0	0/0	0/0	0/0	0/0	0/0	0/0	0/0	0/0	0/0	0/0	0/0	0/0	0/0	0/0	0/0	0/0	0/0	0/0	0/0	0/0	./.	0/0	0/0	0/0	0/0	0/0	0/0
UNK	82	100073832|F|0-17:A>T-17:A>T	A	T	.	PASS	.	GT	0/0	0/0	0/0	0/0	0/0	0/0	0/0	0/0	0/0	0/0	0/0	0/0	0/0	0/0	0/0	0/0	0/0	0/0	0/0	0/0	0/0	0/0	0/0	0/0	0/0	0/0	0/0	0/0	0/0	0/0	0/0	0/0	0/0	0/0	./.	0/0	0/1	0/0	0/0	0/0	0/0
ptg000076l_path_1	9397810	100073855|F|0-17:G>C-17:G>C	G	C	.	PASS	.	GT	0/0	0/0	0/0	0/0	0/0	0/0	0/0	0/0	0/1	0/1	0/0	0/0	0/0	0/0	0/0	0/0	0/0	0/0	0/1	0/1	0/1	0/0	0/0	0/0	0/0	0/0	0/0	0/0	0/0	0/0	0/0	0/0	0/1	0/0	./.	0/0	0/0	0/1	0/0	1/1	0/0
UNK	83	100082023|F|0-17:C>T-17:C>T	C	T	.	PASS	.	GT	0/0	0/0	0/0	0/0	0/1	0/0	0/1	0/1	0/0	0/1	0/0	0/0	0/1	0/0	0/0	0/1	0/0	0/0	0/0	0/1	0/1	0/0	0/0	0/1	0/0	0/0	0/0	0/1	0/0	0/1	0/1	0/1	0/1	0/0	./.	0/0	0/0	0/1	0/0	0/1	0/1
ptg000047l_path_1	12234250	100090377|F|0-17:G>T-17:G>T	G	T	.	PASS	.	GT	0/0	0/0	0/0	0/0	0/0	0/0	0/0	0/0	0/0	0/0	0/0	0/0	0/0	0/0	0/0	0/0	0/0	0/0	0/0	0/0	0/0	0/0	0/0	0/0	0/0	0/0	0/0	0/0	0/0	0/0	0/0	1/1	0/0	0/0	./.	0/0	0/0	0/0	0/0	0/0	0/0
ptg000033l_path_1	7988489	100090601|F|0-17:T>G-17:T>G	T	G	.	PASS	.	GT	0/0	0/0	0/0	0/0	0/0	0/0	0/0	0/0	0/0	0/0	0/0	0/0	0/0	0/0	0/0	0/0	0/0	0/0	0/0	0/0	0/0	0/0	0/0	0/0	0/0	0/0	0/0	0/0	0/0	0/0	0/0	0/0	0/0	0/0	./.	0/0	0/0	0/0	0/0	0/0	0/0
ptg000048l_path_1	4054706	100090626|F|0-17:G>A-17:G>A	G	A	.	PASS	.	GT	0/0	0/0	0/0	0/0	0/0	0/0	0/0	0/0	0/0	0/0	0/0	0/0	0/0	0/0	0/0	0/0	0/0	0/0	0/0	0/0	0/0	0/0	0/0	0/0	0/0	0/0	0/0	0/0	0/0	0/0	0/0	0/0	0/0	0/0	./.	0/0	0/0	0/0	0/0	0/0	1/1
ptg000047l_path_1	4091220	100090733|F|0-17:G>A-17:G>A	G	A	.	PASS	.	GT	0/0	0/0	0/0	0/0	0/0	0/0	0/0	0/0	0/0	0/0	0/0	0/0	0/0	0/0	0/0	0/0	0/0	0/0	0/0	0/0	0/0	0/0	0/0	0/0	0/0	0/0	0/0	0/0	0/0	0/0	0/0	0/0	0/0	0/0	./.	0/0	0/0	0/0	0/0	0/0	0/0
ptg000009l_path_1	1168643	100090750|F|0-17:A>T-17:A>T	A	T	.	PASS	.	GT	1/1	0/0	0/0	0/0	1/1	1/1	1/1	1/1	1/1	0/1	1/1	0/0	1/1	0/0	0/0	1/1	1/1	1/1	1/1	0/1	1/1	1/1	0/0	1/1	0/0	0/0	0/1	1/1	1/1	1/1	1/1	1/1	1/1	0/0	./.	0/0	0/0	1/1	1/1	1/1	1/1
ptg000022l_path_1	16865575	100091124|F|0-17:G>A-17:G>A	G	A	.	PASS	.	GT	0/0	0/0	0/0	0/0	0/0	0/0	0/0	0/0	0/0	0/0	0/0	0/0	0/0	0/0	0/0	0/0	0/0	0/0	0/0	0/1	0/0	0/0	0/0	0/0	0/0	0/0	0/0	0/0	0/0	0/0	0/0	0/1	0/0	0/0	./.	0/0	0/0	0/0	0/0	0/0	0/0
ptg000079l_path_1	282525	100091477|F|0-17:T>A-17:T>A	T	A	.	PASS	.	GT	0/0	0/0	0/0	0/0	0/0	0/0	0/0	0/0	0/0	0/0	0/0	0/0	0/0	0/0	0/0	0/0	0/0	0/0	0/0	0/0	0/0	0/0	0/0	0/0	0/0	0/0	0/0	0/0	0/0	0/0	0/0	0/0	0/0	0/0	./.	0/0	0/0	0/0	0/0	0/0	0/0
ptg000044l_path_1	10276142	100091905|F|0-17:G>A-17:G>A	G	A	.	PASS	.	GT	0/0	0/0	0/0	0/0	0/0	0/1	0/0	0/0	0/0	0/0	0/0	0/0	0/0	0/0	0/0	0/0	0/0	0/0	0/0	0/0	0/0	0/0	0/0	0/0	0/0	0/0	0/0	0/0	0/0	0/0	0/0	0/0	0/0	0/0	./.	0/0	0/0	0/0	0/0	0/0	0/0
ptg000007l_path_1	13020686	100092532|F|0-17:C>A-17:C>A	C	A	.	PASS	.	GT	0/0	0/0	0/0	0/0	0/0	0/1	0/0	0/0	0/0	0/0	0/0	0/0	0/0	0/0	0/0	0/0	0/0	0/0	0/0	0/0	0/0	0/0	0/0	0/0	0/0	0/0	0/0	0/0	0/0	0/0	0/0	0/0	0/1	0/0	./.	0/0	0/0	0/0	0/0	0/1	0/0
ptg000031l_path_1	11277826	100097402|F|0-17:C>T-17:C>T	C	T	.	PASS	.	GT	0/0	0/0	0/0	0/0	0/0	0/0	0/0	0/0	0/0	0/0	0/0	0/0	0/0	0/1	0/0	0/0	0/0	0/0	0/0	0/0	0/0	0/0	0/1	0/0	1/1	1/1	0/0	0/0	0/0	0/0	0/0	0/0	0/0	1/1	./.	0/0	0/0	0/0	0/0	0/0	0/0
ptg000022l_path_1	3151526	100103054|F|0-17:T>G-17:T>G	T	G	.	PASS	.	GT	0/0	0/0	0/0	0/0	0/0	0/0	0/0	0/0	0/0	0/0	0/0	0/0	0/0	0/0	0/0	0/0	0/0	0/0	0/0	0/0	0/0	0/0	0/0	0/0	0/1	0/0	0/0	0/0	0/0	0/0	0/0	0/1	0/0	0/0	./.	0/0	0/1	0/0	0/0	0/0	0/0
ptg000005l_path_1	4643401	100107880|F|0-17:G>A-17:G>A	G	A	.	PASS	.	GT	0/0	0/1	0/0	0/1	0/0	0/0	0/0	0/0	0/0	0/0	0/0	0/0	0/0	0/1	0/0	0/0	0/0	0/0	0/0	0/0	0/0	0/0	0/1	0/0	0/1	1/1	0/0	0/0	0/0	0/0	0/0	0/0	0/0	0/1	./.	0/1	0/0	0/0	0/0	0/0	0/0
ptg000022l_path_1	2007495	100108371|F|0-17:T>A-17:T>A	T	A	.	PASS	.	GT	0/0	0/0	0/0	0/0	0/0	0/0	0/0	0/0	0/0	0/0	0/0	0/0	0/0	0/0	0/0	0/0	0/0	0/0	0/0	0/0	0/0	0/0	0/0	0/0	0/0	0/0	0/0	0/0	0/0	0/0	0/0	0/0	0/0	0/0	./.	0/0	0/0	0/0	0/0	0/0	0/0
ptg000022l_path_1	3567719	100108719|F|0-17:C>T-17:C>T	C	T	.	PASS	.	GT	0/0	0/0	0/0	0/0	0/0	0/0	0/0	0/0	0/0	0/0	0/0	0/0	0/0	0/0	0/0	0/0	0/0	0/0	0/0	0/0	0/0	0/0	0/0	0/0	0/0	0/0	0/0	0/0	0/0	0/0	0/0	0/0	0/0	0/0	./.	0/0	0/0	0/0	0/0	0/0	0/0
ptg000026l_path_1	10704121	100109280|F|0-17:A>T-17:A>T	A	T	.	PASS	.	GT	0/1	0/1	0/0	0/0	0/1	0/1	0/1	1/1	1/1	0/0	1/1	0/0	0/0	0/1	0/0	0/1	1/1	1/1	0/1	1/1	1/1	1/1	0/1	1/1	0/1	0/0	0/1	1/1	0/1	1/1	1/1	0/1	0/1	0/1	./.	0/1	0/1	1/1	0/1	0/1	0/0
ptg000021l_path_1	9642534	100112493|F|0-17:T>C-17:T>C	T	C	.	PASS	.	GT	0/0	0/0	0/0	0/0	0/0	0/0	0/0	0/0	0/0	0/0	0/0	0/0	0/0	0/1	0/0	0/0	0/0	0/0	0/0	0/0	0/0	0/0	0/0	0/0	0/0	0/1	0/0	0/0	0/0	0/0	0/0	0/0	0/0	0/0	./.	0/0	0/0	0/0	0/0	0/0	0/0
ptg000033l_path_1	11125220	100113682|F|0-17:C>T-17:C>T	C	T	.	PASS	.	GT	0/0	0/0	0/0	0/0	0/0	0/0	0/1	0/1	0/0	0/0	0/0	0/0	0/0	0/0	0/0	0/0	0/0	0/0	0/0	0/0	0/1	0/0	0/0	0/0	0/0	0/0	0/1	0/1	0/0	0/0	0/0	0/0	0/0	0/0	./.	0/0	0/0	0/0	0/1	0/0	0/1
ptg000040l_path_1	614256	100127258|F|0-17:C>T-17:C>T	C	T	.	PASS	.	GT	1/1	0/0	0/0	0/0	0/0	0/1	0/0	0/1	1/1	0/1	0/1	0/0	0/1	0/0	0/0	1/1	0/1	0/1	0/1	0/0	0/1	1/1	0/0	0/1	0/0	0/0	0/0	0/1	1/1	0/1	0/0	0/0	0/1	0/0	./.	0/0	0/0	0/0	0/0	1/1	0/1
ptg000019l_path_1	4776311	100131706|F|0-17:A>C-17:A>C	A	C	.	PASS	.	GT	1/1	0/1	0/1	0/0	1/1	1/1	1/1	1/1	1/1	1/1	1/1	1/1	1/1	0/1	0/1	1/1	1/1	1/1	1/1	1/1	1/1	1/1	0/0	1/1	0/0	0/0	1/1	1/1	1/1	1/1	1/1	1/1	1/1	0/0	./.	0/1	1/1	1/1	1/1	1/1	1/1
ptg000021l_path_1	18902552	100131803|F|0-17:G>A-17:G>A	G	A	.	PASS	.	GT	1/1	1/1	1/1	1/1	1/1	0/0	0/0	0/1	0/1	1/1	1/1	1/1	0/1	1/1	1/1	1/1	1/1	1/1	1/1	1/1	1/1	1/1	1/1	1/1	1/1	1/1	1/1	1/1	1/1	1/1	1/1	1/1	0/1	1/1	./.	1/1	1/1	0/1	1/1	1/1	1/1
ptg000026l_path_1	21139631	100134497|F|0-17:C>T-17:C>T	C	T	.	PASS	.	GT	1/1	0/1	0/0	0/0	1/1	1/1	1/1	0/1	0/1	0/1	1/1	0/0	1/1	0/0	0/0	0/1	1/1	1/1	0/0	./.	1/1	0/1	0/0	1/1	0/0	0/0	0/0	1/1	1/1	0/0	1/1	1/1	0/1	0/0	./.	0/0	0/0	1/1	0/0	0/0	0/1
ptg000011l_path_1	18337165	100135261|F|0-17:C>G-17:C>G	C	G	.	PASS	.	GT	0/0	1/1	1/1	1/1	0/0	0/0	0/0	0/1	0/0	0/0	0/0	1/1	0/0	1/1	1/1	0/0	0/0	0/0	0/1	0/0	0/1	1/1	1/1	0/0	1/1	0/1	0/0	0/0	0/0	0/1	0/0	0/1	0/1	1/1	./.	1/1	1/1	0/0	0/1	0/0	0/0
ptg000011l_path_1	16039399	100137848|F|0-17:A>T-17:A>T	A	T	.	PASS	.	GT	0/0	0/0	0/0	0/0	0/0	0/0	0/0	0/0	0/0	0/0	0/0	0/0	0/0	0/0	0/0	0/0	0/0	0/0	0/0	0/0	0/0	0/0	0/0	0/0	0/0	0/0	0/0	0/0	0/0	0/0	0/0	0/0	0/0	0/0	./.	0/0	0/0	0/0	0/1	0/0	0/0
UNK	84	100139916|F|0-17:A>G-17:A>G	A	G	.	PASS	.	GT	1/1	0/0	0/0	0/0	1/1	0/1	0/1	0/1	0/1	0/1	0/1	0/0	0/1	0/0	0/0	0/1	1/1	1/1	0/1	0/1	0/1	1/1	0/0	1/1	0/0	0/1	1/1	0/1	0/1	0/1	0/0	0/1	0/1	0/0	./.	0/0	0/0	1/1	1/1	1/1	0/1
ptg000022l_path_1	8870928	100140832|F|0-17:G>A-17:G>A	G	A	.	PASS	.	GT	0/1	0/0	0/0	0/0	1/1	0/0	0/0	0/0	1/1	0/0	0/1	0/0	0/0	0/0	0/0	0/0	0/0	1/1	0/0	0/0	1/1	0/0	0/0	0/0	0/0	0/0	1/1	1/1	1/1	0/1	0/0	0/0	0/0	0/0	./.	0/0	0/0	0/0	0/0	0/1	0/1
ptg000059l_path_1	10216558	100141650|F|0-17:C>T-17:C>T	C	T	.	PASS	.	GT	0/0	0/0	0/0	0/0	0/0	0/0	0/0	0/0	0/0	0/0	0/0	0/0	0/0	0/0	0/0	0/0	0/0	0/0	0/0	0/0	0/0	0/0	0/0	0/0	0/0	0/0	0/0	0/0	0/1	0/0	0/1	0/0	0/0	0/0	./.	0/0	0/0	0/0	0/0	0/0	0/0
ptg000020l_path_1	2128842	100145498|F|0-17:G>A-17:G>A	G	A	.	PASS	.	GT	0/1	0/0	0/0	0/0	1/1	0/0	0/0	1/1	0/0	0/1	0/0	0/0	0/0	0/0	0/0	0/0	0/0	0/1	0/1	0/0	0/0	0/0	0/0	0/0	0/0	0/0	0/0	0/1	0/1	0/0	0/0	0/0	0/1	0/0	./.	0/0	0/0	0/0	0/0	0/0	0/0
ptg000021l_path_1	4501488	100150718|F|0-17:A>G-17:A>G	A	G	.	PASS	.	GT	1/1	1/1	1/1	1/1	1/1	1/1	1/1	1/1	1/1	1/1	1/1	1/1	1/1	1/1	1/1	1/1	1/1	1/1	1/1	1/1	1/1	1/1	1/1	1/1	1/1	1/1	1/1	1/1	1/1	1/1	1/1	1/1	1/1	1/1	0/0	1/1	1/1	1/1	1/1	1/1	1/1
UNK	85	100048230|F|0-18:A>T-18:A>T	A	T	.	PASS	.	GT	0/1	0/0	0/1	0/0	1/1	1/1	0/1	1/1	1/1	1/1	0/0	0/1	1/1	1/1	0/0	1/1	0/1	0/1	1/1	1/1	0/1	0/1	0/1	0/1	0/1	0/1	1/1	1/1	0/0	0/1	0/1	1/1	1/1	0/0	./.	0/0	0/0	0/1	1/1	1/1	0/1
UNK	86	100048413|F|0-18:C>T-18:C>T	C	T	.	PASS	.	GT	0/0	0/0	0/0	0/0	0/0	0/1	0/0	0/0	1/1	0/0	0/1	0/0	0/0	0/0	0/0	0/0	0/0	0/0	0/0	0/1	0/0	0/0	0/0	0/0	0/0	0/0	0/0	0/0	0/0	0/1	0/0	0/0	0/0	0/0	./.	0/0	0/0	0/0	0/0	0/1	0/0
ptg000076l_path_1	1056883	100050783|F|0-18:G>T-18:G>T	G	T	.	PASS	.	GT	0/0	0/0	0/0	0/1	0/0	0/0	0/0	0/0	0/0	0/0	0/0	0/0	0/0	0/0	0/0	0/0	0/0	0/0	0/0	0/0	0/0	0/0	0/0	0/0	0/1	0/0	0/0	0/0	0/0	0/0	0/0	0/0	0/0	0/0	./.	0/0	0/0	0/0	0/0	0/0	0/0
UNK	87	100063171|F|0-18:G>C-18:G>C	G	C	.	PASS	.	GT	0/0	0/0	0/0	0/0	0/0	0/0	0/0	0/0	0/0	0/0	0/0	0/0	0/0	0/0	0/0	0/0	0/0	0/0	0/1	0/0	0/0	0/0	0/0	0/0	0/0	0/0	0/0	0/0	0/0	0/0	0/0	0/0	0/0	0/0	./.	0/0	0/0	0/0	0/0	0/1	0/0
ptg000014l_path_1	10971285	100065901|F|0-18:C>T-18:C>T	C	T	.	PASS	.	GT	0/0	0/0	0/0	0/0	0/0	0/0	0/0	0/0	0/0	0/0	0/0	0/0	0/0	0/0	0/0	0/0	0/0	0/0	0/0	0/0	0/0	0/0	0/0	0/0	0/0	0/0	0/0	0/0	0/0	0/0	0/0	0/0	0/0	0/0	./.	0/0	0/0	0/1	0/0	0/0	0/0
ptg000002l_path_1	6077542	100074878|F|0-18:T>C-18:T>C	T	C	.	PASS	.	GT	0/0	0/0	0/0	0/1	0/0	0/0	0/0	0/0	0/0	0/0	0/0	0/0	0/0	0/0	0/0	0/0	0/0	0/0	0/0	0/0	0/0	0/0	0/0	0/0	0/0	0/0	0/0	0/0	0/0	0/0	0/0	0/0	0/0	0/0	./.	0/0	0/0	0/0	0/0	0/0	0/0
ptg000002l_path_1	511206	100076297|F|0-18:C>T-18:C>T	C	T	.	PASS	.	GT	0/0	0/1	0/0	0/0	0/0	0/0	0/0	0/0	0/0	0/0	0/0	0/0	0/0	0/0	0/0	0/0	0/0	0/0	0/0	0/0	0/0	0/0	0/0	0/0	0/0	0/1	0/0	0/0	0/0	0/0	0/0	0/0	0/0	0/1	./.	0/0	0/0	0/0	0/0	0/0	0/0
ptg000001l_path_1	7226479	100076955|F|0-18:C>T-18:C>T	C	T	.	PASS	.	GT	0/0	0/0	0/0	0/0	0/0	0/0	0/0	0/0	0/0	0/0	0/0	0/0	0/0	0/0	0/0	0/0	0/0	0/0	0/0	0/0	0/0	0/0	0/0	0/0	0/0	0/0	0/0	0/0	0/0	0/0	0/0	0/0	0/0	0/0	./.	0/0	0/0	0/0	0/0	0/0	0/0
ptg000001l_path_1	12625430	100084806|F|0-18:C>A-18:C>A	C	A	.	PASS	.	GT	0/0	0/1	0/0	0/1	0/0	0/0	0/0	0/0	0/0	0/0	0/0	0/0	0/0	0/0	0/0	0/0	0/0	0/0	0/0	0/0	0/0	0/0	0/0	0/0	0/0	0/1	0/0	0/0	0/0	0/0	0/0	0/0	0/0	1/1	./.	0/0	0/0	0/0	0/0	0/0	0/0
ptg000033l_path_1	8219768	100092315|F|0-18:G>T-18:G>T	G	T	.	PASS	.	GT	0/0	0/0	0/0	0/0	0/0	0/0	0/0	0/0	0/0	0/0	0/0	0/0	0/0	0/0	0/1	0/0	0/0	0/0	0/0	0/0	0/0	0/0	0/0	0/0	0/1	0/1	0/0	0/0	0/0	0/0	0/0	0/0	0/0	0/0	./.	0/1	0/0	0/0	0/0	0/0	0/0
ptg000020l_path_1	2650963	100096009|F|0-18:G>T-18:G>T	G	T	.	PASS	.	GT	1/1	1/1	1/1	1/1	1/1	1/1	1/1	1/1	1/1	1/1	1/1	1/1	1/1	1/1	1/1	1/1	1/1	1/1	1/1	1/1	1/1	1/1	1/1	1/1	1/1	1/1	1/1	1/1	1/1	1/1	1/1	1/1	1/1	1/1	0/0	./.	1/1	1/1	1/1	1/1	1/1
ptg000020l_path_1	5218633	100096362|F|0-18:T>G-18:T>G	T	G	.	PASS	.	GT	0/0	0/0	0/0	0/0	0/1	0/1	0/1	0/0	0/0	0/1	0/0	0/0	0/0	0/0	0/0	0/0	0/0	0/1	1/1	0/0	0/0	0/0	0/0	0/0	0/0	0/0	0/0	0/0	0/0	0/1	0/1	0/0	0/1	0/0	./.	0/0	0/0	0/0	0/0	0/1	0/1
ptg000005l_path_1	23885844	100096534|F|0-18:A>G-18:A>G	A	G	.	PASS	.	GT	0/0	1/1	1/1	1/1	0/0	0/0	0/0	0/0	0/0	0/0	0/0	1/1	0/0	1/1	1/1	0/0	0/0	0/0	0/0	0/0	0/0	0/0	1/1	0/0	1/1	1/1	0/0	0/0	0/0	0/0	0/0	0/0	0/0	1/1	./.	1/1	1/1	0/0	0/0	0/0	0/0
ptg000022l_path_1	17172068	100097991|F|0-18:G>A-18:G>A	G	A	.	PASS	.	GT	0/0	0/0	0/0	0/0	0/0	0/0	0/0	0/0	0/0	0/0	0/0	0/0	0/0	0/0	0/0	0/0	0/0	0/0	0/0	0/0	0/0	0/0	0/1	0/0	0/0	0/0	0/0	0/0	0/0	0/0	0/0	0/0	0/0	0/0	./.	0/0	0/0	0/0	0/0	0/0	0/0
ptg000040l_path_1	15527965	100098641|F|0-18:A>C-18:A>C	A	C	.	PASS	.	GT	0/0	0/0	0/0	0/0	0/0	0/0	0/0	0/0	0/0	0/0	0/0	0/0	0/0	0/0	0/0	0/0	0/0	0/0	0/0	0/0	0/0	0/0	0/0	0/0	0/0	0/0	0/0	0/0	0/0	0/0	0/0	0/0	0/0	0/0	./.	0/0	0/0	0/0	0/0	0/0	0/0
ptg000076l_path_1	744953	100098715|F|0-18:C>T-18:C>T	C	T	.	PASS	.	GT	0/0	0/0	0/0	0/0	0/0	0/0	0/0	0/0	0/0	0/0	0/0	0/0	0/0	0/0	0/0	0/0	0/0	0/0	0/0	0/0	0/0	0/0	0/0	0/0	0/0	0/0	0/0	0/0	0/0	0/0	0/0	0/0	0/0	0/0	1/1	./.	0/0	0/0	0/0	0/0	0/0
ptg000020l_path_1	5653395	100101920|F|0-18:A>T-18:A>T	A	T	.	PASS	.	GT	0/0	0/0	0/0	0/0	0/0	0/0	0/0	0/0	0/0	0/0	0/0	0/1	0/0	0/0	0/0	0/0	0/0	0/0	0/0	0/0	0/0	0/0	0/0	0/0	0/0	0/0	0/0	0/0	0/0	0/0	0/0	0/0	0/0	0/0	./.	0/0	0/0	0/0	0/0	0/0	0/0
ptg000033l_path_1	11527595	100103836|F|0-18:G>A-18:G>A	G	A	.	PASS	.	GT	0/0	0/0	0/0	0/0	0/0	0/0	0/0	0/0	0/0	0/0	0/0	0/0	0/0	0/0	0/0	0/0	0/0	0/0	0/0	0/0	0/0	0/0	0/0	0/0	0/0	0/0	0/0	0/0	0/0	0/0	0/0	0/0	0/0	0/0	./.	0/0	0/0	0/0	0/0	0/0	0/0
ptg000026l_path_1	13726775	100104082|F|0-18:G>A-18:G>A	G	A	.	PASS	.	GT	0/0	0/0	0/0	0/0	0/0	0/0	0/0	0/0	0/0	0/0	0/0	0/0	0/0	0/0	0/0	0/0	0/0	1/1	0/0	0/0	0/0	0/0	0/0	0/0	0/0	0/0	0/0	0/0	0/0	0/0	0/0	0/0	0/0	0/0	./.	0/0	0/0	0/0	0/0	0/0	0/0
ptg000074l_path_1	449646	100104527|F|0-18:T>A-18:T>A	T	A	.	PASS	.	GT	0/0	0/0	0/0	0/0	0/0	0/0	0/0	0/0	0/0	0/0	0/0	0/0	0/0	0/0	0/0	0/0	0/0	0/0	0/0	0/0	0/0	0/0	0/0	0/0	0/0	0/0	0/0	0/0	0/0	0/0	0/0	0/0	0/0	0/0	./.	0/0	0/0	0/1	0/0	0/0	0/0
ptg000026l_path_1	16663204	100104766|F|0-18:G>A-18:G>A	G	A	.	PASS	.	GT	1/1	0/0	0/0	0/0	0/0	0/1	0/0	0/1	0/0	1/1	1/1	0/0	0/0	0/0	0/0	0/0	0/0	0/1	0/1	0/1	1/1	0/0	0/0	1/1	0/0	0/0	0/0	0/1	0/1	1/1	0/0	0/1	0/0	0/0	./.	0/0	0/0	0/1	0/1	1/1	1/1
ptg000044l_path_1	5678578	100106847|F|0-18:C>T-18:C>T	C	T	.	PASS	.	GT	0/0	0/0	0/0	0/1	0/0	0/0	0/0	0/0	0/0	0/0	0/0	0/0	0/0	0/0	0/0	0/0	0/0	0/0	0/0	0/0	0/0	0/0	0/0	0/0	0/0	0/1	0/0	0/0	0/0	0/0	0/0	0/0	0/0	0/0	0/0	1/1	0/0	0/0	0/0	0/0	0/0
ptg000021l_path_1	12394237	100109138|F|0-18:A>G-18:A>G	A	G	.	PASS	.	GT	0/0	0/0	0/0	0/0	0/0	0/0	0/0	0/1	0/0	0/0	0/0	0/0	0/0	0/0	0/0	0/1	0/0	0/0	0/0	0/0	0/1	0/1	0/0	0/0	0/0	0/0	0/0	0/0	0/1	0/0	0/1	0/1	0/1	0/0	./.	0/0	0/0	0/0	0/0	0/0	0/0
ptg000026l_path_1	20760552	100111963|F|0-18:A>G-18:A>G	A	G	.	PASS	.	GT	0/1	0/1	0/0	0/0	1/1	0/0	0/0	0/0	0/1	0/1	0/0	0/1	0/0	1/1	0/0	0/0	0/1	0/1	0/0	0/0	0/1	0/0	0/1	0/1	0/0	0/1	0/0	0/0	0/0	1/1	0/1	0/1	0/1	1/1	./.	0/0	0/1	0/1	1/1	1/1	0/1
ptg000014l_path_1	19131820	100112162|F|0-18:A>T-18:A>T	A	T	.	PASS	.	GT	0/1	0/0	0/0	0/0	1/1	0/0	0/1	1/1	0/1	0/1	1/1	0/0	1/1	0/0	0/0	1/1	0/1	0/1	1/1	1/1	0/1	0/1	0/0	1/1	0/0	0/0	0/0	0/1	1/1	0/1	0/1	1/1	0/1	0/0	./.	0/0	0/0	0/1	0/1	1/1	0/1
ptg000059l_path_1	10151825	100114071|F|0-18:C>T-18:C>T	C	T	.	PASS	.	GT	0/1	0/0	0/0	0/0	0/0	0/1	0/0	0/0	0/0	0/0	0/1	0/0	0/0	0/0	0/0	0/0	0/0	0/1	0/0	0/0	0/0	0/0	0/0	0/0	0/0	0/0	0/1	0/0	0/0	0/0	0/0	0/1	0/0	0/0	./.	0/0	0/0	0/0	0/0	0/0	0/0
ptg000040l_path_1	2273415	100114366|F|0-18:T>G-18:T>G	T	G	.	PASS	.	GT	0/0	0/0	0/0	0/0	1/1	0/0	0/0	0/0	0/0	0/0	0/1	0/0	0/0	0/0	0/0	0/1	0/0	0/0	0/0	1/1	0/0	0/1	0/0	0/0	0/0	0/0	0/1	0/0	0/0	0/0	0/0	1/1	0/1	0/0	./.	0/0	0/0	0/0	0/0	0/1	0/0
ptg000007l_path_1	14263937	100117354|F|0-18:C>T-18:C>T	C	T	.	PASS	.	GT	1/1	0/0	0/0	0/0	0/1	0/0	1/1	1/1	0/0	0/1	0/1	0/0	0/0	0/0	0/0	0/0	0/0	0/0	1/1	1/1	1/1	0/0	0/0	0/1	0/0	0/0	0/1	0/1	0/1	0/0	0/0	0/1	0/0	0/0	./.	0/0	0/0	0/1	0/1	0/0	0/1
ptg000005l_path_1	1365961	100118230|F|0-18:A>G-18:A>G	A	G	.	PASS	.	GT	0/0	0/0	0/0	0/0	0/0	0/0	0/0	0/0	./.	0/0	0/0	0/0	0/0	0/0	0/0	0/0	0/0	0/0	0/0	0/0	0/0	0/0	0/0	0/0	0/0	0/0	0/0	0/0	0/0	0/0	0/0	0/0	0/0	0/0	1/1	0/0	0/0	0/0	0/0	0/0	0/0
ptg000020l_path_1	1025741	100125130|F|0-18:A>T-18:A>T	A	T	.	PASS	.	GT	0/0	0/0	0/0	0/0	0/0	0/0	0/0	0/0	0/0	0/0	0/0	0/1	0/0	1/1	0/0	0/0	0/0	0/0	0/0	0/0	0/0	0/0	0/0	0/0	0/0	0/0	0/0	0/0	0/0	0/0	0/0	0/0	0/0	0/0	./.	0/0	0/0	0/0	0/0	0/0	0/0
ptg000076l_path_1	6529112	100126373|F|0-18:C>T-18:C>T	C	T	.	PASS	.	GT	0/0	0/0	0/0	0/0	0/0	0/0	0/1	0/0	0/0	0/0	0/0	0/0	0/1	0/0	0/0	0/0	0/0	0/0	0/0	1/1	0/0	0/0	0/0	0/1	0/0	0/0	0/0	0/0	0/0	0/0	0/1	0/0	0/1	0/0	./.	0/0	0/0	0/1	0/0	0/0	1/1
ptg000005l_path_1	18695205	100127921|F|0-18:C>G-18:C>G	C	G	.	PASS	.	GT	0/0	0/0	0/0	0/0	0/0	0/0	0/0	0/0	0/0	0/0	0/1	0/0	0/0	0/0	0/0	0/0	0/0	0/0	0/1	0/1	0/0	0/1	0/0	0/0	0/0	0/0	0/0	0/0	0/0	0/0	0/0	0/0	0/0	0/0	./.	0/0	0/0	0/0	0/0	0/0	0/1
ptg000005l_path_1	11093160	100129545|F|0-18:C>T-18:C>T	C	T	.	PASS	.	GT	0/0	0/0	0/0	0/0	0/0	0/0	0/0	0/0	0/0	0/0	0/0	0/0	0/0	0/1	0/1	0/0	0/0	0/0	0/0	0/0	0/0	0/0	1/1	0/0	0/0	0/0	0/0	0/0	0/0	0/0	0/0	0/0	0/0	0/0	./.	0/0	0/0	0/0	0/0	0/0	0/0
ptg000033l_path_1	11713755	100130330|F|0-18:G>T-18:G>T	G	T	.	PASS	.	GT	0/0	0/0	0/0	0/0	0/0	0/0	0/1	0/0	0/0	0/0	0/0	0/0	0/0	0/0	0/0	0/0	0/0	0/0	0/0	0/0	0/0	0/0	0/0	0/0	0/0	0/0	0/0	0/1	0/0	0/0	0/0	0/0	0/0	0/0	./.	0/0	0/0	0/0	0/1	0/0	0/0
ptg000021l_path_1	9717321	100135936|F|0-18:C>G-18:C>G	C	G	.	PASS	.	GT	0/0	0/0	0/0	0/0	0/0	0/0	0/0	0/0	0/0	0/0	0/0	0/0	0/0	0/0	0/0	0/0	0/0	0/0	0/0	0/0	0/0	0/0	0/0	0/0	0/0	0/0	0/0	0/0	0/0	0/0	0/0	0/0	0/0	0/0	./.	0/0	0/0	0/0	0/0	0/0	0/0
ptg000022l_path_1	14677402	100136574|F|0-18:A>G-18:A>G	A	G	.	PASS	.	GT	0/0	0/0	0/0	0/0	0/0	0/0	0/0	0/0	0/0	0/0	0/0	0/0	0/0	0/0	0/0	0/0	0/0	0/0	0/0	0/1	0/0	0/0	0/0	0/0	0/0	0/0	0/0	0/1	0/0	0/0	0/0	0/1	0/0	0/0	./.	0/0	0/0	0/0	0/0	0/1	0/0
ptg000048l_path_1	3456907	100137084|F|0-18:G>T-18:G>T	G	T	.	PASS	.	GT	0/0	0/1	0/0	0/1	0/0	0/0	0/0	0/0	0/0	0/0	0/0	0/0	./.	0/0	0/0	0/0	0/0	0/0	0/0	0/1	0/0	0/0	0/0	0/0	0/1	0/0	0/0	0/0	0/0	0/0	0/0	0/0	0/0	0/0	./.	0/0	0/0	0/0	0/0	0/0	0/0
ptg000001l_path_1	26392610	100150356|F|0-18:T>A-18:T>A	T	A	.	PASS	.	GT	0/0	0/0	0/0	0/0	0/0	0/0	0/0	0/0	0/0	0/0	0/0	0/1	0/0	0/0	0/0	0/0	0/0	0/0	0/0	0/0	0/0	0/0	0/0	0/0	0/0	0/0	0/0	0/0	0/0	0/0	0/0	0/0	0/0	0/0	./.	0/0	0/0	0/0	0/0	0/0	0/0
UNK	88	100048417|F|0-19:C>T-19:C>T	C	T	.	PASS	.	GT	1/1	1/1	1/1	1/1	1/1	1/1	1/1	1/1	./.	1/1	1/1	1/1	1/1	1/1	1/1	1/1	1/1	1/1	1/1	1/1	1/1	1/1	1/1	1/1	1/1	1/1	1/1	1/1	1/1	1/1	1/1	1/1	1/1	1/1	0/0	1/1	1/1	1/1	1/1	1/1	1/1
ptg000012l_path_1	7060886	100051485|F|0-19:G>A-19:G>A	G	A	.	PASS	.	GT	1/1	0/0	0/0	0/0	1/1	1/1	1/1	1/1	1/1	1/1	1/1	0/0	1/1	0/0	0/0	1/1	1/1	1/1	1/1	1/1	1/1	1/1	0/0	1/1	0/0	0/0	1/1	1/1	1/1	1/1	1/1	1/1	1/1	0/0	./.	0/0	0/0	1/1	1/1	1/1	1/1
UNK	89	100063012|F|0-19:T>A-19:T>A	T	A	.	PASS	.	GT	0/0	0/0	0/0	0/0	0/0	0/0	0/0	0/0	0/0	0/0	0/0	0/0	0/0	0/0	0/0	0/0	0/0	0/0	0/0	0/0	0/0	0/0	0/0	0/0	0/0	0/0	0/0	0/0	0/0	0/0	0/0	0/0	0/0	0/0	./.	0/0	0/0	0/0	0/0	0/0	0/0
UNK	90	100063108|F|0-19:C>G-19:C>G	C	G	.	PASS	.	GT	0/0	0/0	0/0	0/0	0/0	0/0	0/0	0/0	0/0	0/0	0/0	0/0	0/0	0/0	0/0	0/0	0/0	0/0	0/0	0/0	0/0	0/0	0/0	0/0	0/0	0/0	0/0	0/0	0/0	0/0	0/0	0/0	0/0	0/0	1/1	0/0	0/0	0/0	0/0	0/0	0/0
ptg000001l_path_1	1618929	100063274|F|0-19:C>T-19:C>T	C	T	.	PASS	.	GT	0/0	0/0	0/0	0/0	0/0	0/0	0/0	0/0	0/0	0/0	0/0	0/0	0/0	0/0	0/0	0/0	0/0	0/0	0/0	0/0	0/0	0/0	0/0	0/0	0/0	0/0	0/0	0/0	0/0	0/0	0/0	0/0	0/0	0/0	./.	0/0	0/0	0/0	0/0	0/0	0/0
ptg000026l_path_1	6109813	100063421|F|0-19:G>C-19:G>C	G	C	.	PASS	.	GT	0/0	0/0	0/0	0/0	0/0	0/0	0/0	0/0	0/0	0/0	0/1	0/0	0/0	0/0	0/0	0/0	0/0	0/0	0/0	0/0	0/0	0/0	0/0	0/0	0/0	0/0	0/0	0/0	0/0	0/0	0/0	0/0	0/0	0/0	./.	0/0	0/0	0/0	0/0	0/0	0/0
ptg000076l_path_1	727925	100066177|F|0-19:G>A-19:G>A	G	A	.	PASS	.	GT	0/0	0/0	0/0	0/0	0/0	0/0	0/0	0/0	0/0	0/0	0/1	0/0	0/0	0/0	0/0	0/0	0/0	0/0	0/0	0/0	0/0	0/0	0/0	0/0	0/0	0/0	0/0	0/0	0/0	0/0	0/0	0/0	0/0	0/0	./.	0/0	0/0	0/0	0/0	0/0	0/0
ptg000076l_path_1	689185	100092036|F|0-19:G>C-19:G>C	G	C	.	PASS	.	GT	0/0	0/0	0/0	0/0	0/0	0/0	0/0	0/0	0/0	0/0	0/0	0/0	0/0	0/0	0/0	0/0	0/0	0/0	0/0	0/0	0/0	0/0	0/0	0/0	0/0	0/0	0/0	0/0	0/0	0/0	0/0	0/0	0/0	0/0	./.	0/0	0/0	0/0	0/0	0/0	0/0
ptg000030l_path_1	3555054	100098184|F|0-19:G>C-19:G>C	G	C	.	PASS	.	GT	0/0	0/0	0/1	1/1	0/0	0/0	0/0	0/0	0/0	0/0	0/0	1/1	0/0	0/1	1/1	0/0	0/0	0/0	0/0	0/0	0/1	0/0	0/0	0/0	1/1	0/1	0/0	0/0	0/0	0/0	0/0	0/0	0/0	0/0	./.	1/1	0/1	0/1	0/0	0/0	0/0
ptg000059l_path_1	10187355	100099277|F|0-19:T>A-19:T>A	T	A	.	PASS	.	GT	0/0	0/1	0/0	0/0	0/0	0/0	0/0	0/0	0/0	0/1	0/0	0/0	0/0	0/0	0/0	0/0	0/1	0/0	0/0	0/0	0/0	0/0	0/0	0/0	0/0	0/0	0/0	0/0	0/0	0/1	0/1	0/1	0/0	0/1	./.	0/1	0/0	0/0	0/0	0/0	0/0
ptg000059l_path_1	5870601	100101916|F|0-19:T>C-19:T>C	T	C	.	PASS	.	GT	0/0	0/1	0/0	0/1	0/0	0/0	0/0	0/0	0/0	0/0	0/0	1/1	0/0	0/0	0/0	0/0	0/0	0/0	0/0	0/0	0/0	0/0	0/0	0/0	0/1	0/0	0/0	0/0	0/0	0/0	0/0	0/0	0/0	1/1	./.	0/0	0/1	0/0	0/0	0/0	0/0
ptg000040l_path_1	8491580	100102484|F|0-19:A>G-19:A>G	A	G	.	PASS	.	GT	0/1	0/0	0/0	0/0	0/0	0/1	0/0	0/1	0/1	0/1	0/0	0/0	0/0	0/0	0/1	0/0	0/0	0/1	0/0	0/1	0/1	0/1	0/0	0/0	0/0	0/0	0/0	0/0	0/0	0/0	0/0	0/0	0/0	0/0	./.	0/0	0/0	0/0	0/1	0/0	0/0
ptg000069l_path_1	1472385	100107701|F|0-19:C>T-19:C>T	C	T	.	PASS	.	GT	0/0	0/0	0/0	0/1	0/0	0/0	0/0	0/0	0/0	0/0	0/0	0/0	0/0	0/0	0/0	0/0	0/0	0/0	0/0	0/0	0/0	0/0	0/0	0/0	0/1	0/1	0/0	0/0	0/0	0/0	0/0	0/0	0/0	0/0	./.	0/1	0/1	0/0	0/0	0/0	0/0
ptg000022l_path_1	2007497	100108371|F|0-19:C>A-19:C>A	C	A	.	PASS	.	GT	0/0	0/0	0/0	0/0	0/0	0/0	0/0	0/0	0/0	0/0	0/0	0/0	0/0	0/0	0/0	0/0	0/0	0/0	0/0	0/0	0/0	0/0	0/0	0/0	0/0	0/0	0/0	0/0	0/0	0/1	0/0	0/0	0/0	0/0	./.	0/0	0/0	0/0	0/0	0/0	0/0
ptg000075l_path_1	1337195	100116681|F|0-19:A>T-19:A>T	A	T	.	PASS	.	GT	0/0	0/0	0/1	0/0	0/0	0/0	0/0	0/0	0/0	0/0	0/0	0/0	0/0	0/0	0/0	0/0	0/0	0/0	0/0	0/0	0/0	0/0	0/1	0/0	0/0	0/0	0/0	0/0	0/0	0/0	0/0	0/0	0/0	0/0	./.	0/0	0/1	0/0	0/0	0/0	0/0
ptg000047l_path_1	11954137	100116919|F|0-19:A>G-19:A>G	A	G	.	PASS	.	GT	0/1	0/0	0/0	0/0	0/0	0/0	0/0	0/0	0/0	0/0	0/0	0/0	0/0	0/0	0/0	0/0	0/0	0/0	0/0	0/0	0/0	0/1	0/0	0/0	0/0	0/0	0/0	0/0	0/0	0/1	0/0	0/0	0/1	0/0	./.	0/0	0/0	0/0	0/0	0/0	0/0
ptg000022l_path_1	7977314	100121740|F|0-19:C>T-19:C>T	C	T	.	PASS	.	GT	0/0	1/1	1/1	1/1	0/0	0/0	0/0	0/0	0/1	0/0	0/0	1/1	0/0	1/1	1/1	0/0	0/0	0/0	0/0	0/0	0/0	0/0	1/1	0/0	1/1	1/1	0/0	0/0	0/0	0/0	0/0	0/0	0/0	1/1	./.	1/1	1/1	0/0	0/0	0/0	0/0
ptg000001l_path_1	1950416	100124009|F|0-19:C>T-19:C>T	C	T	.	PASS	.	GT	0/0	0/0	0/0	0/0	0/0	0/0	0/0	0/0	0/0	0/0	0/0	0/0	0/0	0/0	0/0	0/0	0/0	0/0	0/0	0/0	0/0	0/0	0/0	0/0	0/0	0/0	0/0	0/1	0/0	0/0	0/1	0/0	0/0	0/0	./.	0/0	0/0	0/0	0/0	0/1	0/0
ptg000019l_path_1	7451478	100124253|F|0-19:G>T-19:G>T	G	T	.	PASS	.	GT	0/0	0/1	0/0	0/0	0/0	0/0	0/0	0/0	0/0	0/1	0/0	0/1	0/0	0/1	0/0	0/0	0/0	0/0	0/0	0/0	0/0	0/0	0/0	0/0	0/1	0/0	0/0	0/0	0/0	0/0	0/0	0/0	0/0	0/0	./.	0/0	0/1	0/0	0/0	0/0	0/0
ptg000005l_path_1	28163084	100124342|F|0-19:G>A-19:G>A	G	A	.	PASS	.	GT	0/0	0/0	0/1	0/1	0/0	0/0	0/0	0/0	0/0	0/0	0/0	0/1	0/0	0/0	1/1	0/0	0/0	0/0	0/0	0/0	0/0	0/0	0/1	0/0	0/1	0/1	0/0	0/0	0/0	0/0	0/0	0/0	0/0	0/1	./.	0/1	0/1	0/0	0/0	0/0	0/0
ptg000049l_path_1	279114	100126660|F|0-19:G>A-19:G>A	G	A	.	PASS	.	GT	0/0	0/0	0/0	0/0	0/0	0/0	0/0	0/0	0/0	0/0	0/0	0/0	0/0	0/0	0/0	0/1	0/0	0/1	0/0	0/0	0/1	0/0	0/0	0/1	0/0	0/0	0/1	0/0	0/1	0/1	0/0	0/0	0/1	0/0	./.	0/0	0/0	0/1	0/0	0/0	0/0
ptg000011l_path_1	11883676	100127420|F|0-19:T>G-19:T>G	T	G	.	PASS	.	GT	1/1	0/0	0/0	0/0	0/1	0/0	0/0	0/0	0/0	0/0	0/1	0/0	0/1	0/0	0/0	1/1	0/1	0/0	1/1	0/1	1/1	1/1	0/0	0/1	0/0	0/0	0/0	1/1	0/0	0/1	0/1	0/0	0/0	0/0	./.	0/0	0/0	0/0	0/1	0/1	1/1
ptg000005l_path_1	18695204	100127921|F|0-19:C>A-19:C>A	C	A	.	PASS	.	GT	0/0	0/0	0/0	0/0	0/0	0/0	0/0	0/0	0/0	0/1	0/0	0/0	0/0	0/0	0/0	0/0	0/0	0/0	0/0	0/0	0/0	0/0	0/0	0/0	0/0	0/0	0/0	0/0	0/0	0/0	0/0	0/0	0/0	0/0	./.	0/0	0/0	0/0	0/0	0/0	0/0
ptg000026l_path_1	10730362	100129702|F|0-19:T>G-19:T>G	T	G	.	PASS	.	GT	0/1	0/0	0/0	0/0	0/0	1/1	0/1	0/0	0/0	0/0	0/1	0/0	0/0	0/0	0/0	0/0	1/1	0/1	0/0	1/1	0/1	0/0	0/0	0/1	0/0	0/0	0/0	0/0	0/0	0/1	1/1	1/1	0/1	0/0	./.	0/0	0/0	0/1	1/1	0/1	0/0
ptg000066l_path_1	2198101	100129794|F|0-19:T>A-19:T>A	T	A	.	PASS	.	GT	0/0	0/0	0/1	0/0	0/0	0/0	0/0	0/0	0/0	0/0	0/0	0/0	0/0	0/1	0/0	0/0	0/0	0/0	0/0	0/0	0/0	0/0	0/0	0/0	0/0	0/0	0/0	0/0	0/0	0/0	0/0	0/0	0/0	0/0	0/0	0/0	0/0	0/0	0/0	0/0	0/0
ptg000005l_path_1	25872851	100132342|F|0-19:G>A-19:G>A	G	A	.	PASS	.	GT	0/0	0/0	0/1	0/0	0/0	0/0	0/0	0/0	0/0	0/0	0/0	0/0	0/0	0/0	0/0	0/0	0/0	0/0	0/0	0/0	0/0	0/0	0/0	0/0	0/0	0/0	0/0	0/0	0/0	0/0	0/0	0/0	0/0	0/1	./.	0/0	0/0	0/0	0/0	0/0	0/0
ptg000001l_path_1	21442220	100136236|F|0-19:G>T-19:G>T	G	T	.	PASS	.	GT	0/0	0/0	0/0	0/0	0/0	0/0	0/0	0/0	0/0	0/0	0/0	0/0	0/0	0/0	0/0	0/0	0/0	0/0	0/0	0/0	0/0	0/1	0/0	0/0	0/0	0/0	0/0	0/0	0/1	0/0	0/0	0/0	0/0	0/0	./.	0/1	0/0	0/0	0/0	0/0	0/0
ptg000022l_path_1	1906248	100141330|F|0-19:C>G-19:C>G	C	G	.	PASS	.	GT	0/0	0/0	0/0	0/0	0/0	0/0	0/0	0/0	0/0	0/0	0/0	0/0	0/0	0/0	0/0	0/0	0/0	0/0	0/0	0/0	0/0	0/0	0/0	0/0	0/0	0/0	0/0	0/0	0/0	0/0	0/0	0/0	0/1	0/0	./.	0/0	0/0	0/0	0/0	0/0	0/0
ptg000044l_path_1	9476072	100141577|F|0-19:A>C-19:A>C	A	C	.	PASS	.	GT	0/0	0/0	0/0	0/0	0/0	0/0	0/0	0/1	0/0	0/0	0/0	0/0	0/0	0/0	0/0	0/0	0/0	0/0	0/0	0/0	0/0	0/0	0/0	0/0	0/0	0/0	0/0	0/0	0/0	0/0	0/0	0/0	0/0	0/0	./.	0/0	0/0	0/0	0/0	0/0	0/0
ptg000031l_path_1	6146879	100143570|F|0-19:G>T-19:G>T	G	T	.	PASS	.	GT	0/0	0/0	0/0	0/0	0/0	0/0	0/0	0/0	0/0	0/0	0/0	0/0	0/0	0/0	0/0	0/0	0/0	0/0	0/0	0/0	0/0	0/0	0/0	0/0	0/0	0/0	0/0	0/0	0/0	0/0	0/0	0/0	0/0	0/0	./.	0/0	0/0	0/0	0/0	0/0	0/0
ptg000012l_path_1	6070919	100143807|F|0-19:C>G-19:C>G	C	G	.	PASS	.	GT	0/0	0/0	0/0	0/0	0/0	0/0	0/0	0/0	0/0	0/0	0/0	0/0	0/0	0/0	0/0	0/0	0/0	0/0	0/0	0/0	0/0	0/0	0/0	0/0	0/0	0/0	0/0	0/0	0/0	0/0	0/0	0/0	0/0	0/0	1/1	0/0	0/0	0/0	0/0	0/0	0/0
ptg000045l_path_1	11990554	100151354|F|0-19:G>A-19:G>A	G	A	.	PASS	.	GT	0/0	0/0	0/0	0/0	0/0	0/0	0/0	0/1	0/0	0/0	0/0	0/0	0/0	0/0	0/0	0/0	0/0	0/0	0/0	1/1	0/1	0/0	0/0	0/0	0/0	0/0	0/0	0/0	0/0	0/0	0/1	0/0	0/0	0/0	./.	0/0	0/0	0/0	0/1	0/0	0/0
ptg000002l_path_1	9825713	100151880|F|0-19:C>A-19:C>A	C	A	.	PASS	.	GT	1/1	0/1	0/0	1/1	0/1	1/1	0/0	0/1	0/1	1/1	1/1	0/1	0/1	0/0	0/1	0/1	1/1	0/1	0/1	1/1	0/1	1/1	0/1	0/1	0/1	0/1	1/1	0/1	0/1	1/1	0/1	1/1	0/1	0/1	1/1	0/1	0/1	0/1	0/1	0/1	0/1
ptg000019l_path_1	3910059	100152562|F|0-19:C>T-19:C>T	C	T	.	PASS	.	GT	0/0	0/1	0/1	0/1	0/0	0/0	0/0	0/0	0/0	0/0	0/0	0/0	0/0	0/1	0/1	0/0	0/0	0/0	0/0	0/0	0/0	0/0	1/1	0/0	0/1	0/1	0/0	0/0	0/0	0/0	0/1	0/0	0/0	0/0	./.	0/1	0/0	0/0	0/0	0/0	0/0
ptg000059l_path_1	5228443	100048386|F|0-20:G>T-20:G>T	G	T	.	PASS	.	GT	0/0	0/1	0/0	0/0	0/0	0/0	0/0	0/0	0/0	0/0	0/0	0/0	0/0	0/0	0/0	0/0	0/0	0/0	0/0	0/0	0/0	0/0	0/0	0/0	0/0	0/0	0/0	0/0	0/0	0/0	0/0	0/0	0/0	0/0	./.	0/0	1/1	0/0	0/0	0/0	0/0
ptg000076l_path_1	1056885	100050783|F|0-20:T>G-20:T>G	T	G	.	PASS	.	GT	0/0	0/0	0/0	0/0	0/0	0/0	0/0	0/0	0/0	0/0	0/0	0/0	0/0	0/0	0/0	0/0	0/0	0/0	0/0	0/0	0/0	0/0	0/0	0/0	0/0	0/0	0/0	0/0	0/0	0/0	0/0	0/0	0/0	0/0	./.	0/0	0/0	0/0	0/0	0/0	0/0
ptg000007l_path_1	13423185	100051671|F|0-20:C>T-20:C>T	C	T	.	PASS	.	GT	0/0	0/0	0/0	0/0	0/0	0/0	0/0	0/0	0/0	0/0	0/0	0/0	0/0	0/0	0/0	0/0	0/0	0/0	0/1	0/0	0/0	0/0	0/0	0/0	0/0	0/0	0/0	0/0	0/0	0/1	0/0	0/0	0/0	0/0	./.	0/0	0/0	0/0	0/0	0/0	0/0
ptg000022l_path_1	772569	100052244|F|0-20:C>A-20:C>A	C	A	.	PASS	.	GT	0/0	0/0	0/0	0/0	0/0	0/0	0/0	0/0	0/0	0/0	0/0	0/0	0/0	0/0	0/0	0/0	0/0	0/0	0/0	0/0	0/0	0/0	0/0	0/0	0/0	0/0	0/0	0/0	0/0	0/0	0/0	0/0	0/0	0/0	./.	0/0	0/0	0/0	0/0	0/0	0/0
ptg000044l_path_1	7766713	100052420|F|0-20:C>T-20:C>T	C	T	.	PASS	.	GT	1/1	1/1	1/1	1/1	1/1	1/1	1/1	1/1	1/1	1/1	1/1	1/1	1/1	1/1	1/1	1/1	1/1	1/1	1/1	1/1	1/1	1/1	1/1	1/1	1/1	1/1	1/1	1/1	1/1	1/1	1/1	1/1	1/1	1/1	0/0	1/1	1/1	1/1	1/1	1/1	1/1
UNK	91	100063199|F|0-20:A>G-20:A>G	A	G	.	PASS	.	GT	0/0	0/0	0/0	0/0	0/1	0/0	0/1	0/0	0/0	0/0	0/0	0/0	0/0	0/0	0/0	0/0	0/1	0/0	0/0	0/0	0/1	0/0	0/0	0/1	0/0	0/0	0/0	0/0	0/0	0/0	0/0	0/0	0/0	0/0	./.	0/0	0/0	0/0	0/0	0/0	0/0
ptg000049l_path_1	2665245	100065699|F|0-20:A>C-20:A>C	A	C	.	PASS	.	GT	0/0	0/0	0/0	0/1	0/0	0/0	0/0	0/0	0/0	0/0	0/0	1/1	0/0	0/0	1/1	0/0	0/0	0/0	0/0	0/0	0/0	0/0	1/1	0/0	1/1	1/1	0/0	0/0	0/0	0/0	0/0	0/0	0/0	0/1	./.	0/1	0/1	0/0	0/0	0/0	0/0
ptg000045l_path_1	2401302	100073829|F|0-20:C>T-20:C>T	C	T	.	PASS	.	GT	0/0	1/1	0/1	1/1	0/0	0/0	0/0	0/0	0/0	0/0	0/0	0/0	0/0	0/0	0/1	0/0	0/0	0/0	0/0	0/0	0/0	0/0	0/0	0/0	0/1	0/0	0/0	0/0	0/0	0/0	0/0	0/0	0/0	0/0	./.	0/1	0/0	0/0	0/0	0/0	0/0
ptg000001l_path_1	8867874	100076264|F|0-20:T>C-20:T>C	T	C	.	PASS	.	GT	0/0	0/0	0/0	0/0	0/0	0/0	0/0	0/0	0/0	0/0	0/0	0/0	0/0	0/0	0/0	0/0	0/0	0/0	0/0	0/0	0/0	0/0	0/0	0/1	0/0	0/0	0/0	0/0	0/0	0/0	0/0	0/0	0/0	0/0	./.	0/0	0/0	0/0	0/0	0/1	0/0
ptg000022l_path_1	5890088	100077727|F|0-20:T>G-20:T>G	T	G	.	PASS	.	GT	0/0	0/0	0/0	0/0	0/0	0/0	0/0	0/0	0/0	0/0	0/0	0/0	0/0	0/0	0/0	0/0	0/0	0/0	0/0	0/0	0/0	0/0	0/0	0/0	0/0	0/0	0/0	0/1	0/0	0/0	0/0	0/0	0/0	0/0	./.	0/0	0/0	0/0	0/0	0/1	0/0
ptg000014l_path_1	5375303	100084309|F|0-20:G>A-20:G>A	G	A	.	PASS	.	GT	0/0	0/1	0/1	1/1	0/0	0/0	0/0	0/0	0/0	0/0	0/0	0/0	0/0	0/1	0/0	0/0	0/0	0/0	0/0	0/0	0/0	0/0	1/1	0/0	0/0	0/0	0/0	0/0	0/0	0/0	0/0	0/0	0/0	0/0	./.	0/0	1/1	0/0	0/0	0/0	0/0
ptg000026l_path_1	21272245	100085510|F|0-20:A>T-20:A>T	A	T	.	PASS	.	GT	0/0	1/1	0/0	0/1	0/0	0/0	0/0	0/0	0/0	0/0	0/0	0/0	0/0	0/0	0/0	0/0	0/0	0/0	0/0	0/0	0/0	0/0	0/1	0/0	0/0	0/0	0/0	0/0	0/0	0/0	0/0	0/0	0/0	0/0	./.	0/0	0/0	0/0	0/0	0/0	0/0
UNK	92	100090680|F|0-20:T>C-20:T>C	T	C	.	PASS	.	GT	1/1	1/1	1/1	1/1	1/1	1/1	1/1	1/1	1/1	1/1	1/1	1/1	1/1	1/1	1/1	1/1	1/1	1/1	1/1	1/1	1/1	./.	1/1	1/1	1/1	1/1	1/1	1/1	1/1	1/1	1/1	1/1	1/1	1/1	0/0	1/1	1/1	1/1	1/1	1/1	1/1
ptg000011l_path_1	5447794	100097577|F|0-20:C>T-20:C>T	C	T	.	PASS	.	GT	0/0	0/0	0/1	0/0	0/0	0/0	0/0	0/1	0/0	0/0	0/0	0/0	0/0	0/1	0/0	0/0	0/0	0/0	0/0	0/0	0/0	0/0	0/0	0/0	0/1	0/0	0/0	0/0	0/0	0/0	0/0	0/0	0/0	0/0	./.	0/0	0/0	0/0	0/0	0/0	0/0
ptg000031l_path_1	4201843	100103958|F|0-20:G>A-20:G>A	G	A	.	PASS	.	GT	0/0	0/1	1/1	1/1	0/0	0/0	0/0	0/0	0/0	0/0	0/0	0/1	0/0	1/1	0/1	0/0	0/0	0/0	0/0	0/0	0/0	0/0	0/1	0/0	1/1	1/1	0/0	0/0	0/0	0/0	0/0	0/0	0/0	1/1	./.	1/1	1/1	0/0	0/0	0/0	0/0
ptg000047l_path_1	8562468	100104706|F|0-20:A>G-20:A>G	A	G	.	PASS	.	GT	0/0	0/0	0/1	0/0	0/0	0/0	0/0	0/1	0/0	0/0	0/0	0/0	0/0	0/0	0/1	0/0	0/0	0/0	0/0	0/0	0/0	0/0	0/0	0/0	0/0	0/0	0/0	0/0	0/0	0/0	0/0	0/0	0/0	0/0	./.	0/0	0/1	0/0	0/0	0/0	0/0
ptg000022l_path_1	10252080	100108695|F|0-20:G>A-20:G>A	G	A	.	PASS	.	GT	0/0	0/0	0/0	0/0	0/0	0/0	0/0	0/0	0/0	0/0	0/0	0/0	0/0	0/0	0/0	0/0	0/0	0/0	0/0	0/0	0/0	0/0	0/0	0/0	0/0	0/0	0/0	0/0	0/0	0/0	0/0	0/1	0/0	0/0	./.	0/0	0/0	0/0	0/0	0/1	0/0
ptg000026l_path_1	3509161	100109673|F|0-20:A>T-20:A>T	A	T	.	PASS	.	GT	0/0	0/0	0/0	0/0	0/0	0/0	0/0	0/0	0/0	0/0	0/0	0/0	0/0	0/0	0/0	0/0	0/0	0/0	0/0	0/0	0/0	0/0	0/0	0/0	0/0	0/0	0/0	0/0	0/0	0/0	0/0	0/0	0/0	0/0	./.	0/0	1/1	0/0	0/0	0/0	0/0
ptg000075l_path_1	2017890	100111564|F|0-20:G>C-20:G>C	G	C	.	PASS	.	GT	0/0	0/0	0/0	0/0	0/0	0/0	0/0	0/0	0/0	0/0	0/0	0/0	0/0	0/0	0/0	0/0	0/0	0/0	0/0	0/0	0/0	0/0	0/0	0/0	0/0	0/0	0/0	0/0	0/0	0/0	0/0	0/0	0/0	0/0	./.	0/0	0/0	0/0	0/0	0/0	0/0
ptg000005l_path_1	22714856	100114126|F|0-20:T>C-20:T>C	T	C	.	PASS	.	GT	0/0	0/1	0/0	1/1	0/1	0/0	0/0	0/0	0/0	0/0	0/0	0/1	0/0	0/0	0/0	0/0	0/0	0/0	0/0	0/0	0/0	0/0	0/1	0/0	0/0	0/0	0/0	0/0	0/0	0/0	0/0	0/0	0/0	0/0	./.	0/0	0/0	0/0	0/1	0/0	0/0
ptg000019l_path_1	1711421	100116706|F|0-20:G>C-20:G>C	G	C	.	PASS	.	GT	0/0	0/0	0/0	0/0	0/0	0/0	0/0	0/0	0/0	0/0	0/0	0/0	0/0	0/0	0/0	0/0	0/0	0/0	0/0	0/0	0/0	0/0	0/0	0/0	0/0	0/0	0/0	0/0	0/0	0/0	0/0	0/0	0/0	0/0	./.	0/0	0/0	0/0	0/0	0/0	0/0
ptg000040l_path_1	16917205	100118248|F|0-20:C>T-20:C>T	C	T	.	PASS	.	GT	0/0	0/0	0/0	0/0	0/0	0/0	0/0	0/0	0/0	0/0	0/0	0/0	0/0	0/0	0/0	0/0	0/0	0/0	0/0	0/0	0/0	0/0	0/0	0/0	0/0	0/0	0/0	0/0	0/0	0/0	0/0	0/0	0/0	0/0	./.	0/0	0/0	0/0	0/0	0/0	0/0
ptg000040l_path_1	2314614	100120613|F|0-20:G>A-20:G>A	G	A	.	PASS	.	GT	0/0	0/0	0/0	0/0	0/0	0/0	0/0	0/0	0/0	0/0	0/0	0/0	0/0	0/0	0/0	0/0	0/0	0/0	0/0	0/1	0/0	0/0	0/0	0/0	0/0	0/0	0/0	0/0	0/0	0/0	0/0	0/0	0/0	0/0	./.	0/0	0/0	0/0	0/0	0/0	0/0
ptg000019l_path_1	3129877	100131361|F|0-20:G>T-20:G>T	G	T	.	PASS	.	GT	0/0	0/0	0/0	0/0	0/0	0/0	0/0	0/0	0/0	0/0	0/0	0/0	0/0	0/0	0/0	0/0	0/0	0/0	0/0	0/0	0/0	0/0	0/0	0/0	0/0	0/0	0/0	0/0	0/0	0/0	0/0	0/0	0/0	0/0	./.	0/0	0/0	0/0	0/0	0/0	0/0
ptg000026l_path_1	16436740	100131977|F|0-20:C>T-20:C>T	C	T	.	PASS	.	GT	0/0	0/0	0/1	1/1	0/0	0/0	0/0	0/0	0/0	0/0	0/0	1/1	0/0	0/0	1/1	0/0	0/0	0/0	0/0	0/0	0/0	0/0	0/0	0/0	1/1	0/0	0/0	0/0	0/0	0/0	0/0	0/0	0/0	0/1	./.	0/1	0/1	0/0	0/0	0/0	0/0
ptg000068l_path_1	2196121	100141939|F|0-20:G>T-20:G>T	G	T	.	PASS	.	GT	0/0	0/0	0/0	0/0	0/0	0/0	0/0	0/0	0/0	0/0	0/0	0/0	0/0	0/0	0/0	0/0	0/1	0/1	0/0	0/0	0/0	0/0	0/0	0/0	0/0	0/0	0/0	0/0	0/0	0/0	0/0	0/1	0/0	0/0	./.	0/0	0/0	0/0	1/1	0/0	0/0
ptg000005l_path_1	13844475	100142127|F|0-20:A>G-20:A>G	A	G	.	PASS	.	GT	0/0	0/0	0/0	0/0	0/0	0/0	0/0	0/0	0/0	0/0	0/0	0/0	0/0	0/1	0/0	0/0	0/0	0/0	0/0	0/0	0/0	0/0	0/0	0/0	0/1	0/1	0/0	0/0	0/0	0/0	0/0	0/0	0/0	0/0	./.	0/1	0/1	0/0	0/0	0/0	0/0
ptg000031l_path_1	10822400	100144050|F|0-20:G>A-20:G>A	G	A	.	PASS	.	GT	0/1	0/1	0/0	0/0	0/0	0/0	0/0	0/0	0/0	0/0	0/0	0/0	1/1	0/0	0/0	0/0	1/1	0/0	0/0	0/0	0/0	0/1	0/0	0/0	0/0	0/0	0/1	0/0	0/0	0/0	0/0	0/0	0/0	0/0	./.	0/0	0/0	0/0	0/1	0/0	0/1
ptg000059l_path_1	5228443	100145363|F|0-20:G>T-20:G>T	G	T	.	PASS	.	GT	0/0	0/1	0/0	0/1	0/0	0/0	0/0	0/0	0/0	0/0	0/0	0/0	0/0	0/1	0/0	0/0	0/0	0/0	0/0	0/0	0/0	0/0	0/0	0/0	0/0	0/0	0/0	0/0	0/0	0/0	0/0	0/0	0/0	0/0	./.	0/0	0/1	0/0	0/0	0/0	0/0
ptg000040l_path_1	11459564	100145675|F|0-20:A>G-20:A>G	A	G	.	PASS	.	GT	0/0	0/0	0/0	0/0	0/0	0/0	0/0	0/0	0/0	0/0	0/0	0/0	0/0	0/0	0/0	0/0	0/0	0/0	0/0	0/0	0/0	0/0	0/0	0/0	0/0	0/0	0/0	0/0	0/0	0/0	0/0	0/0	0/0	0/1	./.	0/0	1/1	0/0	0/0	0/0	0/0
ptg000044l_path_1	10345489	100148391|F|0-20:G>A-20:G>A	G	A	.	PASS	.	GT	0/0	0/0	0/0	0/0	0/0	0/0	0/0	0/1	0/0	0/0	1/1	0/0	0/0	0/0	0/0	0/1	0/1	0/0	0/1	0/0	0/0	0/1	0/0	0/0	0/0	0/0	0/1	0/1	0/1	0/1	0/1	0/0	0/0	0/0	./.	0/0	0/0	0/0	0/0	0/0	0/0
ptg000045l_path_1	1273599	100149448|F|0-20:C>A-20:C>A	C	A	.	PASS	.	GT	0/0	0/0	0/0	0/0	0/0	0/0	0/0	0/0	0/0	0/0	0/0	0/0	0/0	0/0	0/0	0/0	0/1	0/1	0/0	0/0	0/0	0/0	0/0	0/0	0/0	0/0	0/0	0/1	0/1	0/1	0/0	0/0	0/0	0/0	./.	0/0	0/0	0/1	0/0	0/0	0/0
UNK	93	100048460|F|0-21:C>T-21:C>T	C	T	.	PASS	.	GT	1/1	1/1	1/1	1/1	1/1	1/1	1/1	1/1	./.	1/1	1/1	1/1	1/1	1/1	1/1	1/1	1/1	1/1	1/1	1/1	1/1	1/1	1/1	1/1	1/1	1/1	1/1	1/1	1/1	1/1	1/1	1/1	1/1	1/1	0/0	1/1	1/1	1/1	1/1	1/1	1/1
ptg000005l_path_1	2828642	100050842|F|0-21:A>T-21:A>T	A	T	.	PASS	.	GT	0/0	0/0	0/0	0/0	0/0	0/0	1/1	0/1	0/1	0/1	0/0	0/0	0/0	0/0	0/0	1/1	0/0	0/0	0/1	0/0	0/0	0/0	0/0	0/0	0/0	0/0	0/0	0/0	0/0	0/1	0/0	0/0	0/1	0/0	./.	0/0	0/0	0/0	0/0	0/0	0/1
ptg000044l_path_1	6814228	100067329|F|0-21:A>T-21:A>T	A	T	.	PASS	.	GT	0/0	0/0	0/0	0/0	0/0	0/0	0/0	0/0	0/0	0/0	0/0	0/0	0/0	0/0	0/0	0/0	0/0	0/0	0/0	0/0	0/1	0/0	0/0	0/0	0/0	0/0	0/0	0/0	0/0	0/0	0/0	0/0	0/0	0/0	./.	0/0	0/0	0/0	0/0	0/0	0/0
ptg000045l_path_1	3458089	100075124|F|0-21:C>T-21:C>T	C	T	.	PASS	.	GT	0/0	0/0	0/0	0/1	0/0	0/0	0/0	0/0	0/0	0/0	0/0	0/0	0/0	0/0	0/0	0/0	0/0	0/0	0/0	0/0	0/0	0/0	0/0	0/0	0/0	0/0	0/0	0/0	0/0	0/0	0/0	0/0	0/0	0/0	./.	0/0	0/0	0/0	0/0	0/0	0/0
ptg000022l_path_1	7777665	100075687|F|0-21:C>A-21:C>A	C	A	.	PASS	.	GT	0/1	0/0	0/0	0/0	0/0	0/0	0/1	0/1	0/0	0/1	0/1	0/0	0/0	0/0	0/0	0/0	0/1	0/1	0/0	0/0	0/0	0/0	0/0	0/0	0/0	0/0	0/0	0/1	0/0	0/1	0/0	0/0	0/0	0/0	./.	0/0	0/0	0/1	0/1	0/0	0/1
ptg000044l_path_1	2014478	100084269|F|0-21:T>C-21:T>C	T	C	.	PASS	.	GT	0/1	0/1	0/0	0/1	0/1	1/1	0/0	1/1	1/1	0/0	0/1	1/1	1/1	0/1	1/1	0/1	0/1	0/0	1/1	0/1	0/1	0/1	0/0	0/0	0/1	0/1	0/0	0/0	0/1	0/0	0/1	1/1	0/1	1/1	./.	0/1	1/1	0/1	0/0	1/1	0/0
ptg000045l_path_1	11094237	100084511|F|0-21:A>T-21:A>T	A	T	.	PASS	.	GT	1/1	0/0	0/0	0/0	0/0	1/1	0/1	0/0	0/0	0/1	0/0	0/0	0/0	0/0	0/0	0/1	0/0	0/0	1/1	0/1	0/0	0/0	0/0	0/1	0/0	0/0	0/0	0/1	0/0	0/0	0/0	0/0	0/1	0/0	./.	0/0	0/0	0/0	0/0	0/1	0/0
ptg000020l_path_1	8229321	100085128|F|0-21:A>T-21:A>T	A	T	.	PASS	.	GT	0/0	0/0	0/0	0/0	0/0	0/0	0/0	0/0	0/0	0/0	0/0	0/0	0/0	0/0	0/0	0/0	0/0	0/0	0/0	0/0	0/0	0/0	0/0	0/0	0/0	0/0	0/1	0/1	0/0	0/0	0/0	0/0	0/1	0/0	./.	0/0	0/0	0/0	0/0	0/0	1/1
ptg000022l_path_1	4458155	100091077|F|0-21:C>T-21:C>T	C	T	.	PASS	.	GT	0/0	0/0	0/1	0/0	0/0	0/0	0/0	0/0	0/0	0/0	0/0	1/1	0/0	0/0	0/0	0/1	0/0	0/0	0/1	0/0	0/0	0/1	0/0	0/0	0/0	0/1	0/1	0/0	0/1	1/1	0/0	0/1	0/1	1/1	./.	0/0	0/1	0/1	0/0	0/0	0/0
ptg000001l_path_1	25216244	100091820|F|0-21:G>A-21:G>A	G	A	.	PASS	.	GT	0/0	0/0	0/0	0/0	0/0	0/0	0/0	0/0	0/0	0/0	0/0	0/0	0/0	0/0	0/0	0/0	0/0	0/0	0/0	0/0	0/0	0/0	0/0	0/0	0/0	0/0	0/0	0/0	0/0	0/0	0/1	0/0	0/0	0/0	./.	0/0	0/0	0/1	0/0	0/0	0/1
ptg000026l_path_1	19062342	100096134|F|0-21:G>A-21:G>A	G	A	.	PASS	.	GT	0/0	0/0	0/0	0/0	0/0	0/0	0/0	0/0	0/0	0/0	0/0	0/0	0/0	0/0	0/0	0/0	0/0	0/0	0/0	0/0	0/0	0/0	0/0	0/0	0/0	0/0	0/0	0/0	0/0	0/0	0/0	0/0	0/0	0/0	./.	0/0	0/0	0/0	0/0	0/0	0/0
ptg000019l_path_1	3132322	100098503|F|0-21:T>C-21:T>C	T	C	.	PASS	.	GT	0/1	0/0	0/0	0/0	0/0	0/0	0/0	0/0	0/0	0/0	0/0	0/0	0/0	0/0	0/0	0/0	0/0	0/0	0/1	0/0	0/0	0/0	0/0	0/1	0/0	0/0	0/0	0/0	0/1	0/0	0/0	0/0	0/0	0/0	./.	0/0	0/0	0/0	0/1	0/1	0/0
ptg000022l_path_1	10236228	100102519|F|0-21:C>T-21:C>T	C	T	.	PASS	.	GT	0/0	0/0	0/0	0/0	0/0	0/0	0/0	0/0	0/0	0/0	0/0	0/0	0/0	0/0	0/0	0/0	0/0	0/0	0/0	0/0	0/0	0/0	0/0	0/0	0/0	0/0	0/0	0/0	0/0	0/0	0/0	0/0	0/0	0/0	./.	0/0	0/0	0/0	0/0	0/0	0/0
ptg000012l_path_1	5020366	100103004|F|0-21:A>T-21:A>T	A	T	.	PASS	.	GT	0/0	0/0	0/0	0/0	0/0	0/0	0/0	0/0	0/0	0/0	0/0	0/0	0/0	0/0	0/0	0/0	0/0	0/0	0/0	0/0	0/0	0/0	0/0	0/0	0/0	0/0	0/0	0/0	0/0	0/0	0/0	0/0	0/1	0/0	./.	0/0	0/0	0/0	0/0	0/0	0/0
ptg000002l_path_1	9040217	100107889|F|0-21:A>G-21:A>G	A	G	.	PASS	.	GT	0/0	0/0	0/0	0/0	1/1	0/1	0/0	0/0	0/1	0/0	0/0	0/0	0/0	0/0	0/0	0/0	0/1	0/0	0/0	0/1	0/0	0/0	0/0	0/1	0/0	0/0	0/1	0/0	1/1	0/0	0/0	1/1	0/0	0/0	./.	0/0	0/0	0/1	0/0	0/1	1/1
ptg000033l_path_1	8110757	100109044|F|0-21:T>G-21:T>G	T	G	.	PASS	.	GT	0/0	0/0	0/0	0/0	0/0	0/0	0/0	0/0	0/0	0/0	0/0	0/0	0/0	0/0	0/0	0/0	0/0	0/0	0/0	0/0	0/0	0/0	0/0	0/0	0/0	0/0	0/0	0/0	0/0	0/0	0/0	0/0	0/0	0/0	./.	0/0	0/0	0/0	0/0	0/0	0/0
ptg000012l_path_1	2934721	100115867|F|0-21:A>G-21:A>G	A	G	.	PASS	.	GT	0/1	0/0	0/0	0/0	1/1	1/1	0/1	0/1	1/1	0/1	0/1	0/0	1/1	0/0	0/0	0/1	0/1	1/1	1/1	0/1	0/1	1/1	0/0	0/1	0/0	0/0	0/1	1/1	1/1	0/1	1/1	0/1	1/1	0/0	./.	0/0	0/0	0/1	1/1	1/1	0/0
ptg000049l_path_1	6471986	100116720|F|0-21:C>T-21:C>T	C	T	.	PASS	.	GT	0/0	0/1	0/0	0/1	0/0	0/0	0/1	0/0	0/0	0/0	0/0	0/1	0/0	0/1	0/0	0/0	0/0	0/0	0/0	0/0	0/0	0/0	0/0	0/1	0/0	0/0	0/0	0/0	0/0	0/0	0/0	0/0	0/0	0/0	./.	0/0	0/1	0/0	0/0	0/0	0/0
ptg000076l_path_1	2981464	100124153|F|0-21:C>A-21:C>A	C	A	.	PASS	.	GT	0/0	0/0	0/0	0/0	0/0	0/0	0/0	0/0	0/0	0/0	0/0	0/0	0/0	0/0	0/0	0/0	0/0	0/0	0/0	0/0	0/0	0/0	0/0	0/0	0/0	0/0	0/0	0/0	0/0	0/0	0/0	0/0	0/0	0/0	./.	0/0	0/0	0/0	0/0	0/0	0/0
ptg000047l_path_1	9828696	100124993|F|0-21:A>G-21:A>G	A	G	.	PASS	.	GT	0/0	0/0	0/0	0/0	0/0	0/0	0/0	0/0	0/0	0/0	0/0	0/0	0/0	0/0	0/0	0/0	0/0	0/0	0/0	0/0	0/0	0/0	0/0	0/0	0/0	0/0	0/0	0/0	0/0	0/0	0/0	0/0	0/0	0/0	./.	0/0	0/0	0/0	0/0	0/0	0/0
ptg000039l_path_1	2201469	100137400|F|0-21:G>A-21:G>A	G	A	.	PASS	.	GT	0/0	0/1	0/0	0/1	0/0	0/0	0/0	0/0	0/0	0/0	0/0	0/1	0/0	0/0	1/1	0/0	0/0	0/0	0/0	0/0	0/1	0/0	0/0	0/0	0/0	0/0	0/0	0/0	0/0	0/0	0/0	0/0	0/0	0/1	./.	0/0	0/1	0/0	0/0	0/0	0/0
ptg000014l_path_1	19130917	100139257|F|0-21:A>T-21:A>T	A	T	.	PASS	.	GT	0/0	0/0	0/0	0/0	0/0	0/0	0/0	0/1	0/0	0/0	0/1	0/0	0/0	0/0	0/0	0/0	0/0	0/0	0/1	0/1	0/0	0/0	0/0	0/0	0/0	0/0	0/0	0/0	0/0	0/0	0/0	0/0	0/0	0/0	./.	0/0	0/0	0/0	0/1	0/1	0/1
ptg000007l_path_1	6626122	100151830|F|0-21:C>T-21:C>T	C	T	.	PASS	.	GT	0/0	0/0	0/0	0/0	0/0	0/0	0/0	0/0	0/0	0/0	0/0	0/0	0/0	0/0	0/1	0/0	0/0	0/0	1/1	0/0	0/0	0/0	0/0	0/0	0/1	0/0	0/0	1/1	0/0	0/1	0/0	0/0	0/0	0/0	./.	0/1	0/1	0/0	0/0	0/0	0/0
ptg000075l_path_1	2503240	100025315|F|0-22:C>T-22:C>T	C	T	.	PASS	.	GT	0/0	0/0	0/0	0/0	0/0	0/0	0/0	0/0	0/0	0/0	0/0	0/0	0/0	0/0	0/0	0/0	0/0	0/0	0/0	0/0	0/0	0/0	0/0	0/0	0/0	0/0	0/0	0/0	0/0	0/0	0/0	0/0	0/0	0/0	./.	0/0	0/0	0/0	0/0	0/0	0/0
ptg000033l_path_1	4222782	100052167|F|0-22:G>T-22:G>T	G	T	.	PASS	.	GT	0/0	0/0	0/0	0/0	0/0	0/0	0/0	0/0	0/1	0/0	0/0	0/0	0/0	0/0	0/0	0/0	0/0	0/0	0/0	0/0	0/0	0/0	0/0	0/0	0/0	0/0	0/0	0/0	0/1	0/0	0/0	0/0	0/0	0/0	./.	0/0	0/0	0/0	0/0	0/0	0/0
ptg000033l_path_1	755546	100074688|F|0-22:G>C-22:G>C	G	C	.	PASS	.	GT	0/0	0/0	0/0	0/0	0/0	0/0	0/0	0/0	0/0	./.	0/0	0/0	0/0	0/0	0/0	0/0	0/0	0/0	0/0	0/0	0/0	0/0	0/0	0/0	0/0	0/0	0/0	0/0	0/0	0/0	0/0	0/0	0/0	0/0	1/1	0/0	0/0	0/0	0/0	0/0	0/0
ptg000011l_path_1	17988576	100074726|F|0-22:T>A-22:T>A	T	A	.	PASS	.	GT	0/0	0/1	0/1	1/1	0/0	0/0	0/0	0/0	0/0	0/0	0/1	1/1	0/0	0/1	0/1	0/0	0/0	0/0	0/0	0/0	0/0	0/0	0/0	0/0	1/1	0/1	0/0	0/0	0/0	0/0	0/0	0/0	0/0	1/1	./.	0/0	0/0	0/0	0/0	0/0	0/0
ptg000005l_path_1	4708044	100075317|F|0-22:G>A-22:G>A	G	A	.	PASS	.	GT	0/0	0/0	0/0	0/0	0/0	1/1	0/0	0/0	0/0	0/0	0/0	0/0	0/0	0/0	0/0	0/1	0/0	0/0	0/0	0/0	0/0	0/0	0/0	0/0	0/0	0/0	0/0	0/0	0/0	0/1	0/0	0/0	0/0	0/0	./.	0/0	0/0	0/0	0/0	0/0	0/0
ptg000076l_path_1	3530832	30059285|F|0-22:G>C-22:G>C	G	C	.	PASS	.	GT	0/0	0/0	0/0	0/0	0/0	0/0	0/0	0/0	0/0	0/0	0/0	0/0	0/0	0/0	0/0	0/0	0/0	0/0	0/0	0/0	0/0	0/0	0/0	0/0	0/0	0/0	0/0	0/0	0/0	0/0	0/0	0/0	0/0	0/0	./.	0/1	0/0	0/0	0/0	0/0	0/0
ptg000045l_path_1	15485066	100083546|F|0-22:C>A-22:C>A	C	A	.	PASS	.	GT	0/0	0/1	0/1	0/1	0/0	0/0	0/0	0/0	0/0	0/0	0/0	0/0	0/0	0/1	0/1	0/0	0/0	0/0	0/0	0/0	0/0	0/0	0/1	0/0	0/1	0/0	0/0	0/0	0/0	0/0	0/0	0/0	0/0	0/0	./.	0/1	0/0	0/0	0/0	0/0	0/0
ptg000022l_path_1	6843674	30057887|F|0-22:G>A-22:G>A	G	A	.	PASS	.	GT	0/1	0/1	0/0	0/0	0/1	1/1	1/1	1/1	1/1	1/1	1/1	0/0	1/1	0/1	0/0	1/1	0/1	1/1	0/1	0/1	0/1	0/1	1/1	1/1	0/0	0/1	0/1	1/1	0/1	1/1	0/1	0/1	1/1	0/0	./.	0/0	0/0	0/1	1/1	1/1	1/1
ptg000014l_path_1	18452776	100084680|F|0-22:A>T-22:A>T	A	T	.	PASS	.	GT	0/0	0/0	0/0	0/0	0/0	0/1	0/1	1/1	0/1	0/0	1/1	0/0	0/0	0/0	0/0	0/0	0/1	0/0	0/0	0/0	0/1	0/0	0/0	1/1	0/0	0/0	0/0	0/1	0/1	0/0	0/1	0/0	1/1	0/0	./.	0/0	0/0	0/0	0/0	0/0	0/1
ptg000030l_path_1	902728	100085023|F|0-22:G>A-22:G>A	G	A	.	PASS	.	GT	0/0	1/1	0/1	0/1	0/1	0/0	0/0	0/1	0/0	0/0	0/1	1/1	0/1	1/1	1/1	0/0	0/0	0/1	0/0	0/0	0/0	0/0	0/0	0/0	0/1	0/1	0/0	0/0	0/0	0/1	0/1	0/0	0/0	1/1	./.	1/1	1/1	0/1	0/0	1/1	0/1
ptg000025l_path_1	577989	100085113|F|0-22:C>T-22:C>T	C	T	.	PASS	.	GT	0/0	0/0	0/0	0/0	0/0	0/0	0/0	0/0	0/0	0/0	0/0	0/0	0/0	0/0	0/0	0/0	0/0	0/0	0/0	0/0	0/0	0/0	0/0	0/0	0/0	0/0	0/0	0/0	0/0	0/0	0/0	0/0	0/0	0/0	./.	0/0	0/0	0/0	0/0	0/0	0/0
ptg000001l_path_1	13216579	100090318|F|0-22:G>A-22:G>A	G	A	.	PASS	.	GT	0/0	0/0	0/0	0/0	0/0	0/0	0/0	0/0	0/0	0/0	0/0	0/0	0/0	0/0	0/0	0/0	0/0	0/0	0/0	0/0	0/0	0/0	0/0	0/0	0/0	0/0	0/0	0/0	0/0	0/0	0/0	0/0	0/0	0/0	./.	0/0	0/0	0/0	0/0	0/0	0/0
ptg000031l_path_1	13624387	100091857|F|0-22:A>G-22:A>G	A	G	.	PASS	.	GT	0/0	0/0	0/0	0/0	0/0	0/0	0/0	0/0	0/0	0/0	0/0	0/1	0/0	0/1	0/0	0/0	0/0	0/0	0/0	0/0	0/0	0/0	0/1	0/0	0/1	0/0	0/0	0/0	0/0	0/0	0/0	0/0	0/0	0/0	./.	0/0	0/1	0/0	0/0	0/0	0/0
ptg000051l_path_1	624075	100096295|F|0-22:A>G-22:A>G	A	G	.	PASS	.	GT	0/0	0/0	0/0	0/0	0/0	0/0	0/0	0/0	0/0	0/0	0/0	0/0	0/0	0/0	0/0	0/0	0/0	0/0	0/0	0/0	0/0	0/0	0/0	0/0	0/0	0/0	0/0	0/0	0/0	0/0	0/0	0/1	0/0	0/0	./.	0/0	0/0	0/0	0/0	0/0	0/0
ptg000039l_path_1	6241266	100097704|F|0-22:C>T-22:C>T	C	T	.	PASS	.	GT	0/0	0/0	0/0	0/0	0/0	0/1	0/0	0/0	0/0	0/0	0/0	0/0	0/1	0/0	0/0	0/0	0/0	0/1	0/1	0/0	0/1	0/1	0/0	0/0	0/0	0/0	0/1	0/0	0/1	0/0	0/0	1/1	0/1	0/0	./.	0/0	0/0	0/0	0/0	0/0	0/0
ptg000025l_path_1	7768758	100102384|F|0-22:A>T-22:A>T	A	T	.	PASS	.	GT	0/0	0/0	0/0	0/0	0/0	0/0	0/0	0/0	0/0	0/0	0/0	0/0	0/0	0/0	0/0	0/0	0/0	0/0	0/0	0/0	0/0	0/0	0/0	0/0	0/0	0/0	0/0	0/0	0/0	0/0	0/0	0/0	0/1	0/0	./.	0/0	0/0	0/0	0/0	0/0	0/0
ptg000033l_path_1	11219768	100102635|F|0-22:C>T-22:C>T	C	T	.	PASS	.	GT	0/0	0/0	1/1	0/0	0/0	0/0	0/0	0/0	0/0	0/0	0/0	0/0	0/0	1/1	0/0	0/0	0/0	0/0	0/0	0/0	0/0	0/0	0/0	0/0	0/0	0/0	0/0	0/0	0/0	0/0	0/0	0/0	0/0	0/0	./.	0/0	0/0	0/0	0/0	0/0	0/0
ptg000033l_path_1	6501981	100111674|F|0-22:G>T-22:G>T	G	T	.	PASS	.	GT	0/1	0/0	0/0	0/0	0/0	0/1	1/1	1/1	1/1	0/0	1/1	0/0	1/1	0/0	0/0	0/1	1/1	0/1	0/1	0/1	0/1	0/1	0/0	1/1	0/0	0/0	0/1	1/1	1/1	1/1	1/1	0/1	0/1	0/0	./.	0/0	0/0	0/1	0/0	1/1	1/1
ptg000033l_path_1	11125215	100113682|F|0-22:T>G-22:T>G	T	G	.	PASS	.	GT	0/0	0/0	0/0	0/0	0/0	0/0	0/0	0/0	0/0	0/0	0/0	0/0	0/0	0/0	0/0	0/0	0/0	0/0	0/0	0/0	0/0	0/0	0/0	0/1	0/0	0/0	0/0	0/0	0/0	0/0	0/0	0/0	0/0	0/0	./.	0/0	0/0	0/0	0/0	0/0	0/0
ptg000011l_path_1	19754362	100113787|F|0-22:G>A-22:G>A	G	A	.	PASS	.	GT	0/0	0/0	0/0	0/0	0/0	0/0	0/0	0/0	0/0	0/0	0/0	0/0	0/0	0/0	0/0	0/0	0/0	0/0	0/0	0/0	0/0	0/0	0/0	0/0	0/0	0/0	0/0	0/0	0/0	0/0	0/0	0/0	0/0	0/0	./.	0/0	0/0	0/0	0/0	0/0	0/0
ptg000047l_path_1	12221951	100116489|F|0-22:G>A-22:G>A	G	A	.	PASS	.	GT	0/0	0/1	0/0	0/0	0/0	0/0	0/0	0/0	0/0	0/0	0/0	0/1	0/0	0/0	0/0	0/0	0/0	0/1	0/0	0/0	0/0	0/0	0/1	0/0	0/0	0/0	0/0	0/0	0/0	0/0	0/0	0/0	0/0	1/1	./.	0/1	0/1	0/0	0/0	0/0	0/0
ptg000005l_path_1	12042537	100116894|F|0-22:A>G-22:A>G	A	G	.	PASS	.	GT	0/0	0/0	0/0	0/0	0/0	0/0	0/0	0/0	0/0	0/0	0/0	0/1	0/0	0/0	0/0	0/0	0/0	0/0	0/0	0/0	0/0	0/0	0/1	0/0	0/0	0/0	0/0	0/0	0/0	0/0	0/0	0/0	0/0	0/0	./.	0/0	0/0	0/0	0/0	0/0	0/0
ptg000014l_path_1	10970052	100117489|F|0-22:G>C-22:G>C	G	C	.	PASS	.	GT	0/0	0/1	0/1	0/1	0/0	0/0	0/0	0/0	0/0	0/0	0/0	0/0	0/0	0/1	0/1	0/0	0/0	0/0	0/0	0/0	0/0	0/0	1/1	0/0	1/1	1/1	0/0	0/0	0/0	0/0	0/0	0/0	0/0	1/1	./.	0/1	1/1	0/0	0/0	0/0	0/0
ptg000045l_path_1	10379527	100118699|F|0-22:T>C-22:T>C	T	C	.	PASS	.	GT	0/0	0/0	0/0	0/0	1/1	0/1	1/1	0/0	1/1	0/1	0/0	0/0	0/0	0/0	0/0	0/1	0/0	1/1	0/1	0/0	1/1	0/1	0/0	0/1	0/0	0/0	0/1	1/1	0/1	0/1	0/0	0/1	0/1	0/0	./.	0/0	0/1	0/0	1/1	0/1	1/1
ptg000059l_path_1	2170717	100143221|F|0-22:C>G-22:C>G	C	G	.	PASS	.	GT	0/1	1/1	1/1	1/1	1/1	0/1	0/1	0/1	1/1	1/1	0/1	1/1	1/1	1/1	1/1	1/1	1/1	1/1	1/1	0/1	1/1	1/1	1/1	0/1	1/1	1/1	1/1	1/1	0/1	1/1	0/1	0/1	1/1	1/1	./.	1/1	1/1	1/1	0/1	0/0	1/1
ptg000012l_path_1	5347563	100063102|F|0-23:G>A-23:G>A	G	A	.	PASS	.	GT	0/0	0/0	0/0	0/0	0/0	0/0	0/0	0/0	0/0	0/0	0/0	0/0	0/0	0/0	0/0	0/0	0/0	0/0	0/0	0/0	0/0	0/0	0/0	0/0	0/0	0/0	0/0	0/0	0/0	0/0	0/0	0/0	0/0	0/0	./.	0/0	0/0	0/0	0/0	0/0	0/0
ptg000049l_path_1	7476118	100075784|F|0-23:A>C-23:A>C	A	C	.	PASS	.	GT	0/0	0/1	0/0	0/0	0/0	0/1	1/1	0/0	0/0	0/0	0/0	0/0	0/1	0/0	0/0	0/0	0/0	0/0	0/1	0/0	0/1	0/0	0/0	0/1	0/0	0/0	0/0	0/1	0/0	0/0	0/0	0/0	0/0	0/0	./.	0/0	0/0	0/0	0/0	0/0	0/0
ptg000005l_path_1	117582	100076991|F|0-23:A>T-23:A>T	A	T	.	PASS	.	GT	0/0	0/0	0/0	0/0	0/0	0/0	0/0	0/0	0/0	0/0	0/0	0/0	0/0	0/0	0/0	0/0	0/0	0/0	0/0	0/0	0/0	0/0	0/0	0/0	0/0	0/0	0/0	0/0	0/0	0/0	0/0	0/0	0/0	0/0	./.	0/0	0/0	0/0	0/0	0/0	0/0
ptg000023l_path_1	2223000	100082740|F|0-23:A>T-23:A>T	A	T	.	PASS	.	GT	1/1	1/1	1/1	1/1	1/1	0/1	1/1	1/1	1/1	1/1	1/1	1/1	1/1	1/1	1/1	1/1	1/1	0/1	1/1	1/1	1/1	1/1	1/1	1/1	1/1	1/1	1/1	1/1	1/1	1/1	1/1	1/1	1/1	1/1	./.	1/1	1/1	1/1	1/1	1/1	1/1
ptg000039l_path_1	4958881	100083406|F|0-23:C>T-23:C>T	C	T	.	PASS	.	GT	0/0	0/0	1/1	0/1	0/0	0/0	0/0	0/0	0/0	0/0	0/0	0/0	0/0	0/0	1/1	0/0	0/0	0/0	0/0	0/0	0/0	0/0	0/0	0/0	0/0	0/0	0/0	0/0	0/0	0/0	0/0	0/0	0/0	0/1	./.	0/1	0/1	0/0	0/0	0/0	0/0
ptg000005l_path_1	19601342	100084212|F|0-23:A>C-23:A>C	A	C	.	PASS	.	GT	0/0	0/0	0/0	0/0	0/1	0/0	0/0	0/0	0/0	0/0	0/0	0/0	0/0	0/0	0/0	0/0	0/0	0/0	0/0	0/0	0/0	0/0	0/0	0/0	0/0	0/0	0/0	0/0	0/0	0/0	0/0	0/0	0/0	0/0	./.	0/0	0/0	0/0	0/0	0/0	0/0
ptg000020l_path_1	6527920	100091962|F|0-23:C>G-23:C>G	C	G	.	PASS	.	GT	0/0	0/0	0/0	0/0	0/0	0/0	0/0	0/0	0/0	0/0	0/0	0/0	0/0	0/0	0/0	0/0	0/0	0/0	0/0	0/0	0/0	0/0	0/0	0/0	0/0	0/0	0/0	0/0	0/0	0/0	0/0	0/0	0/0	0/0	./.	0/0	0/0	0/0	0/0	0/0	0/0
ptg000025l_path_1	589051	100096215|F|0-23:T>A-23:T>A	T	A	.	PASS	.	GT	0/0	0/0	0/0	0/0	0/0	0/0	0/0	0/0	0/0	0/0	0/0	0/0	0/0	0/0	0/0	0/0	0/0	0/0	0/0	0/0	0/0	0/0	0/0	0/0	0/0	0/0	0/0	0/0	0/0	0/0	0/0	0/0	0/0	0/0	./.	0/0	0/0	0/0	0/0	0/0	0/0
ptg000069l_path_1	1545764	100102286|F|0-23:C>T-23:C>T	C	T	.	PASS	.	GT	0/0	0/0	0/0	0/0	0/0	0/0	0/0	0/0	0/0	0/0	0/0	0/0	0/0	0/0	0/0	0/0	0/0	0/0	0/0	0/0	0/0	0/0	0/0	0/0	0/0	0/0	0/0	0/0	0/0	0/0	0/0	0/0	0/0	0/0	./.	0/0	0/0	0/0	0/0	0/0	0/0
UNK	94	100103023|F|0-23:C>A-23:C>A	C	A	.	PASS	.	GT	0/0	0/0	0/0	0/0	0/0	0/0	0/0	0/0	0/0	0/0	0/0	0/0	0/0	0/0	0/0	0/0	0/0	0/0	0/0	0/0	0/0	0/0	0/0	0/0	0/0	0/0	0/0	0/0	0/0	0/0	0/0	0/0	0/0	0/0	./.	0/0	0/0	0/0	0/0	0/0	0/0
ptg000005l_path_1	26231826	100104763|F|0-23:C>T-23:C>T	C	T	.	PASS	.	GT	0/0	0/1	0/1	0/0	0/0	0/0	0/0	0/0	0/0	0/0	0/0	0/0	0/0	0/0	0/0	0/0	0/0	0/0	0/0	0/0	0/0	0/0	0/0	0/0	0/0	0/0	0/0	0/0	0/0	0/0	0/0	0/0	0/0	0/1	./.	0/0	0/0	0/0	0/0	0/0	0/0
ptg000008l_path_1	4089883	100107080|F|0-23:A>T-23:A>T	A	T	.	PASS	.	GT	0/0	0/0	0/0	0/0	0/0	0/0	0/0	0/0	0/0	0/0	0/0	0/0	0/0	./.	0/0	0/0	0/0	0/0	0/0	0/1	0/0	0/0	0/0	0/0	0/0	0/0	0/0	0/0	0/0	0/0	0/0	0/0	0/0	0/0	0/0	0/0	0/0	0/0	0/0	0/0	0/0
ptg000018l_path_1	2575767	100107991|F|0-23:G>T-23:G>T	G	T	.	PASS	.	GT	0/0	1/1	1/1	1/1	0/1	0/0	0/0	0/0	0/1	0/0	0/1	1/1	0/0	1/1	1/1	0/1	0/0	0/0	0/1	0/0	0/0	0/0	1/1	0/0	1/1	1/1	0/1	0/1	1/1	0/1	0/1	0/0	1/1	1/1	./.	1/1	1/1	0/1	0/0	0/1	0/1
ptg000001l_path_1	12350811	100108712|F|0-23:T>A-23:T>A	T	A	.	PASS	.	GT	0/0	0/0	0/0	0/0	0/0	0/0	0/0	0/0	0/0	0/0	0/0	0/0	0/0	0/0	0/0	0/0	0/0	0/0	0/0	0/0	0/0	0/0	0/0	0/0	0/0	0/0	0/0	0/0	0/0	0/0	0/0	0/0	0/0	0/0	./.	0/0	0/0	0/0	0/0	0/0	0/0
ptg000045l_path_1	12221109	100114601|F|0-23:A>G-23:A>G	A	G	.	PASS	.	GT	0/1	0/0	0/0	0/0	1/1	0/1	0/1	0/0	0/0	0/1	0/1	0/0	0/0	0/0	0/0	1/1	0/1	0/0	0/1	0/0	0/0	0/1	0/0	1/1	0/0	0/0	1/1	0/0	1/1	1/1	0/1	1/1	1/1	0/0	./.	0/0	0/0	0/0	0/1	0/1	1/1
ptg000001l_path_1	6841781	100114757|F|0-23:A>G-23:A>G	A	G	.	PASS	.	GT	0/1	0/0	0/0	0/0	0/1	0/0	0/0	0/1	0/0	0/0	0/1	0/0	0/0	0/1	0/0	0/1	0/0	0/1	0/0	0/0	0/1	0/0	0/1	0/1	0/0	0/0	0/1	0/0	0/0	0/1	0/1	0/0	0/0	0/0	./.	0/0	0/0	1/1	0/1	0/0	0/1
ptg000075l_path_1	3908359	100116351|F|0-23:A>G-23:A>G	A	G	.	PASS	.	GT	0/0	0/0	0/0	0/0	0/0	0/0	0/0	0/0	0/0	0/1	0/0	0/0	0/0	0/0	0/0	0/0	0/0	0/1	0/0	0/1	0/0	0/0	0/0	0/0	0/0	0/0	0/0	0/0	0/0	0/1	0/0	0/0	0/0	0/0	./.	0/0	0/0	0/0	0/0	0/0	0/0
ptg000021l_path_1	12433172	100123488|F|0-23:C>T-23:C>T	C	T	.	PASS	.	GT	0/0	0/0	0/0	0/0	0/0	0/0	0/0	0/0	0/0	0/0	0/0	0/0	0/0	0/0	0/0	0/0	0/0	0/0	0/0	0/0	0/0	0/0	0/0	0/0	0/0	0/0	0/0	0/0	0/0	0/0	0/0	0/0	0/0	0/0	./.	0/0	0/0	0/0	0/0	0/0	0/0
ptg000030l_path_1	6771266	100127794|F|0-23:A>G-23:A>G	A	G	.	PASS	.	GT	0/0	0/0	0/0	0/0	0/0	0/0	0/0	0/0	0/0	0/0	0/0	0/0	0/0	0/0	0/0	0/0	0/0	0/0	0/0	0/0	0/0	0/0	0/0	0/0	0/0	0/0	0/0	0/0	0/0	0/0	0/0	0/0	0/0	0/0	./.	0/0	0/0	0/0	0/0	0/0	0/0
ptg000005l_path_1	11330318	100128746|F|0-23:T>G-23:T>G	T	G	.	PASS	.	GT	0/0	0/0	0/0	0/0	0/0	0/0	0/0	0/0	0/0	0/0	0/1	0/0	0/0	0/0	0/0	0/0	0/0	0/1	0/0	0/0	0/1	0/0	0/0	0/0	0/0	0/0	0/0	0/0	0/1	0/0	0/0	0/0	0/1	0/0	./.	0/0	0/0	0/0	0/0	0/0	0/0
ptg000031l_path_1	12890117	100129290|F|0-23:T>G-23:T>G	T	G	.	PASS	.	GT	0/0	0/0	0/0	0/0	0/0	0/0	0/0	0/0	0/0	0/0	0/0	0/0	0/0	0/0	0/0	0/0	0/0	0/0	0/0	0/0	0/0	0/0	0/0	0/0	0/0	0/0	0/0	0/0	0/0	0/0	0/0	0/0	0/0	0/0	./.	0/0	0/0	0/0	0/0	0/0	0/1
ptg000047l_path_1	2613638	100132758|F|0-23:A>G-23:A>G	A	G	.	PASS	.	GT	0/0	0/0	0/0	0/0	0/1	0/0	0/0	0/0	0/0	0/0	0/0	0/0	0/0	0/0	0/0	0/0	0/0	0/0	0/0	0/1	0/0	0/1	0/0	0/0	0/0	0/0	0/0	0/0	0/0	0/0	0/0	0/0	0/1	0/0	./.	0/0	0/0	0/0	0/0	0/0	0/0
ptg000040l_path_1	9536451	100138175|F|0-23:G>A-23:G>A	G	A	.	PASS	.	GT	0/0	0/0	0/0	0/1	0/0	0/0	0/0	0/0	0/0	0/0	0/0	0/0	0/0	0/0	0/0	0/0	0/0	0/0	0/0	0/1	0/0	0/0	0/0	0/0	0/0	0/1	0/1	0/0	0/0	0/0	0/0	0/0	0/0	0/0	./.	0/0	0/0	0/1	0/0	0/1	0/0
ptg000005l_path_1	15122409	100139237|F|0-23:G>T-23:G>T	G	T	.	PASS	.	GT	0/0	0/0	0/0	0/0	0/0	0/0	0/0	0/0	0/0	0/0	0/0	0/0	0/0	0/0	0/0	0/0	0/0	0/0	0/0	0/0	0/0	0/0	0/0	0/0	0/0	0/0	0/0	0/0	0/0	0/0	0/0	0/0	0/0	0/0	1/1	0/0	0/0	0/0	0/0	0/0	0/0
ptg000001l_path_1	2972000	100140171|F|0-23:C>T-23:C>T	C	T	.	PASS	.	GT	0/0	0/0	0/1	0/1	0/0	0/1	0/1	0/0	0/1	0/1	0/1	0/0	0/1	0/0	0/0	0/1	0/1	0/1	0/0	0/1	0/0	0/1	0/0	0/0	0/1	0/1	0/0	0/1	0/1	0/1	0/0	0/0	0/1	0/1	./.	0/0	0/0	0/0	0/1	0/0	0/0
ptg000020l_path_1	2752178	100143050|F|0-23:G>A-23:G>A	G	A	.	PASS	.	GT	0/0	0/1	0/1	1/1	0/0	0/0	0/0	0/0	0/0	0/0	0/0	1/1	0/0	0/1	1/1	0/0	0/0	0/0	0/0	0/0	0/0	0/0	1/1	0/0	0/1	0/1	0/0	0/0	0/0	0/0	0/0	0/0	0/0	1/1	./.	1/1	1/1	0/0	0/0	0/0	0/0
ptg000025l_path_1	2978734	100146618|F|0-23:A>T-23:A>T	A	T	.	PASS	.	GT	0/0	0/0	0/0	0/0	0/0	0/0	0/0	0/0	0/0	0/0	0/0	0/0	0/0	0/0	0/0	0/0	0/0	0/0	0/0	0/0	0/0	0/0	0/0	0/0	0/0	0/0	0/0	0/0	0/0	0/0	0/0	0/0	0/0	0/0	./.	0/0	0/0	0/0	0/0	0/0	0/0
ptg000001l_path_1	14944245	100147761|F|0-23:C>G-23:C>G	C	G	.	PASS	.	GT	0/0	0/0	0/0	0/0	0/0	0/1	0/0	0/0	0/0	0/0	0/0	0/0	0/0	0/0	0/0	0/0	0/0	0/0	0/0	0/0	0/0	0/0	0/0	0/0	0/0	0/0	0/0	0/0	0/0	0/0	0/0	0/0	0/0	0/0	./.	0/0	0/0	0/0	0/0	0/0	0/0
ptg000005l_path_1	23151809	100147882|F|0-23:G>A-23:G>A	G	A	.	PASS	.	GT	0/0	0/0	0/0	0/0	0/0	0/0	0/0	0/0	0/0	0/0	0/0	0/0	0/0	0/0	0/0	0/0	0/0	0/0	0/0	0/0	0/0	0/0	0/0	0/0	0/0	0/0	0/0	0/0	0/0	0/0	0/0	0/0	0/0	0/0	./.	0/0	0/1	0/0	0/0	0/0	0/0
ptg000005l_path_1	13151839	100048332|F|0-24:T>C-24:T>C	T	C	.	PASS	.	GT	0/0	0/0	0/0	0/1	0/0	0/0	0/0	0/0	0/0	0/0	0/0	0/0	0/0	0/0	0/0	0/0	0/0	0/0	0/0	0/0	0/0	0/0	0/0	0/0	0/0	0/0	0/0	0/0	0/0	0/0	0/0	0/0	0/0	0/0	./.	0/0	0/0	0/0	0/0	0/0	0/0
UNK	95	100048437|F|0-24:T>C-24:T>C	T	C	.	PASS	.	GT	0/0	0/0	0/0	0/0	0/0	0/0	0/0	0/0	0/0	0/0	0/0	0/0	0/1	0/0	0/0	0/0	0/0	0/0	0/0	0/0	0/0	0/0	0/0	0/0	0/0	0/0	0/0	0/0	0/0	0/0	0/0	0/0	0/0	0/0	./.	0/0	0/0	0/0	0/0	0/0	0/0
ptg000039l_path_1	5345686	100063373|F|0-24:G>C-24:G>C	G	C	.	PASS	.	GT	1/1	0/0	0/0	0/0	0/0	0/0	0/1	0/0	1/1	0/0	0/1	0/0	0/0	0/0	0/0	0/0	0/0	0/1	0/0	0/0	0/0	0/0	0/0	0/1	0/0	0/0	0/0	0/0	0/0	0/1	0/1	0/1	0/0	0/0	./.	0/0	0/0	0/1	0/1	0/0	0/0
ptg000020l_path_1	1442084	100065679|F|0-24:G>A-24:G>A	G	A	.	PASS	.	GT	0/0	0/0	0/0	0/0	0/0	0/0	0/1	0/1	0/1	1/1	0/0	0/0	0/0	0/0	0/0	0/1	0/1	0/0	0/0	0/0	0/1	0/1	0/0	0/0	0/0	0/0	0/0	0/1	0/0	0/1	0/0	0/0	0/0	0/0	./.	0/0	0/0	0/1	0/0	1/1	0/0
ptg000059l_path_1	3857046	100065807|F|0-24:G>T-24:G>T	G	T	.	PASS	.	GT	0/0	0/0	0/0	0/0	0/0	0/0	0/0	0/0	0/0	0/0	0/0	0/0	0/0	0/0	0/0	0/0	0/0	0/0	0/0	0/0	0/0	0/0	0/0	0/0	0/0	0/0	0/0	0/0	0/0	0/0	0/0	0/0	0/0	0/0	./.	0/0	0/0	0/0	0/0	0/0	0/0
ptg000045l_path_1	14575578	100065880|F|0-24:A>T-24:A>T	A	T	.	PASS	.	GT	0/0	0/0	0/0	0/0	0/0	0/0	0/0	0/0	0/0	0/0	0/0	0/0	0/0	0/0	0/0	0/0	0/0	0/0	0/0	0/0	0/0	0/0	0/0	0/0	0/0	0/0	0/0	0/0	0/0	0/0	0/0	0/0	0/0	0/0	./.	0/0	0/0	0/0	0/0	0/0	0/0
ptg000026l_path_1	15383150	100066734|F|0-24:T>A-24:T>A	T	A	.	PASS	.	GT	0/0	0/0	0/0	0/0	0/0	0/0	0/0	0/0	0/0	0/0	0/0	0/0	0/0	0/0	0/0	0/0	0/0	0/0	0/0	0/0	0/0	0/0	0/0	0/0	0/0	0/0	0/0	0/0	0/0	0/0	0/0	0/0	0/0	0/0	./.	0/0	0/0	0/1	0/0	0/0	0/0
ptg000059l_path_1	11699223	100067116|F|0-24:T>C-24:T>C	T	C	.	PASS	.	GT	0/0	0/0	0/0	0/0	0/0	0/1	1/1	0/0	0/0	0/0	0/0	0/0	0/0	0/0	0/0	0/1	0/0	0/1	0/0	0/0	0/0	0/0	0/0	0/0	0/0	0/0	0/0	0/0	0/0	0/1	0/0	0/0	0/0	0/0	./.	0/0	0/0	0/0	0/0	0/0	0/0
ptg000076l_path_1	3530830	30059285|F|0-24:G>A-24:G>A	G	A	.	PASS	.	GT	0/0	0/0	0/0	0/0	0/0	0/0	0/0	0/0	0/0	0/0	0/1	0/0	0/0	0/0	0/0	0/0	0/0	0/0	0/1	0/0	0/0	0/0	0/0	0/0	0/0	0/0	0/0	0/0	0/0	0/0	0/0	0/0	0/0	0/0	./.	0/0	0/0	0/0	0/1	0/0	0/0
ptg000005l_path_1	19464118	100083299|F|0-24:T>C-24:T>C	T	C	.	PASS	.	GT	0/0	0/0	0/0	0/0	0/0	0/0	0/0	0/0	0/0	0/0	0/0	0/0	0/0	0/0	0/0	0/0	0/0	0/0	0/0	0/0	0/0	0/0	0/0	0/0	0/0	0/0	0/0	0/0	0/0	0/0	0/0	0/0	0/0	0/0	./.	0/0	0/0	0/0	0/0	0/0	0/0
ptg000069l_path_1	4091258	30052917|F|0-24:T>A-24:T>A	T	A	.	PASS	.	GT	0/0	0/0	0/1	0/0	0/0	0/0	0/0	0/0	0/0	0/0	0/0	0/0	0/0	0/0	0/0	0/0	0/0	0/0	0/0	0/0	0/0	0/0	./.	0/0	0/0	0/0	0/0	0/0	0/0	0/0	0/0	0/0	0/0	0/1	0/0	0/0	0/0	0/0	0/0	0/0	0/0
ptg000031l_path_1	14452190	100090661|F|0-24:G>T-24:G>T	G	T	.	PASS	.	GT	0/0	0/1	0/1	0/1	0/0	0/0	0/0	0/0	0/0	0/0	0/0	0/0	0/0	0/1	0/1	0/0	0/0	0/0	0/0	0/0	0/0	0/0	0/0	0/0	0/0	0/1	0/0	0/0	0/0	0/0	0/0	0/0	0/0	0/0	./.	0/1	0/0	0/0	0/0	0/0	0/0
ptg000001l_path_1	10609376	100091335|F|0-24:A>C-24:A>C	A	C	.	PASS	.	GT	0/1	0/0	0/0	0/0	0/0	0/0	0/0	0/1	0/1	0/1	0/0	0/0	0/0	0/0	0/0	0/0	0/1	0/0	0/0	0/1	0/1	0/0	0/0	0/0	0/0	0/0	0/0	0/0	1/1	0/1	0/1	0/0	0/1	0/0	./.	0/0	0/0	0/0	0/1	0/0	0/0
ptg000026l_path_1	17324283	100091371|F|0-24:G>A-24:G>A	G	A	.	PASS	.	GT	0/0	0/0	0/0	0/0	0/1	0/0	0/1	0/0	0/0	0/0	0/0	0/0	0/0	0/0	0/0	0/0	0/0	0/0	0/0	0/1	1/1	0/0	0/0	0/0	0/0	0/0	0/0	0/1	0/0	0/0	0/0	0/0	0/0	0/0	./.	0/0	0/0	0/0	0/0	0/0	0/0
ptg000045l_path_1	12170562	100095650|F|0-24:T>G-24:T>G	T	G	.	PASS	.	GT	0/0	0/0	0/0	0/0	0/0	0/0	0/0	0/0	0/0	0/0	0/0	0/0	0/0	0/0	0/0	0/0	0/0	0/1	0/0	0/0	0/0	0/0	0/0	0/0	0/0	0/0	0/0	0/0	0/0	0/0	0/0	0/0	0/0	0/0	./.	0/0	0/0	0/0	0/0	0/0	0/0
ptg000005l_path_1	24858185	100096742|F|0-24:G>A-24:G>A	G	A	.	PASS	.	GT	0/0	0/0	0/0	0/0	0/0	0/0	0/0	0/0	0/0	0/0	0/0	0/0	0/0	0/0	0/0	0/0	0/0	0/0	0/0	0/0	0/0	0/0	0/0	0/0	0/0	0/0	0/0	0/1	0/0	0/0	0/0	0/0	0/0	0/0	./.	0/0	0/0	0/0	0/0	0/0	0/0
ptg000039l_path_1	4958925	100098393|F|0-24:G>T-24:G>T	G	T	.	PASS	.	GT	0/0	0/0	0/0	0/0	0/1	0/0	0/0	0/0	0/0	0/0	0/0	0/0	0/1	0/0	0/0	0/0	0/1	0/1	0/1	0/1	0/1	0/0	0/0	0/0	0/0	0/0	0/1	0/1	0/0	0/0	0/0	0/0	0/0	0/0	./.	0/0	0/0	0/0	0/0	1/1	0/0
ptg000022l_path_1	4993725	100098622|F|0-24:G>T-24:G>T	G	T	.	PASS	.	GT	0/0	0/0	0/0	0/1	0/0	0/0	0/0	0/0	0/0	0/0	0/0	0/0	0/0	0/0	0/0	0/0	0/0	0/0	0/0	0/0	0/0	0/0	0/0	0/0	0/0	0/0	0/0	0/0	0/0	0/0	0/0	0/0	0/0	0/0	./.	0/0	0/0	0/0	0/0	0/0	0/0
ptg000005l_path_1	18897526	100099245|F|0-24:T>A-24:T>A	T	A	.	PASS	.	GT	0/0	0/0	0/0	0/0	0/0	0/0	0/0	0/0	0/0	0/0	0/0	0/0	0/1	0/0	0/0	0/0	0/0	0/0	0/0	0/0	0/0	0/0	0/1	0/0	0/0	0/1	0/0	0/0	0/0	0/0	0/0	0/0	0/0	0/0	./.	0/1	0/1	0/0	0/0	0/0	0/0
ptg000069l_path_1	2926402	100102410|F|0-24:T>C-24:T>C	T	C	.	PASS	.	GT	0/0	0/1	0/1	1/1	0/1	0/1	0/1	0/1	0/0	0/0	0/0	0/0	0/0	0/0	0/1	0/1	0/0	0/1	0/0	0/1	0/0	0/0	0/0	0/1	1/1	1/1	0/0	0/0	0/1	0/0	0/1	0/0	0/1	0/1	./.	1/1	1/1	1/1	0/0	0/0	0/0
ptg000039l_path_1	631306	100102769|F|0-24:T>C-24:T>C	T	C	.	PASS	.	GT	0/0	0/0	0/1	0/0	0/0	0/0	0/0	0/0	0/0	0/1	0/0	0/0	0/1	0/1	0/0	0/1	0/0	0/0	0/0	0/1	0/1	0/0	0/0	0/0	0/0	0/0	0/0	0/0	0/0	0/0	0/0	0/0	0/0	0/0	./.	0/0	0/0	0/0	0/0	0/0	0/0
ptg000022l_path_1	18148347	100102830|F|0-24:A>T-24:A>T	A	T	.	PASS	.	GT	0/0	1/1	1/1	1/1	0/0	0/0	0/0	0/0	0/0	0/0	0/0	1/1	0/0	1/1	1/1	0/0	0/0	0/0	0/0	0/0	0/0	0/0	1/1	0/0	1/1	1/1	0/0	0/0	0/0	0/0	0/0	0/0	0/0	1/1	./.	1/1	1/1	0/0	0/0	0/0	0/0
ptg000001l_path_1	19818473	100103117|F|0-24:C>A-24:C>A	C	A	.	PASS	.	GT	0/0	0/0	0/0	0/0	0/0	0/0	0/0	0/0	0/0	0/0	0/0	0/0	0/0	0/0	0/0	0/0	0/0	0/0	0/0	0/0	0/0	0/0	0/1	0/0	0/0	0/1	0/0	0/0	0/0	0/0	0/0	0/0	0/0	0/0	./.	0/0	0/0	0/0	0/0	0/0	0/0
ptg000001l_path_1	1886953	100111546|F|0-24:T>A-24:T>A	T	A	.	PASS	.	GT	0/1	0/0	0/0	0/0	0/0	0/0	0/0	0/0	0/0	0/0	0/0	0/0	0/0	0/0	0/0	0/0	0/0	0/0	0/0	0/0	0/0	0/0	0/0	0/0	0/0	0/0	0/0	0/0	0/0	0/0	0/0	0/0	0/0	0/0	./.	0/0	0/0	0/0	0/0	0/0	0/0
ptg000040l_path_1	18389343	100114004|F|0-24:A>T-24:A>T	A	T	.	PASS	.	GT	0/0	0/0	0/0	0/0	0/0	0/0	0/0	0/0	0/0	0/0	0/0	0/0	0/0	0/0	0/0	0/0	0/0	0/0	0/0	0/0	0/0	0/0	0/0	0/0	0/0	0/0	0/0	0/0	0/0	0/0	0/0	0/0	0/0	0/0	./.	0/0	0/0	0/0	0/0	0/0	0/0
ptg000057l_path_1	5161471	100116277|F|0-24:C>T-24:C>T	C	T	.	PASS	.	GT	0/0	0/0	0/0	0/1	0/0	0/0	0/0	0/0	0/0	0/0	0/0	0/1	0/0	0/1	0/1	0/0	0/0	0/0	0/0	0/0	0/0	0/0	0/1	0/0	0/1	0/1	0/0	0/0	0/0	0/0	0/0	0/0	0/0	0/1	./.	0/1	0/0	0/0	0/1	0/0	0/0
ptg000047l_path_1	14087744	100116749|F|0-24:G>A-24:G>A	G	A	.	PASS	.	GT	0/0	0/1	0/0	1/1	0/0	0/0	0/0	0/0	0/0	0/0	0/0	0/0	0/0	0/0	0/0	0/0	0/0	0/0	0/0	0/0	0/0	0/0	0/1	0/0	0/1	0/0	0/0	0/0	0/0	0/0	0/0	0/0	0/0	0/1	./.	0/1	0/0	0/0	0/0	0/0	0/0
ptg000047l_path_1	11765074	100118801|F|0-24:C>T-24:C>T	C	T	.	PASS	.	GT	0/0	0/0	0/0	0/0	0/0	0/0	0/0	0/0	0/0	0/0	0/0	0/0	0/0	0/0	0/0	0/0	0/0	0/0	0/0	0/0	0/0	0/0	0/0	0/0	0/0	0/1	0/0	0/0	0/0	0/0	0/0	0/0	0/0	0/0	./.	0/0	0/1	0/0	0/0	0/0	0/0
ptg000023l_path_1	2361409	100123241|F|0-24:C>A-24:C>A	C	A	.	PASS	.	GT	0/1	0/0	0/0	0/0	0/0	0/0	0/1	0/1	0/0	0/0	0/1	0/0	0/1	0/0	0/0	0/0	0/1	0/1	0/0	0/1	0/0	1/1	0/0	0/1	0/0	0/0	0/0	0/1	0/1	0/0	0/0	0/0	0/1	0/0	./.	0/0	0/0	0/0	0/0	0/0	0/0
ptg000005l_path_1	12349150	100123415|F|0-24:A>T-24:A>T	A	T	.	PASS	.	GT	0/0	0/0	0/0	0/0	0/0	0/0	0/0	0/0	0/0	0/0	0/0	0/0	0/0	0/0	0/0	0/0	0/0	0/0	0/0	0/0	0/0	0/0	0/0	0/0	0/0	0/0	0/0	0/0	0/0	0/0	0/0	0/0	0/0	0/0	./.	0/0	0/0	0/0	0/0	0/0	0/1
ptg000002l_path_1	3261858	100126980|F|0-24:T>C-24:T>C	T	C	.	PASS	.	GT	0/0	0/0	0/0	0/0	0/0	0/0	0/0	0/0	0/0	0/0	0/0	0/0	0/0	0/0	0/0	0/0	0/0	0/1	0/0	0/0	0/0	0/0	0/0	0/0	0/0	0/0	0/0	0/0	0/0	0/0	0/0	0/0	0/0	0/0	./.	0/0	0/0	0/0	0/0	0/0	0/0
ptg000009l_path_1	5469537	100127025|F|0-24:A>G-24:A>G	A	G	.	PASS	.	GT	0/0	1/1	0/1	0/1	0/0	0/0	0/0	0/0	0/0	0/1	0/0	0/1	0/0	1/1	0/1	0/0	0/0	0/0	0/0	0/1	0/0	0/0	0/0	0/0	0/0	0/0	0/0	0/0	0/0	0/0	0/0	0/0	0/0	0/0	./.	0/0	1/1	0/0	0/1	0/0	0/0
ptg000014l_path_1	19663522	100128959|F|0-24:T>C-24:T>C	T	C	.	PASS	.	GT	0/0	0/0	0/1	1/1	0/0	0/0	1/1	0/0	0/1	0/0	0/0	1/1	0/1	0/0	0/1	0/0	0/0	0/1	0/1	0/0	0/1	0/1	0/0	0/0	0/0	0/0	0/1	0/1	0/1	0/1	0/0	0/0	0/1	0/0	./.	0/1	0/1	0/0	0/0	0/0	0/0
ptg000005l_path_1	19404893	100130525|F|0-24:G>C-24:G>C	G	C	.	PASS	.	GT	0/0	0/0	0/0	0/0	0/0	0/0	0/0	0/1	0/0	0/0	0/0	0/0	0/0	0/0	0/0	0/0	0/0	0/0	0/0	0/0	0/0	0/0	0/0	0/0	0/0	0/0	0/1	0/1	0/1	0/0	0/1	0/0	0/0	0/0	./.	0/0	0/0	0/0	0/0	0/0	0/0
ptg000040l_path_1	13299340	100132115|F|0-24:G>A-24:G>A	G	A	.	PASS	.	GT	0/0	0/0	0/0	0/0	0/1	0/0	0/0	0/0	0/0	0/1	0/0	0/0	0/0	0/0	0/0	0/0	0/0	0/0	0/0	0/0	0/0	0/0	0/0	0/1	0/0	0/0	0/0	0/0	0/0	0/0	0/0	0/0	0/0	0/0	./.	0/0	0/0	0/0	0/0	0/0	0/0
ptg000020l_path_1	4101590	100133493|F|0-24:C>A-24:C>A	C	A	.	PASS	.	GT	0/0	0/0	0/0	0/0	0/0	0/0	0/0	0/0	0/0	0/0	0/0	0/0	0/0	0/0	0/0	0/0	0/0	0/0	0/0	0/0	0/1	0/0	0/0	0/0	0/0	0/0	0/0	0/0	0/0	0/0	0/0	0/0	0/0	0/0	./.	0/0	0/0	0/0	0/0	0/0	0/0
ptg000016l_path_1	5289437	30062827|F|0-24:T>C-24:T>C	T	C	.	PASS	.	GT	0/0	0/0	0/0	0/0	0/0	0/0	0/0	0/0	0/0	0/0	0/0	0/0	0/0	0/0	0/0	0/0	0/0	0/0	0/0	0/0	0/0	0/0	0/0	0/0	0/0	0/0	0/0	0/0	0/0	0/0	0/0	0/0	0/0	0/0	1/1	0/0	0/0	0/0	0/0	0/0	0/0
ptg000019l_path_1	5753450	100147686|F|0-24:C>T-24:C>T	C	T	.	PASS	.	GT	0/0	0/0	0/0	0/0	0/0	0/0	0/0	0/0	0/0	0/0	0/0	0/0	0/1	0/0	0/0	0/0	0/0	0/0	0/0	0/0	0/0	0/0	0/0	0/0	0/0	0/0	0/0	0/0	0/0	0/0	0/0	0/0	0/0	0/0	./.	0/0	0/0	0/0	0/0	0/0	0/0
ptg000033l_path_1	1562652	100147696|F|0-24:A>G-24:A>G	A	G	.	PASS	.	GT	0/0	1/1	0/0	1/1	0/1	0/0	0/0	0/1	0/1	0/1	0/1	0/1	0/0	0/1	1/1	0/0	0/1	0/0	0/0	0/1	0/1	0/0	0/1	0/1	0/1	0/1	0/0	0/0	0/0	0/1	0/0	0/1	0/0	0/0	./.	1/1	1/1	0/0	0/1	0/0	0/0
ptg000021l_path_1	4501495	100150719|F|0-24:T>C-24:T>C	T	C	.	PASS	.	GT	1/1	1/1	1/1	1/1	1/1	1/1	1/1	1/1	1/1	1/1	1/1	1/1	1/1	1/1	1/1	1/1	1/1	1/1	1/1	1/1	1/1	1/1	1/1	1/1	1/1	1/1	1/1	1/1	1/1	1/1	1/1	1/1	1/1	1/1	0/0	1/1	1/1	1/1	1/1	1/1	1/1
ptg000001l_path_1	1524001	100024377|F|0-25:C>T-25:C>T	C	T	.	PASS	.	GT	0/0	0/0	0/0	0/0	0/0	0/1	0/0	0/0	0/0	0/0	0/0	0/0	0/0	0/0	0/0	0/0	0/0	0/0	0/0	0/0	0/0	0/0	0/0	0/1	0/0	0/0	0/0	0/0	0/0	0/0	0/0	0/0	0/0	0/0	./.	0/0	0/0	0/0	0/0	0/0	0/0
ptg000020l_path_1	475089	100063285|F|0-25:G>T-25:G>T	G	T	.	PASS	.	GT	0/1	1/1	0/1	1/1	0/0	0/0	0/0	0/0	0/0	0/1	0/0	0/1	0/1	0/1	0/1	0/1	0/0	0/0	0/0	0/0	1/1	0/0	0/1	1/1	0/1	1/1	0/0	0/0	0/1	0/0	0/0	0/0	0/0	1/1	./.	0/0	1/1	0/0	0/0	0/0	0/0
ptg000048l_path_1	3384122	100065730|F|0-25:G>A-25:G>A	G	A	.	PASS	.	GT	0/0	0/0	0/0	0/1	0/0	0/0	0/0	0/0	0/0	0/0	0/0	0/1	0/0	0/1	0/0	0/0	0/0	0/0	0/0	0/0	0/0	0/0	0/1	0/0	0/0	0/0	0/0	0/0	0/0	0/0	0/0	0/0	0/0	0/1	./.	0/0	0/0	0/0	0/0	0/0	0/0
ptg000033l_path_1	755543	100074688|F|0-25:C>G-25:C>G	C	G	.	PASS	.	GT	0/0	0/0	0/0	0/0	0/0	0/1	0/0	0/1	0/0	1/1	0/0	0/0	0/0	0/0	0/0	0/0	0/1	0/0	0/0	0/0	0/1	0/0	0/0	0/0	0/0	0/0	0/0	0/0	0/0	0/0	0/0	0/0	0/0	0/0	./.	0/0	0/0	0/0	0/0	0/0	0/0
ptg000076l_path_1	4740676	100075627|F|0-25:C>A-25:C>A	C	A	.	PASS	.	GT	0/0	0/0	0/0	0/0	0/0	0/0	0/0	0/0	0/0	0/0	0/0	0/0	0/1	0/0	0/0	0/0	0/0	0/0	0/0	0/0	0/0	0/0	0/0	0/0	0/0	0/0	0/0	0/0	0/0	0/0	0/0	0/0	0/0	0/0	./.	0/0	0/0	0/0	0/0	0/0	0/0
ptg000020l_path_1	7320444	100075969|F|0-25:T>A-25:T>A	T	A	.	PASS	.	GT	0/0	0/0	0/0	0/0	0/0	0/0	0/0	0/0	0/0	0/0	0/0	0/0	0/0	0/0	0/0	0/0	0/0	0/0	0/0	0/0	0/0	0/0	0/0	0/0	0/0	0/0	0/0	0/0	0/0	0/0	0/0	0/0	0/0	0/0	./.	0/0	0/0	0/0	0/0	0/0	0/0
ptg000026l_path_1	4817570	100084732|F|0-25:T>C-25:T>C	T	C	.	PASS	.	GT	0/1	0/0	0/0	0/0	0/1	1/1	0/1	0/0	1/1	1/1	0/1	0/0	0/1	0/0	0/0	0/1	0/1	0/1	0/1	0/1	0/1	0/0	0/0	0/1	0/0	0/0	1/1	0/1	0/0	0/0	0/0	0/0	0/1	0/0	./.	0/0	0/0	0/0	0/0	0/1	0/0
ptg000011l_path_1	6388749	100090568|F|0-25:T>A-25:T>A	T	A	.	PASS	.	GT	0/0	0/0	0/0	0/0	0/0	0/0	0/0	0/0	0/0	0/0	0/0	0/0	0/0	0/0	0/0	0/0	0/0	0/0	0/0	0/0	0/0	0/0	0/0	0/0	0/0	0/0	0/0	0/0	0/0	0/0	0/0	0/0	0/0	0/0	./.	0/1	0/0	0/0	0/0	0/0	0/0
ptg000033l_path_1	7988497	100090601|F|0-25:G>T-25:G>T	G	T	.	PASS	.	GT	0/0	0/0	0/0	0/0	0/0	0/0	0/0	0/0	0/0	0/0	0/0	0/0	0/0	0/0	0/0	0/0	0/0	0/0	0/0	0/0	0/0	0/0	0/0	0/0	0/0	0/0	0/0	0/0	0/0	0/0	0/0	0/0	0/0	0/0	./.	0/0	0/0	0/0	0/0	0/0	0/1
ptg000047l_path_1	4091212	100090733|F|0-25:A>G-25:A>G	A	G	.	PASS	.	GT	0/0	0/0	0/0	0/0	0/0	0/1	0/0	0/0	0/0	0/0	0/0	0/0	0/0	0/0	0/0	0/0	0/0	0/0	0/0	0/0	0/0	0/0	0/0	0/0	0/0	0/0	0/0	0/0	0/0	0/0	0/0	0/0	0/0	0/0	./.	0/0	0/0	0/0	0/0	0/1	0/0
UNK	96	100091297|F|0-25:G>A-25:G>A	G	A	.	PASS	.	GT	0/0	0/0	0/0	0/1	0/0	0/0	0/0	0/0	0/0	0/0	0/0	0/0	0/0	0/1	1/1	0/0	0/0	0/0	0/0	0/0	0/0	0/0	1/1	0/0	0/1	0/1	0/0	0/0	0/0	0/0	0/0	0/0	0/0	0/0	./.	0/1	0/1	0/0	0/0	0/0	0/0
ptg000047l_path_1	1252860	100091651|F|0-25:T>A-25:T>A	T	A	.	PASS	.	GT	0/0	0/0	0/0	0/0	0/0	0/1	0/0	0/0	0/0	0/0	0/0	0/0	0/0	0/0	0/0	0/0	0/0	0/0	0/0	0/0	0/0	0/0	0/0	0/0	0/0	0/0	0/0	0/1	0/0	0/0	0/0	0/0	0/0	0/0	./.	0/0	0/0	0/0	0/0	0/0	0/0
ptg000074l_path_1	2649637	100098049|F|0-25:C>T-25:C>T	C	T	.	PASS	.	GT	0/0	0/0	0/0	0/0	0/0	0/0	0/0	0/0	0/0	0/0	0/0	0/0	0/0	0/0	0/0	0/0	0/0	0/0	0/0	0/0	0/0	0/0	0/0	1/1	0/0	0/0	0/0	0/0	0/0	0/0	0/0	0/0	0/0	0/0	./.	0/0	0/0	0/0	0/0	0/0	0/1
ptg000042l_path_1	5968927	100098750|F|0-25:A>G-25:A>G	A	G	.	PASS	.	GT	1/1	0/1	0/0	1/1	0/1	0/0	1/1	0/1	1/1	0/1	0/1	0/1	0/1	0/1	0/1	1/1	0/1	0/0	0/1	0/1	1/1	0/1	0/0	1/1	1/1	0/1	1/1	0/1	1/1	1/1	0/1	0/1	0/1	0/1	./.	0/1	0/0	1/1	0/1	1/1	1/1
ptg000048l_path_1	3319509	100098881|F|0-25:G>A-25:G>A	G	A	.	PASS	.	GT	0/0	0/0	0/0	0/0	0/0	0/0	0/0	0/0	0/1	0/0	0/0	0/0	0/0	0/0	0/0	0/0	0/0	0/0	0/0	0/0	0/0	0/0	0/0	0/0	0/0	0/0	0/0	0/0	0/0	0/0	0/0	0/0	0/0	0/0	./.	0/0	0/1	0/0	0/0	0/0	0/0
UNK	97	100103023|F|0-25:G>A-25:G>A	G	A	.	PASS	.	GT	0/0	0/0	0/0	0/0	0/0	0/0	0/0	0/0	0/0	0/0	0/0	0/0	0/0	0/0	0/0	0/0	0/0	0/0	0/0	0/0	0/0	0/0	0/0	0/0	0/0	0/0	0/0	0/0	0/0	0/0	0/0	0/0	0/0	0/0	./.	0/0	0/0	0/0	0/0	0/0	0/0
ptg000022l_path_1	3302752	100108791|F|0-25:A>G-25:A>G	A	G	.	PASS	.	GT	0/1	0/0	0/0	0/0	1/1	0/1	1/1	1/1	1/1	0/1	1/1	0/1	0/0	0/0	1/1	1/1	1/1	0/1	1/1	0/0	0/0	0/1	0/1	0/1	0/0	0/0	1/1	0/1	0/0	0/1	1/1	0/1	0/1	0/1	./.	0/0	0/1	1/1	0/1	0/0	0/1
ptg000020l_path_1	1153858	100109191|F|0-25:G>A-25:G>A	G	A	.	PASS	.	GT	0/0	0/0	0/0	0/0	0/0	0/0	0/0	0/0	0/0	0/0	0/0	0/0	0/0	0/0	0/0	0/0	0/0	0/0	0/0	0/0	0/0	0/0	0/0	0/0	0/0	0/0	0/0	0/0	0/0	0/0	0/0	0/0	1/1	0/0	./.	0/0	0/0	0/0	0/0	0/0	0/0
ptg000076l_path_1	9070097	100113905|F|0-25:G>A-25:G>A	G	A	.	PASS	.	GT	0/0	0/0	0/0	0/0	0/0	0/0	0/0	0/0	0/0	0/0	0/0	0/0	1/1	0/0	0/0	0/0	0/0	0/0	0/0	0/0	0/0	0/0	0/0	0/0	0/0	0/0	0/0	0/0	0/0	0/1	0/0	0/0	0/0	0/0	./.	0/0	0/0	0/0	0/0	0/0	0/0
ptg000069l_path_1	787131	100114756|F|0-25:G>A-25:G>A	G	A	.	PASS	.	GT	0/0	0/0	0/0	0/0	0/0	0/0	0/0	0/0	0/0	0/0	0/0	0/0	0/0	0/0	0/0	0/0	0/0	0/0	0/0	0/0	0/0	0/0	0/0	0/0	0/0	0/0	0/1	0/0	0/0	0/0	0/0	0/0	0/0	0/0	./.	0/0	0/0	0/0	0/0	0/0	0/0
ptg000033l_path_1	6179222	100117179|F|0-25:T>A-25:T>A	T	A	.	PASS	.	GT	0/0	0/0	0/0	0/0	0/0	0/0	0/0	0/1	0/0	0/0	0/0	0/0	0/0	0/0	0/0	0/0	0/0	0/0	0/0	0/0	0/0	0/0	0/0	0/0	0/0	0/0	0/0	0/0	0/1	0/0	0/0	0/0	0/0	0/0	./.	0/0	0/0	0/0	0/0	0/0	0/0
ptg000057l_path_1	101810	100120948|F|0-25:G>T-25:G>T	G	T	.	PASS	.	GT	0/0	0/0	0/0	0/0	0/0	0/0	0/0	0/0	0/0	0/0	0/0	0/0	0/0	0/0	1/1	0/0	0/0	0/0	0/0	0/0	0/0	0/0	0/0	0/0	0/0	0/0	0/0	0/0	0/0	0/0	0/0	0/0	0/0	0/0	./.	0/1	0/1	0/0	0/0	0/0	0/0
ptg000019l_path_1	6303604	100126468|F|0-25:C>T-25:C>T	C	T	.	PASS	.	GT	0/0	0/0	0/0	0/0	0/0	0/1	0/0	0/0	0/0	0/0	0/0	0/0	0/0	0/0	0/0	0/0	0/0	0/0	0/0	0/0	0/0	0/0	0/0	0/0	0/0	0/0	0/0	0/0	0/0	0/1	0/0	0/0	0/0	0/0	./.	0/0	0/0	0/0	0/0	0/0	0/0
ptg000001l_path_1	14967272	100128762|F|0-25:C>A-25:C>A	C	A	.	PASS	.	GT	0/0	0/0	0/0	0/0	0/0	0/0	0/0	0/0	0/0	0/0	0/0	0/0	0/0	0/0	0/0	0/0	0/0	0/0	0/0	0/0	0/0	0/0	0/0	0/0	0/0	0/0	0/0	0/0	0/0	0/0	0/0	0/0	0/0	0/0	./.	0/0	0/0	0/0	0/0	0/0	0/0
ptg000049l_path_1	5984673	100130294|F|0-25:T>C-25:T>C	T	C	.	PASS	.	GT	0/0	0/1	0/1	1/1	0/0	0/0	0/0	0/0	0/0	0/0	0/0	0/1	0/0	0/0	0/0	0/0	0/0	0/0	0/0	0/0	0/0	0/0	0/0	0/0	0/0	0/0	0/0	0/0	0/0	0/0	0/0	0/0	0/0	0/0	0/0	0/0	0/0	0/0	0/0	0/0	0/0
ptg000075l_path_1	306862	100131198|F|0-25:T>A-25:T>A	T	A	.	PASS	.	GT	0/0	0/0	0/0	0/0	0/0	0/0	0/0	0/0	0/0	0/0	0/0	0/0	0/0	0/0	0/0	0/0	0/0	0/1	0/0	0/0	0/0	0/0	0/0	0/0	0/0	0/0	0/0	0/0	0/0	0/0	0/0	0/0	0/0	0/0	./.	0/0	0/0	0/0	0/0	0/0	0/0
ptg000033l_path_1	11410749	100132052|F|0-25:C>T-25:C>T	C	T	.	PASS	.	GT	1/1	0/1	0/0	0/0	0/0	0/1	0/1	0/0	0/0	0/1	0/1	0/0	0/0	0/0	0/0	0/1	0/1	0/1	0/0	0/0	0/1	0/0	0/0	1/1	0/1	0/1	0/0	0/1	0/0	0/1	0/1	0/0	0/0	0/1	./.	0/0	0/0	0/1	0/1	1/1	0/0
ptg000005l_path_1	12860216	100135948|F|0-25:A>T-25:A>T	A	T	.	PASS	.	GT	0/0	0/1	0/0	0/1	0/0	0/0	0/0	0/0	0/0	0/0	0/0	0/0	0/0	0/0	0/0	0/0	0/0	0/0	0/0	0/0	0/0	0/0	0/0	0/0	1/1	0/1	0/0	0/0	0/0	0/0	0/0	0/0	0/0	0/1	./.	0/0	0/0	0/0	0/0	0/0	0/0
ptg000044l_path_1	4946805	100139667|F|0-25:T>C-25:T>C	T	C	.	PASS	.	GT	0/0	0/0	0/0	0/0	0/0	0/1	0/1	0/1	0/0	0/0	0/0	0/0	0/0	0/0	0/0	0/0	0/0	0/0	0/0	0/0	0/0	0/1	0/0	0/0	0/0	0/0	0/1	0/1	0/0	0/0	0/0	0/1	0/0	0/0	./.	0/0	0/0	0/0	0/0	0/0	0/0
ptg000012l_path_1	6070913	100143807|F|0-25:C>T-25:C>T	C	T	.	PASS	.	GT	0/0	0/0	0/0	0/0	0/0	0/0	0/0	0/0	0/0	0/0	0/0	0/0	0/0	0/0	0/0	0/0	0/0	0/0	0/0	0/0	0/0	0/0	0/0	0/0	0/0	0/0	0/0	0/0	0/0	0/0	0/0	0/0	0/1	0/0	./.	0/0	0/0	0/0	0/0	0/0	0/0
ptg000019l_path_1	5472855	100065135|F|0-26:G>A-26:G>A	G	A	.	PASS	.	GT	0/0	0/0	0/0	0/0	0/1	0/0	0/1	0/0	0/0	0/0	0/0	0/0	0/0	0/0	0/0	0/0	0/0	0/0	0/0	0/0	0/0	0/0	0/0	0/0	0/0	0/0	0/0	0/0	0/0	0/0	0/0	0/0	0/1	0/0	./.	0/0	0/0	0/0	0/0	0/0	0/0
ptg000021l_path_1	18837809	100067495|F|0-26:C>T-26:C>T	C	T	.	PASS	.	GT	0/0	0/0	0/0	0/0	0/0	0/0	0/0	0/0	0/0	0/0	0/0	0/0	0/0	0/1	0/0	0/0	0/0	0/0	0/0	0/0	0/0	0/0	0/0	0/0	1/1	0/0	0/0	0/0	0/0	0/0	0/0	0/0	0/0	0/0	./.	0/0	0/0	0/0	0/0	0/0	0/0
ptg000061l_path_1	3395071	100073889|F|0-26:C>A-26:C>A	C	A	.	PASS	.	GT	0/0	0/1	0/1	0/1	0/1	0/0	0/1	0/0	0/0	0/0	0/0	0/1	0/0	0/1	0/1	0/0	0/0	0/1	0/0	0/0	0/0	0/0	0/1	0/1	0/1	0/1	0/1	0/0	0/0	0/0	0/1	0/0	0/1	0/1	./.	0/1	0/1	0/0	0/0	0/0	0/1
ptg000044l_path_1	5599146	100074924|F|0-26:C>G-26:C>G	C	G	.	PASS	.	GT	0/0	1/1	1/1	1/1	0/0	0/1	0/0	0/1	0/0	0/0	0/0	1/1	0/0	1/1	1/1	0/0	0/0	0/0	0/1	0/1	0/0	0/1	1/1	0/1	1/1	1/1	0/0	0/1	0/0	0/0	0/1	0/0	0/0	1/1	./.	1/1	1/1	0/0	0/0	0/0	0/1
ptg000006l_path_1	9029866	100075365|F|0-26:A>G-26:A>G	A	G	.	PASS	.	GT	0/0	0/0	0/0	0/0	0/0	0/0	0/0	0/0	0/0	0/0	0/0	0/0	0/0	0/0	0/0	0/0	0/0	0/0	0/0	0/0	0/0	0/0	0/0	0/0	0/0	0/0	0/0	0/0	0/0	0/0	0/0	0/0	0/0	0/0	./.	0/0	0/0	0/0	0/0	0/0	0/0
ptg000069l_path_1	5180329	100075815|F|0-26:A>T-26:A>T	A	T	.	PASS	.	GT	0/0	1/1	1/1	1/1	0/0	0/1	0/0	0/0	0/1	0/0	1/1	1/1	0/0	1/1	1/1	1/1	0/1	0/1	0/0	0/0	0/0	0/0	1/1	0/0	1/1	1/1	0/0	0/0	0/0	0/0	0/0	0/0	0/0	1/1	./.	1/1	1/1	0/0	0/0	0/0	0/0
ptg000031l_path_1	10903891	100083321|F|0-26:G>T-26:G>T	G	T	.	PASS	.	GT	0/0	0/0	0/0	0/0	0/0	0/0	0/0	0/1	0/0	0/0	0/0	0/0	0/0	0/0	0/0	0/0	0/0	0/0	0/0	0/0	0/0	0/0	0/0	0/0	0/0	0/0	0/0	0/0	0/0	0/1	0/0	0/0	0/0	0/0	./.	0/0	0/1	0/0	0/0	0/0	0/0
ptg000009l_path_1	2859569	100084585|F|0-26:C>T-26:C>T	C	T	.	PASS	.	GT	0/0	0/0	0/0	0/0	0/0	0/0	0/0	0/0	0/0	0/0	0/0	0/0	0/0	0/0	0/0	0/0	0/1	0/0	0/0	0/0	0/0	0/0	0/0	0/0	0/0	0/0	0/0	0/0	0/0	0/0	0/0	0/0	0/0	0/0	./.	0/0	0/0	0/0	0/1	0/0	0/0
ptg000005l_path_1	27401783	100084671|F|0-26:G>A-26:G>A	G	A	.	PASS	.	GT	0/0	1/1	1/1	1/1	0/0	0/1	0/1	0/1	0/0	0/0	0/0	1/1	0/0	1/1	1/1	0/1	0/1	0/0	0/1	0/0	0/0	0/0	1/1	0/0	1/1	1/1	0/0	0/0	0/0	0/0	0/0	0/0	0/0	1/1	./.	1/1	1/1	0/0	0/0	0/0	0/0
ptg000044l_path_1	9426405	100085021|F|0-26:C>A-26:C>A	C	A	.	PASS	.	GT	0/0	0/0	0/1	0/1	0/0	0/0	0/0	0/0	0/0	0/0	0/0	0/0	0/0	0/0	0/0	0/0	0/0	0/0	0/0	0/0	0/0	0/0	0/0	0/0	1/1	0/0	0/0	0/0	0/0	0/0	0/0	0/0	0/0	0/0	./.	0/1	0/0	0/0	0/0	0/0	0/0
ptg000026l_path_1	21272251	100085510|F|0-26:C>T-26:C>T	C	T	.	PASS	.	GT	0/1	0/0	0/0	0/0	0/0	0/0	0/0	0/0	0/0	0/0	0/0	0/0	0/0	0/0	0/0	0/0	0/0	0/0	0/0	0/0	0/0	0/0	0/0	0/0	0/0	0/0	0/0	0/0	0/0	0/0	0/0	0/0	0/0	0/0	./.	0/0	0/0	0/0	0/0	0/0	0/0
ptg000059l_path_1	2418067	100085533|F|0-26:T>C-26:T>C	T	C	.	PASS	.	GT	0/1	0/0	0/0	0/0	0/0	0/0	0/0	0/1	0/1	0/0	0/1	0/0	0/0	0/0	0/0	0/1	0/0	0/0	0/0	0/0	0/0	0/1	0/0	0/1	0/0	0/0	0/0	0/0	0/0	0/0	0/0	0/0	0/0	0/0	./.	0/0	0/0	0/0	0/0	0/0	1/1
ptg000042l_path_1	5095173	100090706|F|0-26:T>A-26:T>A	T	A	.	PASS	.	GT	0/0	0/0	0/0	0/0	1/1	0/1	0/0	0/1	0/1	0/0	0/0	0/0	0/1	0/0	0/0	0/1	0/1	0/0	0/1	0/0	0/0	1/1	0/0	1/1	0/0	0/0	0/1	0/1	1/1	0/0	0/1	0/0	0/0	0/0	./.	0/0	0/0	1/1	0/0	0/0	0/1
ptg000005l_path_1	13391121	100092105|F|0-26:C>A-26:C>A	C	A	.	PASS	.	GT	0/0	1/1	1/1	1/1	0/0	0/0	0/0	0/0	0/0	0/0	0/0	1/1	0/0	1/1	1/1	0/0	0/0	0/0	0/0	0/0	0/0	0/0	1/1	0/0	1/1	1/1	0/0	0/0	0/0	0/0	0/0	0/0	0/0	1/1	./.	0/1	0/0	0/0	0/0	0/0	0/0
ptg000008l_path_1	945615	100093180|F|0-26:A>G-26:A>G	A	G	.	PASS	.	GT	0/0	0/1	1/1	0/1	0/0	0/0	0/0	0/0	0/0	0/0	0/0	0/1	0/0	0/1	1/1	0/0	0/0	0/0	0/0	0/0	0/0	0/0	0/0	0/0	1/1	0/0	0/0	0/0	0/0	0/0	0/0	0/0	0/0	0/1	./.	0/1	0/1	0/0	0/0	0/1	0/1
ptg000048l_path_1	3872106	100096293|F|0-26:G>A-26:G>A	G	A	.	PASS	.	GT	0/0	0/0	0/0	0/0	0/0	0/0	0/0	0/0	0/0	0/0	0/0	0/1	0/0	0/0	0/0	0/0	0/0	0/0	0/0	0/0	0/0	0/0	0/0	0/0	0/0	0/0	0/0	0/0	0/0	0/0	0/0	0/0	0/0	0/0	./.	0/0	0/0	0/0	0/0	0/0	0/0
ptg000040l_path_1	13057673	100097543|F|0-26:T>C-26:T>C	T	C	.	PASS	.	GT	0/0	0/0	0/0	0/0	0/0	0/1	0/0	0/0	0/0	0/0	0/0	0/0	0/0	0/0	0/0	0/0	0/0	0/0	0/1	0/0	0/0	0/0	0/0	0/0	0/0	0/0	0/0	0/0	0/0	0/1	0/0	0/0	0/0	0/0	./.	0/0	0/0	0/0	0/0	0/0	0/0
ptg000001l_path_1	8128708	100098981|F|0-26:C>T-26:C>T	C	T	.	PASS	.	GT	0/0	0/1	0/0	0/1	0/0	0/0	0/0	0/1	0/0	0/0	0/0	0/1	0/0	1/1	0/0	0/0	0/0	0/0	0/0	0/0	0/0	0/0	1/1	0/1	0/1	1/1	0/0	0/0	0/0	0/0	0/0	0/0	0/0	1/1	./.	0/0	0/1	0/0	0/0	0/1	0/0
ptg000001l_path_1	6478540	100099394|F|0-26:G>A-26:G>A	G	A	.	PASS	.	GT	0/1	0/0	0/0	0/0	0/0	0/1	1/1	0/1	0/0	0/0	0/1	0/0	0/0	0/0	0/0	0/0	0/1	0/0	0/1	0/0	0/0	0/0	0/0	0/1	0/0	0/0	0/1	0/1	0/0	0/1	1/1	0/0	0/1	0/0	./.	0/0	0/0	1/1	0/0	0/0	0/1
ptg000022l_path_1	9811826	100101877|F|0-26:A>T-26:A>T	A	T	.	PASS	.	GT	0/0	1/1	0/0	0/0	0/0	0/0	0/0	0/0	0/0	0/0	0/0	1/1	0/0	0/0	1/1	0/0	0/0	0/0	0/0	0/0	0/0	0/0	0/0	0/0	0/1	1/1	0/0	0/0	0/0	0/0	0/0	0/0	0/0	1/1	./.	0/1	0/0	0/0	0/0	0/0	0/0
ptg000045l_path_1	12312731	100102109|F|0-26:C>T-26:C>T	C	T	.	PASS	.	GT	0/0	0/0	0/0	0/0	0/0	0/0	0/0	0/0	0/0	0/0	0/0	0/0	0/0	0/0	0/0	0/0	0/0	0/1	0/1	0/0	0/0	0/0	0/0	0/0	0/0	0/0	1/1	0/0	0/1	0/0	0/0	0/0	0/0	0/0	./.	0/0	0/0	0/0	0/0	0/0	0/0
ptg000009l_path_1	5441404	100104088|F|0-26:G>A-26:G>A	G	A	.	PASS	.	GT	0/1	1/1	1/1	1/1	1/1	0/0	0/1	0/0	0/0	0/0	1/1	1/1	1/1	1/1	1/1	0/1	0/1	0/1	0/1	0/1	0/1	0/1	1/1	0/0	1/1	1/1	0/1	0/0	0/1	0/1	0/1	0/1	0/1	1/1	./.	1/1	1/1	0/1	0/1	0/1	1/1
ptg000012l_path_1	4506915	100104127|F|0-26:T>C-26:T>C	T	C	.	PASS	.	GT	0/0	0/0	0/1	0/0	1/1	0/0	0/1	0/1	0/1	1/1	0/1	1/1	0/1	1/1	0/1	0/1	0/1	0/1	0/1	0/0	0/0	0/1	0/0	0/0	0/1	0/0	0/1	0/1	0/0	0/1	0/0	0/1	0/1	0/0	./.	0/1	0/1	1/1	0/1	0/1	0/1
ptg000002l_path_1	4152534	100107921|F|0-26:T>C-26:T>C	T	C	.	PASS	.	GT	0/0	1/1	1/1	1/1	0/0	0/0	1/1	0/0	0/1	0/0	0/0	1/1	0/0	1/1	1/1	0/0	0/0	0/1	0/0	0/0	0/0	0/1	1/1	0/1	1/1	1/1	0/0	0/1	0/0	0/0	0/1	1/1	0/0	1/1	./.	1/1	1/1	0/0	0/1	0/0	0/0
ptg000022l_path_1	18655283	100109704|F|0-26:T>C-26:T>C	T	C	.	PASS	.	GT	0/0	0/1	1/1	0/1	0/0	0/0	0/0	0/0	0/0	0/0	0/0	0/1	0/0	1/1	0/1	0/0	0/0	0/0	0/0	0/0	0/0	0/0	0/0	0/0	0/1	0/0	0/0	0/0	0/0	0/0	0/0	0/0	0/0	0/1	./.	1/1	1/1	0/0	0/0	0/1	0/0
ptg000076l_path_1	10403872	100112995|F|0-26:C>T-26:C>T	C	T	.	PASS	.	GT	0/0	0/0	0/1	0/1	0/0	0/0	0/0	0/0	0/0	0/0	0/0	0/1	0/0	0/0	0/0	0/0	0/0	0/0	0/0	0/0	0/0	0/0	0/0	0/0	0/1	0/1	0/1	0/0	0/0	0/0	0/1	0/0	0/0	0/0	./.	0/1	0/1	0/0	0/0	0/0	0/0
UNK	98	100113610|F|0-26:A>T-26:A>T	A	T	.	PASS	.	GT	1/1	1/1	1/1	1/1	1/1	1/1	1/1	1/1	1/1	1/1	1/1	1/1	1/1	1/1	1/1	1/1	1/1	1/1	1/1	1/1	1/1	1/1	1/1	1/1	1/1	1/1	1/1	1/1	1/1	1/1	1/1	1/1	1/1	1/1	0/0	./.	1/1	1/1	1/1	1/1	1/1
ptg000021l_path_1	1692820	100113754|F|0-26:C>T-26:C>T	C	T	.	PASS	.	GT	0/0	0/0	0/0	0/0	0/0	0/0	0/0	0/0	0/0	0/0	0/0	0/0	0/0	1/1	0/0	0/0	0/0	0/0	0/0	0/0	0/0	0/0	0/0	0/0	1/1	0/1	0/0	0/0	0/0	0/0	0/0	0/0	0/0	0/0	./.	0/0	0/0	0/0	0/0	0/0	0/0
ptg000074l_path_1	2159230	100114215|F|0-26:C>T-26:C>T	C	T	.	PASS	.	GT	0/1	0/0	0/0	0/0	0/0	0/1	1/1	1/1	0/1	0/1	0/0	0/0	0/0	0/0	0/0	0/1	0/0	1/1	0/0	1/1	0/1	0/1	0/0	0/0	0/0	0/0	1/1	0/0	0/0	0/0	0/1	0/1	0/1	0/0	./.	0/0	0/0	1/1	0/0	0/1	1/1
ptg000011l_path_1	6885157	100121679|F|0-26:C>A-26:C>A	C	A	.	PASS	.	GT	0/0	0/0	0/0	0/0	0/0	0/0	0/0	0/1	0/0	0/0	0/0	0/0	0/0	0/0	0/0	0/0	0/1	0/0	0/0	0/0	0/0	0/0	0/0	0/1	0/0	0/0	0/0	0/0	0/0	0/0	0/0	0/0	0/1	0/0	./.	0/0	0/0	0/1	0/0	0/0	0/0
ptg000033l_path_1	13985361	100124216|F|0-26:A>G-26:A>G	A	G	.	PASS	.	GT	1/1	0/0	0/0	0/0	1/1	1/1	1/1	1/1	1/1	1/1	1/1	0/0	0/0	0/0	0/0	1/1	1/1	1/1	1/1	1/1	1/1	1/1	0/0	1/1	0/0	0/0	1/1	1/1	1/1	1/1	1/1	1/1	1/1	0/0	./.	0/0	0/0	1/1	1/1	1/1	1/1
ptg000045l_path_1	5728933	100125149|F|0-26:C>A-26:C>A	C	A	.	PASS	.	GT	0/0	0/0	0/0	0/0	0/0	0/0	0/0	0/0	0/0	0/0	0/0	0/0	0/0	0/0	0/0	0/0	0/0	0/0	0/0	0/0	0/0	0/0	0/0	0/0	0/0	0/0	0/0	0/0	0/0	0/0	0/0	0/0	0/0	0/0	./.	0/0	0/0	0/0	0/0	0/0	0/0
ptg000105l_path_1	402351	100126732|F|0-26:C>A-26:C>A	C	A	.	PASS	.	GT	0/0	0/0	0/0	0/0	0/0	0/0	0/0	0/0	0/0	0/0	0/0	0/0	0/0	0/0	0/0	0/0	0/0	0/0	1/1	0/0	0/0	0/0	0/0	0/0	0/0	0/0	0/0	0/0	0/0	0/1	0/0	0/0	0/0	0/0	./.	0/0	0/0	0/0	0/0	0/1	0/0
ptg000057l_path_1	2868044	100131417|F|0-26:A>G-26:A>G	A	G	.	PASS	.	GT	0/0	1/1	0/0	0/1	0/0	0/1	0/0	0/0	0/0	0/1	0/0	1/1	0/0	0/1	0/1	1/1	0/0	0/1	0/0	0/1	0/1	0/0	0/1	0/1	0/1	0/1	0/0	0/1	0/0	0/1	0/0	0/0	0/0	1/1	./.	1/1	1/1	0/0	0/0	1/1	0/0
ptg000014l_path_1	3367306	100134534|F|0-26:G>C-26:G>C	G	C	.	PASS	.	GT	0/0	0/0	0/0	0/0	0/1	0/0	0/0	0/0	0/0	0/0	0/0	0/0	0/0	0/0	0/0	0/0	0/0	0/0	0/0	0/0	0/0	0/0	0/0	0/0	0/0	0/0	0/0	0/0	0/0	0/0	0/0	0/0	0/0	0/0	./.	0/0	0/0	0/0	0/0	0/0	0/0
ptg000019l_path_1	3206156	100135232|F|0-26:C>T-26:C>T	C	T	.	PASS	.	GT	0/0	0/0	0/0	0/0	0/0	0/0	0/0	0/0	0/0	0/0	0/0	0/0	0/0	0/0	0/0	1/1	0/0	0/0	0/0	0/0	0/0	0/0	0/0	0/0	0/0	0/0	0/0	0/0	0/0	0/0	0/0	0/0	0/0	0/0	./.	0/0	0/0	0/0	0/0	0/0	0/0
ptg000047l_path_1	10951120	100146262|F|0-26:C>T-26:C>T	C	T	.	PASS	.	GT	0/0	0/1	0/0	0/0	0/0	0/0	0/0	0/0	0/0	0/0	0/0	0/0	0/0	0/0	0/0	0/0	0/0	0/0	0/0	0/0	0/0	0/0	0/1	0/0	0/0	0/1	0/0	0/0	0/0	0/0	0/0	0/0	0/0	0/0	./.	0/1	0/0	0/0	0/0	0/0	0/0
ptg000011l_path_1	8988009	100074899|F|0-27:A>C-27:A>C	A	C	.	PASS	.	GT	0/0	0/0	0/0	0/0	0/0	0/0	0/0	0/0	0/0	0/0	0/0	0/0	0/1	0/0	0/0	0/0	0/0	0/0	0/0	0/0	0/0	0/0	0/0	0/0	0/0	0/0	0/0	0/0	0/0	0/0	0/0	0/0	0/0	0/0	./.	0/0	0/0	0/0	0/0	0/0	0/0
ptg000011l_path_1	5629215	100077631|F|0-27:T>G-27:T>G	T	G	.	PASS	.	GT	0/1	0/0	0/0	0/0	0/1	0/1	0/1	1/1	0/0	1/1	1/1	0/0	0/0	0/0	0/0	0/0	0/0	1/1	0/0	0/1	0/0	1/1	0/0	0/1	0/0	0/0	0/1	0/0	0/1	1/1	0/0	0/0	0/0	0/0	./.	0/0	0/0	0/0	1/1	0/1	0/1
ptg000049l_path_1	1742388	100082061|F|0-27:C>T-27:C>T	C	T	.	PASS	.	GT	0/0	0/0	0/0	0/0	0/0	0/0	0/0	0/0	0/0	0/0	0/1	0/0	0/0	0/0	0/0	0/0	0/0	0/0	0/0	0/0	0/0	0/0	0/0	0/0	0/0	0/0	0/0	0/0	0/0	0/0	0/0	0/1	0/1	0/0	./.	0/0	0/0	0/0	0/0	0/0	0/1
ptg000023l_path_1	2222996	100082741|F|0-27:A>T-27:A>T	A	T	.	PASS	.	GT	0/0	0/0	0/0	0/0	0/0	0/0	0/0	0/0	0/0	0/0	0/0	0/0	0/0	0/0	0/0	0/0	0/0	0/0	0/0	0/0	0/0	0/0	0/0	0/0	0/0	0/0	0/0	0/0	0/0	0/0	0/0	0/0	0/0	0/0	./.	0/0	0/0	0/0	0/0	0/0	0/0
ptg000005l_path_1	13846377	100084568|F|0-27:A>G-27:A>G	A	G	.	PASS	.	GT	0/0	0/0	0/0	0/0	0/0	0/0	0/0	0/0	0/0	0/0	0/0	0/0	0/0	0/1	0/0	0/0	0/0	0/0	0/0	0/0	0/0	0/0	0/0	0/0	0/1	0/0	0/0	0/0	0/0	0/0	0/0	0/0	0/0	0/0	./.	0/1	0/1	0/0	0/0	0/0	0/0
ptg000001l_path_1	24768266	100089215|F|0-27:T>A-27:T>A	T	A	.	PASS	.	GT	0/0	0/0	0/0	0/0	0/0	0/0	0/0	0/0	0/0	0/0	0/0	0/0	0/0	0/0	0/0	0/0	0/0	0/0	0/0	0/0	0/0	0/0	0/0	0/0	0/0	0/0	0/0	0/0	0/0	0/0	0/0	0/0	0/0	0/0	./.	0/0	0/0	0/0	0/0	0/0	0/0
ptg000079l_path_1	282515	100091477|F|0-27:A>T-27:A>T	A	T	.	PASS	.	GT	0/0	0/0	0/0	0/0	0/0	0/0	0/0	0/0	0/0	0/0	0/0	0/0	0/0	0/0	0/0	0/0	0/0	0/0	0/0	0/0	0/0	0/0	0/0	0/0	0/1	0/0	0/0	0/0	0/0	0/0	0/0	0/0	0/0	0/0	./.	0/0	0/0	0/0	0/0	0/0	0/0
ptg000022l_path_1	3234232	100092694|F|0-27:T>A-27:T>A	T	A	.	PASS	.	GT	0/0	0/0	0/0	0/0	0/0	0/0	0/0	0/0	0/0	0/0	0/0	0/0	0/0	0/0	0/0	0/0	0/0	0/0	0/0	1/1	0/0	0/0	0/0	0/0	0/0	0/0	0/0	0/0	0/0	0/0	0/0	0/0	0/0	0/0	./.	0/0	0/0	0/0	0/0	0/0	0/0
ptg000022l_path_1	10323076	100097004|F|0-27:G>A-27:G>A	G	A	.	PASS	.	GT	0/1	1/1	1/1	1/1	0/0	0/0	0/1	0/1	0/0	0/0	0/0	1/1	0/0	1/1	1/1	0/0	0/1	0/0	0/1	0/1	0/0	0/0	1/1	0/0	1/1	1/1	0/0	1/1	0/1	0/0	0/1	0/1	0/0	1/1	./.	1/1	1/1	0/1	0/0	0/0	0/0
ptg000045l_path_1	12233450	100097351|F|0-27:C>A-27:C>A	C	A	.	PASS	.	GT	0/0	0/0	0/0	0/0	0/0	0/0	0/0	0/0	0/0	0/0	0/1	0/0	0/0	0/0	0/0	0/0	0/0	0/0	0/0	0/0	0/0	0/0	0/0	0/1	0/0	0/0	0/0	0/0	0/0	0/0	0/0	0/0	0/0	0/0	./.	0/0	0/0	0/0	0/1	0/1	0/0
ptg000022l_path_1	4993728	100098622|F|0-27:G>C-27:G>C	G	C	.	PASS	.	GT	0/0	0/0	0/0	0/0	0/0	0/0	0/0	0/0	0/0	0/0	0/0	0/0	0/0	0/0	0/0	0/0	0/0	0/0	0/0	0/0	0/0	0/0	0/0	0/0	0/0	0/0	0/1	0/0	0/0	0/0	0/0	0/0	0/0	0/0	./.	0/0	0/0	0/0	0/0	0/0	0/0
ptg000007l_path_1	12050366	100102987|F|0-27:T>A-27:T>A	T	A	.	PASS	.	GT	1/1	0/0	0/0	0/0	0/0	1/1	0/0	0/1	0/1	0/1	0/1	0/0	0/0	0/0	0/0	1/1	0/1	1/1	0/0	0/0	0/1	0/1	0/0	1/1	0/0	0/0	1/1	0/1	0/0	0/1	0/0	0/1	0/0	0/0	./.	0/0	0/0	0/1	0/0	0/0	0/1
ptg000074l_path_1	1725989	100103211|F|0-27:C>A-27:C>A	C	A	.	PASS	.	GT	0/0	0/0	0/0	0/0	1/1	0/1	0/1	0/1	0/0	0/0	0/0	0/0	0/1	0/0	0/0	1/1	1/1	0/1	0/1	0/1	0/0	1/1	0/0	0/1	0/0	0/0	0/0	0/0	1/1	0/1	1/1	0/0	0/1	0/0	./.	0/0	0/0	1/1	1/1	0/0	0/1
ptg000005l_path_1	1235665	100107264|F|0-27:A>G-27:A>G	A	G	.	PASS	.	GT	0/0	0/0	0/0	0/0	0/0	0/0	0/0	0/0	0/0	0/0	0/0	0/0	0/0	0/0	0/0	0/0	0/0	0/0	0/1	0/0	0/0	0/0	0/0	0/0	0/0	0/0	0/0	0/1	0/0	0/0	0/0	0/0	0/0	0/0	./.	0/0	0/0	0/0	0/0	0/0	0/0
ptg000047l_path_1	13714385	100108400|F|0-27:C>T-27:C>T	C	T	.	PASS	.	GT	0/1	0/0	0/0	0/0	0/0	0/1	0/1	0/0	0/0	0/1	0/0	0/0	0/0	0/0	0/0	0/0	0/0	0/0	0/0	0/0	0/1	0/0	0/0	0/0	0/0	0/0	0/0	0/0	0/0	0/0	0/1	0/0	0/1	0/0	./.	0/0	0/0	0/0	0/0	0/0	0/1
ptg000030l_path_1	567054	100108739|F|0-27:A>T-27:A>T	A	T	.	PASS	.	GT	0/1	0/0	0/0	0/0	0/1	0/0	0/0	0/0	1/1	0/1	0/1	0/0	0/0	0/0	0/0	0/0	0/1	0/0	0/1	0/0	0/0	0/0	0/0	1/1	0/0	0/0	0/1	0/0	0/1	0/0	0/0	0/1	0/1	0/0	./.	0/0	0/0	0/0	0/0	0/0	0/0
ptg000045l_path_1	10311399	100109648|F|0-27:A>G-27:A>G	A	G	.	PASS	.	GT	0/0	0/0	0/0	0/0	0/0	0/0	0/0	0/0	0/0	0/0	0/0	0/0	0/0	0/0	0/0	0/0	0/0	0/0	0/0	0/0	0/0	0/0	0/0	0/0	0/0	0/0	0/0	0/0	0/0	0/0	0/0	0/0	0/0	0/0	./.	0/0	0/0	0/0	0/0	0/1	0/0
ptg000039l_path_1	9910743	100111501|F|0-27:C>A-27:C>A	C	A	.	PASS	.	GT	0/0	0/0	0/0	0/0	0/0	0/0	0/0	0/0	0/0	0/0	0/0	0/0	0/0	0/0	0/0	0/0	0/0	0/0	0/0	0/0	0/0	0/1	0/0	0/0	0/0	0/0	0/0	0/0	0/0	0/0	0/0	0/0	0/0	0/0	./.	0/0	0/0	0/0	0/0	0/0	0/0
ptg000040l_path_1	2725971	67623488|F|0-27:G>C-27:G>C	G	C	.	PASS	.	GT	0/0	0/0	0/0	0/0	0/0	0/0	0/0	0/0	0/0	0/0	0/0	0/0	0/0	0/0	0/0	0/0	0/0	0/0	0/0	0/0	0/0	0/0	0/0	0/0	0/0	0/0	0/0	0/0	0/0	0/0	0/0	0/0	0/0	0/0	./.	0/0	0/0	0/0	0/0	0/0	0/0
ptg000040l_path_1	3962994	100112929|F|0-27:A>C-27:A>C	A	C	.	PASS	.	GT	0/0	0/1	1/1	0/0	0/0	0/0	0/0	0/0	0/0	0/0	0/0	0/1	0/0	0/1	0/1	0/0	0/0	0/0	0/0	0/0	0/0	0/0	1/1	0/0	0/1	0/0	0/0	0/0	0/0	0/0	0/0	0/0	0/0	0/0	./.	0/0	0/1	0/0	0/0	0/0	0/0
ptg000047l_path_1	5129507	100127781|F|0-27:C>A-27:C>A	C	A	.	PASS	.	GT	1/1	1/1	./.	1/1	1/1	1/1	1/1	1/1	1/1	1/1	1/1	1/1	1/1	1/1	1/1	1/1	1/1	1/1	1/1	1/1	1/1	1/1	1/1	1/1	1/1	1/1	1/1	1/1	1/1	1/1	1/1	1/1	1/1	1/1	0/0	1/1	1/1	1/1	1/1	1/1	1/1
UNK	99	100128709|F|0-27:C>T-27:C>T	C	T	.	PASS	.	GT	0/0	0/0	0/0	0/0	0/0	0/1	0/0	0/0	0/0	0/0	0/0	0/0	0/0	0/0	0/0	0/1	0/0	0/0	0/0	0/0	0/0	0/0	0/0	0/0	0/0	0/0	0/1	0/0	0/1	0/0	0/1	0/0	0/0	0/0	./.	0/0	0/0	0/0	0/0	0/0	0/0
UNK	100	100128801|F|0-27:T>C-27:T>C	T	C	.	PASS	.	GT	1/1	1/1	1/1	1/1	1/1	1/1	1/1	1/1	1/1	1/1	1/1	1/1	1/1	1/1	1/1	1/1	1/1	1/1	1/1	1/1	1/1	1/1	1/1	1/1	1/1	1/1	1/1	1/1	1/1	1/1	1/1	1/1	1/1	1/1	0/0	1/1	1/1	1/1	1/1	1/1	1/1
ptg000026l_path_1	2277046	100131563|F|0-27:G>C-27:G>C	G	C	.	PASS	.	GT	0/0	1/1	1/1	1/1	1/1	0/1	0/1	0/1	1/1	0/1	0/1	1/1	0/1	1/1	1/1	0/1	0/0	0/0	0/0	0/1	0/0	0/0	1/1	0/0	1/1	1/1	0/1	0/0	0/1	0/0	0/0	0/1	0/1	1/1	./.	1/1	1/1	0/1	0/0	1/1	0/1
UNK	101	100137578|F|0-27:G>A-27:G>A	G	A	.	PASS	.	GT	1/1	1/1	1/1	1/1	1/1	1/1	1/1	1/1	./.	1/1	1/1	1/1	1/1	1/1	1/1	1/1	1/1	1/1	1/1	1/1	1/1	1/1	1/1	1/1	1/1	1/1	1/1	1/1	1/1	1/1	1/1	1/1	1/1	1/1	0/0	1/1	1/1	1/1	1/1	1/1	1/1
ptg000075l_path_1	1657136	30058312|F|0-27:G>A-27:G>A	G	A	.	PASS	.	GT	0/0	0/0	0/0	0/0	0/0	0/1	0/0	0/0	0/0	1/1	0/0	0/0	0/0	0/0	0/0	0/0	0/1	0/1	0/0	0/0	0/1	0/0	0/0	0/1	0/0	0/0	0/0	0/0	0/0	0/0	0/1	0/0	0/0	0/0	./.	0/0	0/0	0/0	0/0	0/0	0/0
ptg000068l_path_1	2196114	100141939|F|0-27:G>A-27:G>A	G	A	.	PASS	.	GT	0/0	0/0	0/0	0/0	0/0	0/0	0/0	0/0	0/0	0/0	0/0	0/0	0/0	0/0	0/0	0/0	0/0	0/0	0/0	0/0	0/0	0/0	0/0	0/1	0/0	0/0	0/0	0/0	0/1	0/0	0/0	0/0	0/0	0/0	./.	0/0	0/0	0/1	1/1	0/0	0/0
ptg000075l_path_1	1354684	100145265|F|0-27:C>A-27:C>A	C	A	.	PASS	.	GT	0/0	0/0	0/0	0/0	0/0	0/0	0/0	0/0	0/0	0/0	0/0	0/0	0/0	0/0	0/0	0/0	0/0	0/0	0/0	0/0	0/0	0/0	0/0	0/0	0/0	0/0	0/0	0/0	0/0	0/0	0/0	0/0	0/0	0/0	1/1	0/0	0/0	0/0	0/0	0/0	0/0
ptg000022l_path_1	12978110	100149568|F|0-27:C>T-27:C>T	C	T	.	PASS	.	GT	0/0	0/0	0/0	0/0	0/0	0/0	0/0	0/0	0/0	0/1	0/0	0/0	0/0	0/0	0/0	0/0	0/0	0/0	0/0	0/1	0/0	0/0	0/0	0/0	0/1	0/0	0/0	0/0	0/0	0/0	0/0	0/0	0/0	0/0	1/1	0/0	0/0	0/0	0/0	0/0	0/0
ptg000045l_path_1	13936977	100154089|F|0-27:A>T-27:A>T	A	T	.	PASS	.	GT	0/0	0/1	0/1	1/1	0/0	0/0	0/0	0/0	0/0	0/0	0/0	0/0	1/1	0/1	0/0	0/1	0/1	1/1	0/0	0/0	0/1	0/1	1/1	0/0	1/1	0/1	0/0	0/1	0/1	0/0	0/0	0/1	0/0	0/0	./.	0/1	0/0	0/0	1/1	0/1	0/0
ptg000045l_path_1	10240462	100063259|F|0-28:G>A-28:G>A	G	A	.	PASS	.	GT	0/0	0/0	0/0	0/0	0/0	0/0	0/0	0/0	0/0	0/0	0/0	0/0	0/0	0/0	0/1	0/0	0/0	0/0	0/0	0/0	0/0	0/0	0/0	0/0	0/0	0/0	0/0	0/0	0/0	0/0	0/0	0/0	0/0	0/0	./.	0/0	0/0	0/0	0/0	0/0	0/0
ptg000026l_path_1	6160108	100066285|F|0-28:T>A-28:T>A	T	A	.	PASS	.	GT	0/0	0/0	0/0	0/0	0/0	0/0	0/0	0/1	0/0	0/0	0/0	0/0	0/0	0/0	0/0	0/0	0/0	0/0	0/0	0/0	0/0	0/0	0/0	0/0	0/0	0/0	0/0	0/0	0/0	0/0	0/0	0/0	0/0	0/0	./.	0/0	0/0	0/0	0/0	0/0	0/0
ptg000020l_path_1	7320447	100075969|F|0-28:T>A-28:T>A	T	A	.	PASS	.	GT	0/0	0/1	0/0	0/0	0/0	0/0	0/0	0/0	0/0	0/0	0/0	0/0	0/0	0/0	0/0	0/0	0/0	0/0	0/0	0/0	0/0	0/0	0/0	0/0	0/1	0/0	0/0	0/0	0/0	0/0	0/0	0/0	0/0	0/0	./.	0/0	0/0	0/0	0/0	0/0	0/0
ptg000005l_path_1	19601337	100084212|F|0-28:C>T-28:C>T	C	T	.	PASS	.	GT	0/0	0/0	0/1	0/0	0/0	0/0	0/0	0/0	0/0	0/0	0/0	0/0	0/0	0/0	0/0	0/0	0/0	0/0	0/0	0/0	0/0	0/0	0/0	0/0	0/0	0/0	0/0	0/0	0/0	0/0	0/0	0/0	0/0	0/0	./.	0/0	0/1	0/0	0/0	0/0	0/0
ptg000026l_path_1	17753394	100084928|F|0-28:T>A-28:T>A	T	A	.	PASS	.	GT	0/0	0/0	0/0	0/0	0/0	0/0	0/0	0/0	0/0	0/0	0/0	0/0	0/0	0/0	0/0	0/0	0/0	0/0	0/0	0/0	0/0	0/0	0/0	0/0	0/0	0/0	0/0	0/0	0/0	0/0	0/0	0/0	0/0	0/0	./.	0/0	0/0	0/0	0/0	0/0	0/0
ptg000033l_path_1	9009951	100085617|F|0-28:C>T-28:C>T	C	T	.	PASS	.	GT	1/1	0/0	0/0	0/0	0/1	1/1	1/1	0/1	0/1	0/0	1/1	0/0	0/1	0/0	0/0	0/0	1/1	0/0	0/1	0/0	0/0	1/1	0/0	0/0	0/0	0/0	0/1	0/1	0/0	0/1	0/0	0/0	0/0	0/0	./.	0/0	0/0	0/1	0/0	1/1	0/0
ptg000044l_path_1	5885098	100089198|F|0-28:C>A-28:C>A	C	A	.	PASS	.	GT	0/0	0/1	0/1	0/1	0/0	0/0	0/0	0/0	0/0	0/0	0/0	0/0	0/0	1/1	0/0	0/0	0/0	0/0	0/0	0/0	0/0	0/0	0/0	0/0	0/0	0/1	0/0	0/0	0/0	0/0	0/0	0/0	0/0	0/1	./.	0/0	0/1	0/0	0/0	0/0	0/0
ptg000011l_path_1	19698969	100091289|F|0-28:G>A-28:G>A	G	A	.	PASS	.	GT	1/1	0/0	0/0	0/0	1/1	0/1	1/1	0/1	1/1	1/1	0/1	0/0	1/1	0/0	0/0	0/0	1/1	1/1	0/1	1/1	1/1	1/1	0/0	0/0	0/0	0/0	1/1	0/1	0/1	1/1	0/1	0/1	0/0	0/0	./.	0/0	0/0	0/0	0/1	0/1	0/1
ptg000040l_path_1	379354	100091418|F|0-28:G>C-28:G>C	G	C	.	PASS	.	GT	0/0	0/0	0/0	0/0	0/0	0/0	0/0	0/0	0/0	0/0	0/0	0/0	0/1	0/0	0/0	0/0	0/0	0/0	0/0	0/0	0/0	0/0	0/0	0/0	0/0	0/0	0/0	0/0	0/0	0/0	0/0	0/0	0/0	0/0	./.	0/0	0/0	0/0	0/0	0/0	0/0
ptg000021l_path_1	6312614	100096623|F|0-28:C>T-28:C>T	C	T	.	PASS	.	GT	1/1	1/1	1/1	1/1	1/1	1/1	1/1	1/1	1/1	1/1	1/1	1/1	1/1	1/1	1/1	1/1	1/1	1/1	1/1	1/1	1/1	1/1	1/1	1/1	1/1	1/1	1/1	1/1	1/1	1/1	1/1	1/1	1/1	./.	0/0	1/1	1/1	1/1	1/1	1/1	1/1
ptg000074l_path_1	514328	100097346|F|0-28:G>A-28:G>A	G	A	.	PASS	.	GT	0/1	0/1	0/1	0/0	0/0	0/1	0/1	0/0	1/1	0/0	0/0	0/0	0/1	0/0	0/0	1/1	0/1	0/0	0/1	0/1	0/0	0/0	0/0	0/0	0/1	0/0	0/1	0/1	0/0	0/0	1/1	0/1	0/1	0/0	./.	0/0	0/0	0/0	1/1	0/1	1/1
ptg000040l_path_1	3694011	100097755|F|0-28:G>A-28:G>A	G	A	.	PASS	.	GT	0/0	0/0	0/0	0/0	0/0	0/0	0/0	0/0	0/0	0/0	0/0	0/0	0/0	0/0	0/0	0/0	0/0	0/0	0/0	0/0	0/0	0/0	0/1	0/0	0/1	0/0	0/0	0/0	0/0	0/0	0/0	0/0	0/0	0/0	./.	0/0	0/0	0/0	0/0	0/0	0/0
ptg000022l_path_1	3151515	100103054|F|0-28:T>C-28:T>C	T	C	.	PASS	.	GT	0/0	0/0	0/0	0/0	0/0	0/0	0/0	0/0	0/0	0/0	0/0	0/0	0/0	0/1	0/0	0/0	0/0	0/0	0/0	0/0	0/1	0/0	0/0	0/0	0/0	0/0	0/0	0/0	0/0	0/0	0/0	0/0	0/0	0/0	./.	0/0	0/0	0/0	0/0	0/0	0/0
ptg000020l_path_1	2466968	100103375|F|0-28:G>T-28:G>T	G	T	.	PASS	.	GT	0/0	0/0	0/1	0/0	0/0	0/0	0/0	0/0	0/0	0/0	0/0	0/0	0/0	0/0	0/0	0/0	0/0	0/0	0/0	0/0	0/0	0/0	0/0	0/0	0/0	0/0	0/0	0/0	0/0	0/0	0/0	0/0	0/0	0/0	./.	0/0	0/0	0/0	0/0	0/0	0/0
ptg000047l_path_1	3601536	100105002|F|0-28:A>T-28:A>T	A	T	.	PASS	.	GT	0/0	0/0	0/0	1/1	0/0	0/0	0/0	0/0	0/0	0/0	0/0	0/0	0/0	1/1	1/1	0/0	0/0	0/0	0/0	0/0	0/0	0/0	0/0	0/0	1/1	0/0	0/0	0/0	0/0	0/0	0/0	0/0	0/0	0/1	./.	0/0	0/0	0/0	0/0	0/0	0/0
ptg000059l_path_1	11480896	100108124|F|0-28:A>C-28:A>C	A	C	.	PASS	.	GT	0/0	0/0	0/0	0/0	0/1	0/0	0/0	0/0	0/0	0/0	0/0	0/0	0/0	0/0	0/0	0/0	0/0	0/1	0/0	0/0	0/0	0/0	0/0	0/0	0/0	0/0	0/0	0/0	0/0	0/0	0/0	0/0	0/0	0/0	./.	0/0	0/0	0/0	0/0	0/0	0/0
ptg000030l_path_1	2278787	100109879|F|0-28:C>T-28:C>T	C	T	.	PASS	.	GT	0/1	0/0	0/0	0/0	0/1	0/0	0/0	0/0	0/0	0/0	0/0	0/0	0/0	0/0	0/0	0/0	0/0	0/0	0/0	0/0	0/0	0/0	0/0	0/0	0/0	0/0	0/0	0/0	0/0	0/0	0/0	0/0	0/0	0/0	./.	0/0	0/0	0/0	0/0	0/0	0/0
ptg000079l_path_1	1973519	100111904|F|0-28:C>T-28:C>T	C	T	.	PASS	.	GT	0/1	0/1	1/1	0/1	0/0	0/0	0/0	0/0	0/0	0/0	0/0	1/1	0/0	1/1	1/1	0/0	0/0	0/0	0/0	0/0	0/0	0/0	0/0	0/0	1/1	0/1	0/0	0/0	0/0	0/0	0/0	0/0	0/0	0/0	./.	1/1	1/1	0/0	0/0	0/0	0/0
ptg000026l_path_1	6108373	100118195|F|0-28:G>T-28:G>T	G	T	.	PASS	.	GT	0/0	0/0	0/0	0/0	0/0	0/0	0/0	0/0	0/0	0/0	0/0	0/0	0/0	0/0	0/0	0/1	0/0	0/0	0/0	0/0	0/0	0/0	0/0	0/0	0/0	0/0	0/0	0/0	0/0	0/0	0/0	0/0	0/0	0/0	./.	0/0	0/0	0/0	0/1	0/0	0/0
ptg000021l_path_1	10638157	100118235|F|0-28:A>T-28:A>T	A	T	.	PASS	.	GT	0/0	0/0	0/0	0/0	0/0	0/0	0/0	0/0	0/0	0/0	0/0	0/0	0/0	0/0	0/0	0/0	0/0	0/0	0/0	0/0	0/0	0/0	0/0	0/0	0/0	0/0	0/0	0/0	0/0	0/0	0/0	0/0	0/0	0/0	./.	0/0	0/0	0/0	0/0	0/0	0/0
ptg000022l_path_1	3224491	100118551|F|0-28:G>A-28:G>A	G	A	.	PASS	.	GT	0/0	0/0	0/0	0/0	0/0	0/0	0/0	0/0	0/0	0/1	0/0	0/0	0/0	0/0	0/0	0/0	0/0	0/0	0/0	0/0	0/0	0/0	0/0	0/0	0/0	0/0	0/0	0/1	0/0	0/0	0/0	0/0	0/0	0/0	./.	0/0	0/0	0/0	0/0	0/0	0/1
ptg000047l_path_1	1163559	100127825|F|0-28:T>A-28:T>A	T	A	.	PASS	.	GT	0/0	0/0	0/0	0/0	0/0	0/0	0/0	0/0	0/0	0/0	0/0	0/0	0/0	0/0	0/0	0/1	0/0	0/0	0/0	0/0	0/0	0/0	0/0	0/0	0/0	0/0	0/0	0/0	0/0	0/0	0/0	0/0	0/0	0/0	./.	0/0	0/0	0/0	0/0	0/0	0/0
ptg000005l_path_1	11330323	100128746|F|0-28:T>A-28:T>A	T	A	.	PASS	.	GT	0/0	0/0	0/0	0/0	0/0	0/0	0/0	0/0	0/0	0/0	0/0	0/0	0/0	0/0	0/0	0/0	0/0	0/0	0/0	0/0	0/0	0/0	0/0	0/0	0/0	0/0	0/0	0/0	0/0	0/0	0/0	0/0	0/0	0/0	./.	0/0	0/0	0/0	0/0	0/1	0/0
ptg000005l_path_1	26749229	100130620|F|0-28:C>A-28:C>A	C	A	.	PASS	.	GT	0/0	0/1	0/1	0/1	0/0	0/0	0/0	0/0	0/0	0/0	0/0	1/1	0/0	1/1	0/1	0/0	0/0	0/0	0/0	0/0	0/0	0/0	0/1	0/0	1/1	0/1	0/0	0/0	0/0	0/0	0/0	0/0	0/0	0/1	./.	1/1	1/1	0/0	0/0	0/0	0/0
ptg000040l_path_1	17025078	100131954|F|0-28:T>A-28:T>A	T	A	.	PASS	.	GT	0/0	0/0	0/1	0/1	0/0	0/0	0/0	0/0	0/0	0/0	0/0	0/0	0/0	0/0	0/1	0/0	0/0	0/0	0/0	0/0	0/0	0/0	0/0	0/0	0/0	0/0	0/0	0/0	0/0	0/0	0/0	0/0	0/0	0/1	./.	0/1	0/1	0/0	0/0	0/0	0/0
ptg000074l_path_1	4537093	100132634|F|0-28:C>A-28:C>A	C	A	.	PASS	.	GT	0/1	0/0	0/0	0/0	0/1	1/1	0/0	0/1	1/1	0/1	0/0	0/0	0/0	0/0	0/0	1/1	0/1	0/1	0/0	0/1	0/1	0/0	0/0	0/1	0/0	0/0	0/1	0/0	0/0	0/0	0/1	1/1	0/0	0/0	./.	0/0	0/0	0/1	0/0	0/0	0/1
ptg000042l_path_1	5628020	100146774|F|0-28:A>G-28:A>G	A	G	.	PASS	.	GT	0/0	1/1	1/1	0/1	0/0	0/0	0/0	0/0	0/0	0/1	0/0	1/1	0/0	0/1	0/1	0/0	0/0	0/0	0/0	0/0	0/0	0/0	0/1	0/0	0/1	0/1	0/0	0/1	0/0	0/1	0/0	0/0	0/0	1/1	./.	0/1	1/1	0/0	0/0	0/0	0/0
ptg000047l_path_1	12800765	100151627|F|0-28:C>T-28:C>T	C	T	.	PASS	.	GT	0/0	0/1	0/0	0/0	0/0	0/0	0/0	0/0	0/0	0/0	0/0	0/0	0/0	0/0	0/0	0/0	0/0	0/0	0/0	0/0	0/0	0/0	0/0	0/0	0/0	0/0	0/0	0/0	0/0	0/0	0/0	0/0	0/0	0/1	./.	0/0	0/0	0/0	0/0	0/0	0/0
ptg000021l_path_1	1780709	100023920|F|0-29:A>G-29:A>G	A	G	.	PASS	.	GT	0/0	0/0	0/0	0/0	0/0	0/0	0/1	0/0	0/0	0/0	0/0	0/0	0/0	0/0	0/0	0/0	0/0	0/0	0/0	0/0	0/0	0/0	0/0	0/0	0/0	0/0	0/0	0/0	0/0	0/0	0/0	0/0	0/0	0/0	./.	0/0	0/0	0/0	0/0	0/0	0/0
ptg000031l_path_1	1871282	100024983|F|0-29:G>A-29:G>A	G	A	.	PASS	.	GT	0/0	0/0	0/0	0/0	0/0	0/0	0/0	0/1	0/0	0/0	0/0	0/0	0/1	0/0	0/0	0/0	0/0	0/0	0/0	0/0	0/1	0/0	0/0	0/0	0/0	0/0	0/0	0/0	0/0	0/0	0/0	0/0	0/0	0/0	./.	0/0	0/0	0/0	0/0	0/0	0/0
ptg000031l_path_1	11678323	100025537|F|0-29:A>G-29:A>G	A	G	.	PASS	.	GT	0/0	0/0	0/0	0/0	0/0	0/0	0/0	0/0	0/0	0/0	0/0	0/0	0/0	0/0	0/0	0/0	0/0	0/0	0/0	0/0	0/0	0/0	0/0	0/0	0/0	0/0	0/0	0/0	0/0	0/0	0/0	0/0	0/0	0/0	./.	0/0	0/0	0/0	0/0	0/0	0/0
ptg000044l_path_1	8086525	100048402|F|0-29:A>C-29:A>C	A	C	.	PASS	.	GT	0/0	0/0	0/0	0/0	0/0	0/0	0/0	0/0	0/0	0/0	0/0	0/1	0/0	0/0	0/0	0/0	0/0	0/0	0/0	0/0	0/0	0/0	0/0	0/0	0/0	0/1	0/0	0/0	0/0	0/0	0/0	0/0	0/0	0/1	./.	0/0	0/0	0/0	0/0	0/0	0/0
ptg000001l_path_1	5848723	100052073|F|0-29:C>T-29:C>T	C	T	.	PASS	.	GT	0/0	0/1	0/1	0/0	0/0	0/0	0/0	0/0	0/0	0/1	0/0	0/1	0/0	0/1	1/1	0/0	0/0	0/0	0/0	0/0	0/0	0/0	0/1	0/0	0/0	0/1	0/0	0/0	0/0	0/0	0/0	0/0	0/0	0/1	./.	0/1	0/1	0/0	0/0	0/0	0/0
ptg000001l_path_1	17054266	67622047|F|0-29:G>A-29:G>A	G	A	.	PASS	.	GT	0/0	0/0	0/1	0/0	0/0	0/1	0/0	0/0	0/0	0/0	0/0	0/0	0/0	0/0	0/0	0/0	0/0	0/0	0/0	0/0	0/0	0/0	0/0	0/0	0/0	0/0	0/0	0/0	0/0	0/0	0/0	0/0	0/0	0/0	./.	0/0	0/0	0/0	0/0	0/0	0/0
ptg000026l_path_1	4573756	100065438|F|0-29:G>A-29:G>A	G	A	.	PASS	.	GT	0/0	0/0	0/0	0/0	0/0	0/0	0/0	0/0	0/0	0/0	0/0	0/0	0/0	0/1	0/0	0/0	0/0	0/0	0/0	0/0	0/0	0/0	0/0	0/0	0/0	0/0	0/0	0/0	0/0	0/0	0/0	0/0	0/0	0/0	./.	0/0	0/0	0/0	0/0	0/0	0/0
ptg000014l_path_1	7349913	100066504|F|0-29:A>T-29:A>T	A	T	.	PASS	.	GT	0/0	0/0	1/1	0/1	0/0	0/0	0/0	0/0	0/0	0/0	0/0	0/0	0/0	0/0	0/0	0/0	0/0	0/0	0/0	0/0	0/0	0/0	1/1	0/0	0/0	0/0	0/0	0/0	0/0	0/0	0/0	0/0	0/0	0/0	./.	0/0	0/0	0/0	0/0	0/0	0/0
ptg000006l_path_1	3467406	100066508|F|0-29:A>G-29:A>G	A	G	.	PASS	.	GT	0/0	0/0	0/0	0/0	0/0	0/0	0/0	0/0	./.	0/0	0/0	0/0	0/0	0/1	0/1	0/0	0/0	0/0	0/0	0/0	0/0	0/0	0/0	0/0	0/0	0/0	0/0	0/0	0/0	0/0	0/0	0/0	0/0	0/0	1/1	0/0	0/0	0/0	0/0	0/0	0/0
ptg000047l_path_1	6165006	100067209|F|0-29:T>C-29:T>C	T	C	.	PASS	.	GT	0/1	0/0	0/0	0/0	1/1	1/1	0/0	0/0	0/0	0/1	0/1	0/0	0/0	0/0	0/0	0/1	0/0	0/0	0/0	0/1	0/1	0/0	0/0	0/1	0/0	0/0	1/1	0/0	0/1	1/1	1/1	0/0	0/0	0/0	./.	0/0	0/0	0/1	0/1	0/0	0/1
ptg000019l_path_1	4197938	100076588|F|0-29:C>T-29:C>T	C	T	.	PASS	.	GT	0/0	0/0	0/0	0/0	0/1	0/0	0/1	0/0	0/1	0/0	0/0	0/0	0/1	0/0	0/0	0/1	0/0	0/0	1/1	0/0	0/0	0/0	0/0	0/1	0/0	0/0	0/0	0/0	0/1	0/1	0/0	0/0	0/0	0/0	./.	0/0	0/0	0/0	0/0	0/1	0/0
ptg000005l_path_1	3651446	100082035|F|0-29:T>G-29:T>G	T	G	.	PASS	.	GT	0/0	0/0	0/0	0/0	0/0	0/0	0/0	0/0	0/0	0/0	0/0	0/0	0/1	0/0	0/0	0/1	0/0	0/0	0/0	0/0	0/0	0/0	0/0	0/0	0/0	0/0	0/0	0/1	0/0	0/0	0/1	0/0	0/0	0/0	./.	0/0	0/0	0/0	0/0	0/0	0/0
ptg000023l_path_1	2222994	100082741|F|0-29:A>T-29:A>T	A	T	.	PASS	.	GT	0/0	0/0	0/0	0/0	0/0	0/0	0/0	0/0	0/0	0/0	0/0	0/0	0/0	0/0	0/0	0/0	0/0	0/0	0/0	0/0	0/0	0/0	0/0	0/0	0/0	0/0	0/0	0/0	0/0	0/0	0/0	0/0	0/0	0/0	./.	0/0	0/0	0/0	0/0	0/0	0/0
ptg000033l_path_1	489199	100083332|F|0-29:C>T-29:C>T	C	T	.	PASS	.	GT	0/0	0/0	0/0	0/0	0/0	0/0	0/1	0/0	0/0	0/0	0/0	0/0	0/0	0/0	0/0	0/0	0/0	0/0	0/0	0/0	0/0	0/1	0/0	0/0	0/0	0/0	0/0	0/0	0/0	0/0	0/0	0/0	0/1	0/0	./.	0/0	0/0	0/0	0/0	0/0	0/0
ptg000001l_path_1	8289075	100090407|F|0-29:C>A-29:C>A	C	A	.	PASS	.	GT	0/0	0/0	0/0	0/0	0/0	0/0	0/0	0/0	0/0	0/0	0/0	0/0	0/0	0/0	0/0	0/0	0/0	0/0	0/0	0/0	0/0	0/0	0/0	0/0	0/0	0/0	0/0	0/0	0/0	0/0	0/0	0/0	0/0	0/0	./.	0/1	0/0	0/0	0/0	0/0	0/0
ptg000048l_path_1	2963666	100091340|F|0-29:A>C-29:A>C	A	C	.	PASS	.	GT	0/0	0/0	0/0	0/0	0/0	0/0	0/0	0/0	0/0	0/1	0/0	0/0	0/0	0/0	0/0	0/1	0/0	0/0	0/0	0/0	0/0	0/0	0/0	0/0	0/0	0/0	0/0	0/1	0/0	0/0	0/0	0/0	0/0	0/0	./.	0/0	0/0	0/0	0/0	0/0	0/0
ptg000005l_path_1	14705612	100092055|F|0-29:G>A-29:G>A	G	A	.	PASS	.	GT	0/0	1/1	1/1	1/1	0/0	0/0	0/0	0/0	0/1	0/0	0/0	1/1	0/0	0/1	1/1	0/1	0/0	0/0	0/0	0/0	0/0	0/0	1/1	1/1	0/1	1/1	0/0	0/0	0/0	0/0	0/1	0/0	0/0	0/1	./.	1/1	0/0	0/0	0/0	0/0	0/0
ptg000026l_path_1	20011583	100098147|F|0-29:T>C-29:T>C	T	C	.	PASS	.	GT	0/0	0/1	0/1	1/1	0/0	0/0	0/0	0/0	0/0	0/0	0/0	0/1	0/0	1/1	0/1	0/0	0/1	0/0	0/0	0/0	0/0	0/0	1/1	0/0	0/0	0/1	0/0	0/0	1/1	0/0	0/0	0/1	0/0	0/1	./.	0/0	0/1	0/0	0/0	0/0	0/0
ptg000040l_path_1	2271522	100101384|F|0-29:C>T-29:C>T	C	T	.	PASS	.	GT	0/0	0/0	0/0	0/0	0/1	0/0	0/0	0/0	0/1	0/0	0/0	0/0	0/0	0/0	0/0	0/0	0/0	0/0	0/0	0/0	0/0	0/0	0/0	0/1	0/0	0/0	0/0	0/0	0/0	0/0	0/1	1/1	0/0	0/0	./.	0/0	0/0	0/0	0/0	0/1	0/0
ptg000045l_path_1	14704259	100102844|F|0-29:G>A-29:G>A	G	A	.	PASS	.	GT	0/0	0/0	0/0	0/0	0/0	0/0	0/0	0/0	0/0	0/0	0/0	0/0	0/0	0/0	0/0	0/0	0/0	0/0	0/0	0/0	0/0	0/0	0/0	0/0	0/0	0/0	0/0	0/0	0/0	0/0	0/0	0/0	0/0	0/1	./.	0/0	0/1	0/0	0/0	0/0	0/0
ptg000001l_path_1	21553648	100108599|F|0-29:A>G-29:A>G	A	G	.	PASS	.	GT	0/0	0/0	0/0	0/0	0/0	0/0	0/0	0/0	0/0	0/0	0/0	0/0	0/0	0/0	0/0	0/0	0/0	0/0	0/0	0/0	0/0	0/0	0/0	0/0	0/0	0/0	0/0	0/0	0/0	0/0	0/0	0/0	0/0	0/0	./.	0/0	0/0	0/0	0/0	0/0	0/0
ptg000001l_path_1	23928381	100108675|F|0-29:G>A-29:G>A	G	A	.	PASS	.	GT	0/0	0/0	0/0	0/1	0/0	0/0	0/0	0/0	0/0	0/0	0/0	0/0	0/0	0/1	0/0	0/0	0/0	0/0	0/0	0/0	0/0	0/0	0/0	0/0	1/1	0/1	0/0	0/0	0/0	0/0	0/0	0/0	0/0	0/0	./.	0/1	0/0	0/0	0/0	0/0	0/0
ptg000040l_path_1	20477132	100108720|F|0-29:G>A-29:G>A	G	A	.	PASS	.	GT	0/0	0/0	0/0	0/0	0/0	0/0	0/0	0/0	0/0	0/0	0/0	0/0	0/0	0/0	0/0	0/0	0/0	0/0	0/0	0/0	0/0	0/0	0/0	0/0	0/0	0/0	0/0	0/0	0/0	0/0	0/0	0/0	0/0	0/0	./.	0/0	0/0	0/0	0/0	0/1	0/0
ptg000045l_path_1	11288292	100109360|F|0-29:G>A-29:G>A	G	A	.	PASS	.	GT	0/0	0/0	0/0	0/0	0/0	0/0	0/0	0/0	0/0	0/0	0/0	0/0	0/0	0/0	0/0	0/0	0/0	0/0	0/0	0/0	0/0	0/0	0/0	0/0	0/0	0/0	0/0	0/0	0/0	0/0	0/0	0/0	0/0	0/0	./.	0/0	0/0	0/0	0/0	0/0	0/1
ptg000045l_path_1	11572445	100113004|F|0-29:T>C-29:T>C	T	C	.	PASS	.	GT	1/1	0/1	0/1	0/0	1/1	0/1	1/1	0/0	0/0	0/1	0/0	0/0	0/0	0/1	1/1	0/1	1/1	0/1	1/1	0/0	1/1	0/1	0/1	1/1	1/1	0/1	0/0	0/1	0/1	0/1	0/0	0/0	0/1	1/1	./.	0/0	0/1	0/1	0/0	0/0	0/0
ptg000022l_path_1	5107545	100114452|F|0-29:T>A-29:T>A	T	A	.	PASS	.	GT	1/1	1/1	1/1	1/1	1/1	1/1	1/1	1/1	1/1	1/1	1/1	1/1	1/1	1/1	1/1	1/1	1/1	1/1	1/1	1/1	1/1	1/1	1/1	1/1	1/1	1/1	1/1	1/1	1/1	1/1	1/1	1/1	1/1	1/1	0/0	1/1	1/1	1/1	1/1	1/1	1/1
ptg000033l_path_1	1918107	100114558|F|0-29:G>A-29:G>A	G	A	.	PASS	.	GT	0/0	1/1	0/0	1/1	0/0	0/0	0/0	0/0	0/0	0/0	0/0	1/1	0/0	0/1	1/1	0/0	0/0	0/0	0/0	0/0	0/0	0/0	0/0	0/0	0/1	0/0	0/0	0/0	0/0	0/0	0/0	0/0	0/0	0/0	./.	1/1	1/1	0/0	0/0	0/0	0/0
ptg000040l_path_1	3806736	100115880|F|0-29:C>T-29:C>T	C	T	.	PASS	.	GT	0/0	0/0	0/0	0/0	0/0	0/1	0/0	0/1	0/0	0/0	0/1	0/0	0/0	0/0	0/0	0/0	0/0	0/0	0/0	0/0	0/0	0/0	0/0	0/0	0/0	0/0	0/0	0/0	0/0	0/1	0/0	0/0	0/1	0/0	0/0	0/0	0/0	0/0	0/1	1/1	0/0
ptg000033l_path_1	7015803	100117735|F|0-29:A>G-29:A>G	A	G	.	PASS	.	GT	0/0	0/1	1/1	0/1	0/0	0/0	0/0	0/0	1/1	0/1	0/0	0/1	0/0	1/1	1/1	0/0	0/0	0/1	0/0	0/0	0/0	0/0	1/1	0/0	1/1	1/1	0/0	0/0	0/0	0/0	0/0	0/0	0/0	0/1	./.	0/1	1/1	0/0	0/0	0/1	0/0
ptg000031l_path_1	6489008	100118822|F|0-29:A>G-29:A>G	A	G	.	PASS	.	GT	0/0	0/0	0/0	0/0	0/1	0/0	0/0	0/0	0/0	0/0	0/0	0/0	0/0	0/0	0/0	0/0	0/0	0/1	0/0	0/0	0/0	0/0	0/0	0/0	0/0	0/0	0/0	1/1	0/0	0/0	0/0	0/0	0/0	0/0	./.	0/0	0/0	0/0	0/1	0/0	0/0
ptg000031l_path_1	11611041	100129401|F|0-29:A>T-29:A>T	A	T	.	PASS	.	GT	0/0	0/0	0/1	0/0	0/0	0/0	0/0	0/0	0/0	0/0	0/1	0/0	0/0	0/0	0/0	0/0	0/0	0/0	0/0	0/0	0/0	0/0	0/1	0/0	0/0	0/0	0/0	0/0	0/0	0/0	0/0	0/0	0/0	0/1	./.	0/1	0/1	0/0	0/0	0/0	0/0
ptg000076l_path_1	2960564	100134019|F|0-29:T>C-29:T>C	T	C	.	PASS	.	GT	0/0	1/1	0/1	0/1	0/0	0/0	0/0	0/0	0/0	0/0	0/0	0/1	0/0	0/1	0/1	0/0	0/0	0/0	0/0	0/0	0/0	0/0	0/1	0/0	0/1	0/1	0/0	0/0	0/0	0/0	0/0	0/0	0/0	1/1	./.	0/0	0/0	0/0	0/0	0/0	0/0
ptg000021l_path_1	9847899	100134172|F|0-29:C>T-29:C>T	C	T	.	PASS	.	GT	0/0	0/1	0/0	0/0	0/0	0/0	0/0	0/0	0/0	0/0	0/0	0/0	0/0	0/0	0/1	0/0	0/0	0/0	0/0	0/0	0/0	0/0	0/0	0/0	0/0	0/0	0/0	0/0	0/0	0/0	0/0	0/0	0/0	0/0	./.	0/1	0/0	0/0	0/0	0/0	0/0
ptg000022l_path_1	14433332	100143925|F|0-29:G>A-29:G>A	G	A	.	PASS	.	GT	0/0	0/0	0/1	0/0	0/0	0/0	0/0	0/0	0/0	0/0	0/0	0/0	0/0	0/0	0/0	0/0	0/0	0/0	0/0	0/0	0/0	0/0	0/0	0/0	0/0	0/1	0/0	0/0	0/0	0/0	0/1	0/0	0/0	0/0	./.	0/0	0/0	0/0	0/0	0/0	0/0
ptg000030l_path_1	2056322	100143939|F|0-29:C>T-29:C>T	C	T	.	PASS	.	GT	0/0	0/0	0/0	0/0	0/0	0/1	0/0	0/0	0/0	0/0	0/0	0/0	0/0	0/0	0/0	0/0	0/1	0/0	0/0	0/0	0/0	0/0	0/0	0/0	0/0	0/0	0/1	0/1	0/0	0/0	0/1	0/0	0/0	0/0	./.	0/0	0/0	0/0	0/0	0/0	0/0
ptg000002l_path_1	9825724	100151881|F|0-29:T>A-29:T>A	T	A	.	PASS	.	GT	1/1	1/1	0/0	1/1	1/1	1/1	./.	1/1	1/1	1/1	1/1	1/1	1/1	0/0	1/1	1/1	1/1	1/1	1/1	1/1	1/1	1/1	1/1	1/1	1/1	0/1	1/1	1/1	1/1	1/1	1/1	1/1	1/1	1/1	1/1	0/1	0/1	1/1	1/1	1/1	1/1
ptg000005l_path_1	26326402	100024399|F|0-30:A>T-30:A>T	A	T	.	PASS	.	GT	0/1	0/0	0/0	0/0	0/1	0/0	0/1	0/0	0/1	0/1	0/1	0/0	0/0	0/0	0/0	0/0	0/0	0/0	0/1	0/0	0/1	0/0	0/0	0/0	0/0	0/0	0/1	0/0	0/1	0/0	0/1	0/0	0/1	0/0	./.	0/0	0/0	0/0	0/0	0/0	1/1
ptg000022l_path_1	13891301	100048477|F|0-30:C>T-30:C>T	C	T	.	PASS	.	GT	0/0	0/1	0/1	0/0	0/0	0/0	0/0	0/0	0/0	0/0	0/0	0/0	0/0	0/1	0/0	0/0	0/0	0/0	0/0	0/0	0/0	0/0	0/0	0/0	0/0	0/0	0/0	0/0	0/0	0/0	0/0	0/0	0/0	0/1	./.	0/1	0/0	0/0	0/0	0/0	0/0
ptg000030l_path_1	5719834	100066785|F|0-30:A>T-30:A>T	A	T	.	PASS	.	GT	0/0	0/0	0/0	0/0	0/0	0/0	0/0	0/0	0/1	0/1	0/1	0/0	0/0	0/0	0/0	0/0	0/0	0/1	0/0	0/0	0/0	0/0	0/0	0/0	0/0	0/0	0/0	0/0	0/1	0/1	0/0	0/1	0/0	0/0	./.	0/0	0/0	0/1	0/0	0/0	0/0
ptg000049l_path_1	2039700	100075008|F|0-30:T>C-30:T>C	T	C	.	PASS	.	GT	0/0	1/1	0/0	0/0	0/0	0/0	0/0	0/0	0/0	0/0	0/0	0/0	0/0	0/0	0/1	0/0	0/0	0/0	0/0	0/0	0/0	0/0	0/0	0/0	0/1	0/0	0/0	0/0	0/0	0/1	0/0	0/0	0/0	0/0	./.	0/1	0/1	0/0	0/0	0/1	0/0
ptg000001l_path_1	10533760	100076958|F|0-30:T>A-30:T>A	T	A	.	PASS	.	GT	1/1	0/0	0/0	1/1	1/1	1/1	1/1	1/1	1/1	0/1	1/1	0/0	1/1	0/0	0/0	1/1	0/0	1/1	1/1	0/1	1/1	1/1	0/0	0/1	0/0	0/0	0/1	1/1	0/1	0/0	0/1	0/1	0/1	0/0	./.	0/0	0/1	0/1	1/1	1/1	0/1
ptg000040l_path_1	19779219	100083317|F|0-30:A>G-30:A>G	A	G	.	PASS	.	GT	0/0	0/0	0/0	0/0	0/0	0/0	0/0	0/0	0/0	0/0	0/0	0/0	0/0	0/0	0/0	0/0	0/0	0/0	0/0	0/0	0/0	0/0	1/1	0/0	0/0	0/0	0/0	0/0	0/0	0/0	0/0	0/0	0/0	0/0	./.	0/0	0/0	0/0	0/0	0/0	0/0
ptg000045l_path_1	2206750	100084051|F|0-30:T>C-30:T>C	T	C	.	PASS	.	GT	0/0	0/0	0/0	0/0	0/0	0/0	0/0	0/0	0/0	0/0	0/0	0/0	0/0	0/0	0/0	0/0	0/0	0/0	0/0	0/0	0/0	0/0	0/0	0/0	0/0	0/0	0/0	0/0	0/0	0/0	0/0	0/0	0/0	0/0	1/1	0/0	0/0	0/0	0/0	0/0	0/0
ptg000044l_path_1	5498728	100084870|F|0-30:C>T-30:C>T	C	T	.	PASS	.	GT	0/0	0/0	0/0	0/0	0/0	0/0	0/0	0/0	0/0	0/0	0/0	0/0	0/1	0/0	0/0	0/0	0/0	0/0	0/0	0/0	0/0	0/0	0/0	0/0	0/0	0/0	0/1	0/0	0/0	0/0	0/0	0/1	0/0	0/0	./.	0/0	0/0	0/0	0/0	0/0	0/0
ptg000021l_path_1	16063459	100090229|F|0-30:A>G-30:A>G	A	G	.	PASS	.	GT	0/0	0/0	0/0	0/0	0/0	0/0	0/0	0/0	0/0	0/0	0/0	0/0	0/0	0/0	0/0	0/0	0/0	0/0	0/0	0/0	0/0	./.	0/0	0/0	0/0	0/0	0/0	0/0	0/0	0/0	0/0	0/0	0/0	0/0	1/1	0/0	0/0	0/0	0/0	0/0	0/0
ptg000033l_path_1	7988502	100090601|F|0-30:A>G-30:A>G	A	G	.	PASS	.	GT	0/0	0/0	0/0	0/0	0/0	0/0	0/0	0/0	0/0	0/0	0/0	0/0	0/0	0/0	0/0	0/0	0/0	0/0	0/0	0/0	0/0	0/0	0/0	0/0	0/0	0/0	0/0	0/0	0/0	0/0	0/0	0/0	0/0	0/1	./.	0/0	0/0	0/0	0/0	0/0	0/0
ptg000040l_path_1	13057677	100097543|F|0-30:C>T-30:C>T	C	T	.	PASS	.	GT	0/0	0/0	0/0	0/0	0/0	0/0	0/0	0/0	0/0	0/0	0/0	0/0	0/0	0/0	0/0	0/0	0/0	0/0	0/0	0/0	0/0	0/0	0/0	0/0	0/0	0/0	0/0	0/0	0/1	0/0	0/0	0/0	0/0	0/0	./.	0/0	0/0	0/0	0/0	0/0	0/0
ptg000019l_path_1	5985235	100098019|F|0-30:G>A-30:G>A	G	A	.	PASS	.	GT	0/0	0/0	0/0	0/0	0/0	0/0	0/1	0/0	0/0	0/0	0/0	0/0	0/0	0/0	0/0	0/0	0/0	0/0	0/0	0/0	0/0	0/0	0/0	0/0	0/0	0/0	0/0	0/0	0/0	0/0	0/0	0/0	0/0	0/0	./.	0/0	0/0	0/0	0/0	0/0	0/0
ptg000020l_path_1	5865305	100098305|F|0-30:C>A-30:C>A	C	A	.	PASS	.	GT	0/0	0/0	0/0	0/0	0/0	0/0	0/0	0/0	0/0	0/0	0/0	0/0	0/0	0/0	0/0	0/0	0/0	0/0	0/0	0/0	0/0	0/0	0/0	0/0	0/0	0/1	0/0	0/0	0/0	0/0	0/0	0/0	0/0	0/0	./.	0/0	0/0	0/0	0/0	0/0	0/0
ptg000022l_path_1	4993731	100098622|F|0-30:T>A-30:T>A	T	A	.	PASS	.	GT	0/0	0/0	0/0	0/0	0/0	0/0	0/0	0/0	0/0	0/0	0/0	0/0	0/0	0/0	0/0	0/0	0/0	0/0	0/0	0/0	0/0	0/0	0/0	0/0	0/0	0/0	0/0	0/0	0/0	0/0	0/0	0/0	0/0	0/0	./.	0/0	0/0	0/0	0/0	0/0	0/0
ptg000022l_path_1	8690483	100102594|F|0-30:T>A-30:T>A	T	A	.	PASS	.	GT	0/0	0/0	0/0	0/0	0/0	0/0	0/0	0/0	0/0	0/0	0/0	0/0	0/0	0/0	0/0	0/0	0/0	0/0	0/0	0/0	0/0	0/0	0/0	0/0	0/0	0/0	0/0	0/0	0/0	0/0	0/0	0/0	0/0	0/0	./.	0/0	0/0	0/0	0/0	0/0	0/0
ptg000001l_path_1	2531912	100103744|F|0-30:G>A-30:G>A	G	A	.	PASS	.	GT	0/0	0/1	0/0	0/0	0/0	0/0	0/0	0/0	0/0	0/0	0/0	0/1	0/1	0/0	0/1	0/0	0/0	0/0	0/0	0/0	0/0	0/0	0/1	0/0	0/0	0/1	0/0	0/0	0/0	0/0	0/0	0/0	0/0	0/0	./.	0/1	0/1	0/0	0/0	0/0	0/0
ptg000045l_path_1	14505452	100103764|F|0-30:G>A-30:G>A	G	A	.	PASS	.	GT	0/0	0/0	0/0	0/0	0/0	0/0	0/0	0/0	0/0	1/1	0/0	0/0	0/1	0/0	0/0	0/1	0/1	0/0	0/1	0/0	0/0	0/0	0/0	0/0	0/0	0/0	0/0	0/0	0/1	0/0	0/0	0/0	0/1	0/0	./.	0/0	0/0	0/1	0/0	0/1	0/1
ptg000047l_path_1	13376381	100106460|F|0-30:G>C-30:G>C	G	C	.	PASS	.	GT	0/0	1/1	1/1	1/1	0/0	0/0	0/1	0/0	0/0	0/0	0/1	1/1	0/0	1/1	1/1	0/0	0/0	0/0	0/0	0/0	0/0	0/0	1/1	0/1	1/1	1/1	0/0	0/1	0/1	0/0	0/0	0/1	0/0	1/1	./.	1/1	1/1	0/0	0/0	0/0	0/0
ptg000022l_path_1	11309318	100106840|F|0-30:A>G-30:A>G	A	G	.	PASS	.	GT	0/0	0/1	0/1	0/1	0/0	0/0	0/1	0/0	0/0	0/0	0/0	0/1	0/0	0/0	0/0	0/0	0/0	0/0	0/0	0/0	0/0	0/0	0/0	0/0	0/1	0/0	0/0	0/0	0/0	0/0	0/0	0/0	0/0	0/0	./.	0/0	0/0	0/0	0/0	0/0	0/0
ptg000047l_path_1	1971224	100109151|F|0-30:C>A-30:C>A	C	A	.	PASS	.	GT	0/0	1/1	0/1	0/1	0/0	0/0	0/1	0/0	0/0	0/1	0/0	1/1	0/1	1/1	1/1	0/1	0/0	0/0	0/1	0/0	0/0	0/1	1/1	0/0	0/1	1/1	0/0	0/1	0/0	0/0	0/0	0/0	0/1	1/1	./.	1/1	1/1	0/0	0/0	0/0	0/0
ptg000014l_path_1	21991670	100111631|F|0-30:A>G-30:A>G	A	G	.	PASS	.	GT	0/0	0/0	0/1	0/0	0/0	0/0	0/1	0/0	0/0	0/0	0/0	0/0	0/0	0/1	0/1	0/0	0/0	0/0	0/0	0/0	0/0	0/0	0/1	0/0	0/0	0/0	0/0	0/0	0/0	0/0	0/0	0/0	0/0	0/0	./.	0/0	0/0	0/0	0/0	0/0	0/0
ptg000076l_path_1	1127455	100112785|F|0-30:G>T-30:G>T	G	T	.	PASS	.	GT	0/0	0/0	0/0	0/0	0/0	0/0	0/0	0/0	0/0	0/0	0/0	0/0	0/0	0/0	0/0	0/0	0/0	0/0	0/0	0/0	0/0	0/0	0/0	0/1	0/0	0/0	0/0	0/0	0/0	0/0	0/0	0/0	0/0	0/0	./.	0/0	0/0	0/0	0/0	0/0	0/0
ptg000045l_path_1	14222401	100113230|F|0-30:A>G-30:A>G	A	G	.	PASS	.	GT	0/1	1/1	1/1	1/1	0/0	0/0	0/0	0/0	1/1	0/1	0/0	1/1	0/0	1/1	1/1	0/0	0/0	0/0	0/0	0/1	0/0	0/0	1/1	0/0	1/1	1/1	0/0	0/0	0/0	0/0	0/0	0/0	0/0	1/1	./.	1/1	1/1	0/0	0/0	0/0	0/0
ptg000043l_path_1	2212138	100117269|F|0-30:T>C-30:T>C	T	C	.	PASS	.	GT	0/1	0/0	0/0	0/0	0/1	1/1	0/0	0/1	0/1	0/1	0/1	0/0	0/1	0/0	0/1	1/1	0/1	0/0	0/0	1/1	0/0	0/0	0/0	1/1	0/0	0/0	0/0	0/1	0/0	1/1	0/1	1/1	0/1	0/0	./.	0/0	0/0	0/0	1/1	1/1	0/0
ptg000059l_path_1	7854403	100118826|F|0-30:C>T-30:C>T	C	T	.	PASS	.	GT	0/1	0/0	0/0	0/0	1/1	0/1	0/0	0/1	0/1	0/1	0/0	0/0	0/1	0/0	0/0	0/1	1/1	1/1	0/1	0/0	0/1	0/0	0/0	0/1	0/0	0/0	0/0	0/1	0/0	0/1	0/0	0/1	1/1	0/0	./.	0/0	0/0	0/1	0/1	1/1	0/1
ptg000011l_path_1	7460475	100119984|F|0-30:C>A-30:C>A	C	A	.	PASS	.	GT	0/0	0/0	0/0	0/0	0/0	0/0	0/0	0/0	0/0	0/0	0/0	0/0	0/0	0/0	0/0	0/0	0/0	0/0	0/0	0/0	0/0	0/0	0/0	0/0	0/0	0/0	0/0	0/0	0/0	0/0	0/0	0/0	0/0	0/0	./.	0/0	0/0	0/0	0/0	0/0	0/0
ptg000014l_path_1	10946555	100121477|F|0-30:G>T-30:G>T	G	T	.	PASS	.	GT	1/1	1/1	1/1	1/1	1/1	1/1	1/1	0/0	1/1	0/0	0/0	1/1	0/0	1/1	1/1	1/1	0/1	0/1	1/1	1/1	0/1	0/0	1/1	0/1	1/1	1/1	1/1	1/1	1/1	1/1	1/1	0/1	1/1	1/1	./.	1/1	1/1	1/1	0/0	0/0	0/1
ptg000002l_path_1	3261864	100126980|F|0-30:C>A-30:C>A	C	A	.	PASS	.	GT	0/0	0/0	0/0	0/0	0/0	0/0	0/0	0/0	0/0	0/0	0/0	0/0	0/0	0/0	0/0	0/0	0/0	0/0	0/0	0/0	0/0	0/0	0/0	0/0	0/0	0/0	0/0	0/0	0/0	0/0	0/0	0/0	0/0	0/0	./.	0/1	0/0	0/0	0/0	0/0	0/0
ptg000022l_path_1	6515879	100129576|F|0-30:C>G-30:C>G	C	G	.	PASS	.	GT	1/1	1/1	1/1	1/1	1/1	1/1	1/1	1/1	1/1	1/1	1/1	1/1	1/1	1/1	1/1	1/1	1/1	1/1	1/1	1/1	1/1	1/1	1/1	1/1	./.	1/1	1/1	1/1	1/1	1/1	1/1	1/1	1/1	1/1	0/0	1/1	1/1	1/1	1/1	1/1	1/1
ptg000033l_path_1	11713767	100130330|F|0-30:G>T-30:G>T	G	T	.	PASS	.	GT	0/0	0/0	0/0	0/0	0/0	0/0	0/0	0/0	0/0	0/0	0/0	0/0	0/0	0/0	0/1	0/0	0/0	0/0	0/0	0/0	0/0	0/0	0/0	0/0	0/0	0/0	0/0	0/0	0/0	0/0	0/0	0/0	0/0	0/0	./.	0/0	0/0	0/0	0/0	0/0	0/0
ptg000020l_path_1	3718536	100136043|F|0-30:C>T-30:C>T	C	T	.	PASS	.	GT	1/1	0/0	0/0	0/0	0/0	0/0	0/1	0/0	0/0	0/0	0/0	0/0	0/0	0/0	0/0	0/0	0/0	0/0	0/0	0/0	0/0	0/0	0/0	0/0	0/0	0/0	0/0	0/0	0/0	0/0	0/0	0/1	0/0	0/0	./.	0/0	0/0	0/0	0/0	0/0	0/1
ptg000022l_path_1	13891301	100144093|F|0-30:C>T-30:C>T	C	T	.	PASS	.	GT	0/0	0/1	0/1	0/0	0/0	0/0	0/0	0/0	0/0	0/0	0/0	0/0	0/0	0/1	0/0	0/0	0/1	0/0	0/0	0/0	0/0	0/0	0/0	0/1	0/1	0/1	0/0	0/0	0/0	0/0	0/0	0/0	0/0	0/1	./.	0/1	0/0	0/0	0/0	0/0	0/0
ptg000021l_path_1	4501501	100150720|F|0-30:A>T-30:A>T	A	T	.	PASS	.	GT	1/1	1/1	1/1	1/1	1/1	1/1	1/1	1/1	1/1	1/1	1/1	1/1	1/1	1/1	1/1	1/1	1/1	1/1	1/1	1/1	1/1	1/1	1/1	1/1	1/1	1/1	1/1	1/1	1/1	1/1	1/1	1/1	1/1	1/1	0/0	1/1	1/1	1/1	1/1	1/1	1/1
ptg000042l_path_1	5050629	100153336|F|0-30:G>T-30:G>T	G	T	.	PASS	.	GT	0/0	0/0	0/0	0/0	0/0	0/0	0/0	0/0	0/0	0/0	0/0	0/0	0/0	0/0	0/0	0/0	0/0	0/0	0/0	0/0	0/0	0/0	0/0	0/0	0/0	0/0	0/0	0/0	0/0	0/0	0/0	0/0	0/0	0/0	./.	0/0	0/0	0/0	0/0	0/0	0/0
ptg000014l_path_1	238354	100023933|F|0-31:G>A-31:G>A	G	A	.	PASS	.	GT	1/1	0/0	0/0	0/0	0/1	0/0	0/0	1/1	1/1	0/0	0/0	0/0	0/0	0/0	0/0	0/1	0/1	0/1	0/0	0/1	0/0	0/0	0/0	1/1	0/0	0/0	0/0	0/0	1/1	0/1	0/0	0/0	0/0	0/0	./.	0/0	0/0	0/1	1/1	0/1	0/0
ptg000075l_path_1	1127018	100051281|F|0-31:T>C-31:T>C	T	C	.	PASS	.	GT	0/0	0/0	0/1	0/0	0/0	0/0	0/0	0/0	0/0	0/0	0/0	0/0	0/0	0/0	0/0	0/0	0/0	0/0	0/0	0/0	0/0	0/0	0/1	0/0	0/0	0/0	0/0	0/0	0/0	0/0	0/0	0/0	0/0	0/0	./.	0/0	0/0	0/0	0/0	0/0	0/0
ptg000033l_path_1	4222791	100052167|F|0-31:T>C-31:T>C	T	C	.	PASS	.	GT	0/0	0/1	0/0	0/0	0/0	0/0	0/0	0/0	0/0	0/0	0/0	0/0	0/0	0/0	0/0	0/0	0/0	0/0	0/0	0/0	0/0	0/0	0/0	0/0	0/0	0/0	0/0	0/0	0/0	0/0	0/0	0/1	0/0	0/0	./.	0/0	0/1	0/0	0/0	0/0	0/0
ptg000047l_path_1	9771332	100065208|F|0-31:A>T-31:A>T	A	T	.	PASS	.	GT	0/0	0/0	0/0	0/0	0/0	0/0	0/0	0/0	0/0	0/0	0/0	0/0	0/0	0/0	0/0	0/0	0/0	0/0	0/0	0/0	0/0	0/0	0/0	0/0	0/0	0/0	0/0	0/0	0/0	0/0	0/0	0/0	0/0	0/0	./.	0/0	0/0	0/0	0/0	0/0	0/0
ptg000019l_path_1	6370357	100067112|F|0-31:A>G-31:A>G	A	G	.	PASS	.	GT	0/1	0/0	0/0	0/0	0/0	0/0	0/0	0/0	0/0	0/0	0/0	0/0	0/0	0/0	0/0	0/0	0/0	0/0	0/0	0/0	0/0	0/0	0/0	0/0	0/0	0/0	0/0	0/0	0/0	0/0	0/0	0/0	0/0	0/0	./.	0/0	0/0	0/0	0/0	0/0	0/0
ptg000002l_path_1	3835605	100077458|F|0-31:C>T-31:C>T	C	T	.	PASS	.	GT	0/0	0/0	0/0	0/0	0/0	0/0	0/0	0/0	0/0	0/0	0/0	0/0	0/0	0/0	0/0	0/0	0/0	0/0	0/0	0/0	0/0	0/0	0/0	0/0	0/0	0/0	0/0	0/0	0/0	0/0	0/0	0/0	0/0	0/0	./.	0/0	0/0	0/0	0/0	0/0	0/0
ptg000005l_path_1	3651448	100082035|F|0-31:C>T-31:C>T	C	T	.	PASS	.	GT	0/0	0/0	0/0	0/0	0/0	0/0	0/0	0/0	0/0	0/0	0/0	0/0	0/0	0/0	0/0	0/0	0/0	0/0	0/0	0/0	0/0	0/0	0/0	0/0	0/0	0/0	0/0	0/0	0/0	0/0	0/0	0/0	0/0	0/0	./.	0/0	0/0	0/1	0/0	0/0	0/0
ptg000005l_path_1	2887435	100082952|F|0-31:C>T-31:C>T	C	T	.	PASS	.	GT	0/0	0/0	0/0	0/0	0/0	0/0	0/1	0/0	0/0	0/0	0/0	0/0	0/0	0/0	0/0	0/0	0/0	0/0	0/0	0/0	0/0	0/0	0/0	0/0	0/0	0/0	0/0	0/0	0/0	0/0	0/0	0/0	0/0	0/0	./.	0/0	0/0	0/0	0/0	0/0	0/0
ptg000045l_path_1	11847689	100089864|F|0-31:A>T-31:A>T	A	T	.	PASS	.	GT	0/1	0/0	0/0	0/0	0/1	0/1	0/0	0/1	1/1	0/1	0/1	0/0	0/1	0/0	0/0	1/1	1/1	0/1	1/1	0/1	0/1	0/0	0/0	1/1	0/0	0/0	0/1	1/1	0/1	0/0	0/1	0/1	0/0	0/0	./.	0/0	0/0	0/0	1/1	0/0	0/1
ptg000008l_path_1	363637	100090056|F|0-31:G>A-31:G>A	G	A	.	PASS	.	GT	0/0	0/0	0/0	0/0	0/0	0/0	0/0	0/0	0/0	0/0	0/0	0/0	0/0	0/1	0/0	0/0	0/0	0/0	0/0	0/0	0/0	0/0	0/1	0/0	0/0	0/0	0/0	0/0	0/0	0/0	0/0	0/0	0/0	0/0	./.	0/0	0/0	0/0	0/0	0/0	0/0
ptg000040l_path_1	11050513	100096957|F|0-31:G>T-31:G>T	G	T	.	PASS	.	GT	0/0	0/0	0/1	0/0	0/0	0/0	0/0	0/0	0/0	0/0	0/0	0/0	0/0	0/0	0/0	0/0	0/0	0/0	0/0	0/0	0/0	0/0	0/0	0/0	0/0	0/1	0/0	0/0	0/0	0/0	0/0	0/0	0/0	0/0	./.	0/1	0/0	0/0	0/0	0/0	0/0
ptg000022l_path_1	4054653	100097899|F|0-31:C>T-31:C>T	C	T	.	PASS	.	GT	0/0	0/0	0/0	0/0	0/0	0/0	0/0	0/0	0/0	0/0	0/0	0/0	0/0	0/0	0/0	0/0	0/0	0/1	0/0	0/0	0/0	0/0	0/0	0/0	0/0	0/0	0/0	0/0	0/1	0/0	0/0	0/0	0/0	0/0	./.	0/0	0/0	0/0	0/0	0/0	0/0
ptg000005l_path_1	23963164	100098604|F|0-31:G>A-31:G>A	G	A	.	PASS	.	GT	0/1	0/0	0/0	0/0	0/0	0/0	0/1	0/0	0/0	0/0	0/0	0/0	0/0	0/0	0/0	0/0	0/0	0/1	0/0	0/0	0/0	0/0	0/0	0/0	0/0	0/0	0/0	0/1	0/0	0/0	0/0	0/0	0/0	0/0	./.	0/0	0/0	0/0	0/0	0/1	0/0
ptg000044l_path_1	7671197	100101421|F|0-31:C>T-31:C>T	C	T	.	PASS	.	GT	0/0	0/0	0/0	0/0	0/0	0/0	0/0	0/0	0/0	0/0	0/0	0/0	0/0	0/0	0/0	0/0	0/0	0/0	0/0	0/0	0/0	0/0	0/0	0/0	0/0	0/0	0/0	0/0	0/0	0/0	0/0	0/0	0/0	0/0	./.	0/0	0/0	0/0	0/0	0/0	0/0
ptg000047l_path_1	14030198	100101717|F|0-31:G>A-31:G>A	G	A	.	PASS	.	GT	0/0	0/1	1/1	1/1	0/0	0/1	0/0	0/1	0/0	0/0	0/1	1/1	0/0	1/1	0/0	0/0	0/1	0/0	0/0	0/1	1/1	0/0	1/1	0/1	0/0	0/1	1/1	0/1	0/1	1/1	0/0	0/0	0/1	0/1	./.	1/1	1/1	1/1	1/1	1/1	0/0
ptg000031l_path_1	8101904	100103301|F|0-31:A>T-31:A>T	A	T	.	PASS	.	GT	0/0	0/0	0/0	0/1	0/0	0/0	0/0	0/0	0/0	0/0	0/0	0/0	0/0	0/0	0/0	0/0	0/0	0/0	0/0	0/0	0/1	0/0	0/0	0/0	0/0	0/0	0/0	0/0	0/0	0/0	0/0	0/0	0/0	0/0	./.	0/0	0/1	0/0	0/0	0/0	0/0
ptg000020l_path_1	2466971	100103375|F|0-31:T>C-31:T>C	T	C	.	PASS	.	GT	0/0	0/0	0/0	0/0	0/0	0/0	0/0	0/0	0/0	0/1	0/0	0/0	0/0	0/0	0/0	0/0	0/0	0/0	0/0	0/0	0/0	0/0	0/0	0/0	0/0	0/0	0/0	0/0	0/0	0/0	0/0	0/1	0/0	0/0	./.	0/0	0/0	0/0	0/0	0/1	0/0
ptg000019l_path_1	3602614	100103695|F|0-31:G>A-31:G>A	G	A	.	PASS	.	GT	0/0	0/0	0/0	0/0	0/0	0/0	0/0	0/0	0/0	0/0	0/0	0/0	0/0	0/0	0/0	0/0	0/0	0/0	0/1	0/0	0/0	0/0	0/0	0/0	0/0	0/0	0/0	0/0	0/0	0/0	0/0	0/0	0/0	0/0	./.	0/0	0/0	0/0	0/0	0/0	0/0
ptg000047l_path_1	11508622	100107599|F|0-31:C>G-31:C>G	C	G	.	PASS	.	GT	0/0	0/0	0/0	0/0	0/0	0/0	0/0	0/0	0/0	0/0	0/0	0/0	0/0	0/0	0/0	0/0	0/0	0/0	0/0	0/0	0/0	0/0	0/0	0/0	0/0	0/0	0/0	0/0	0/0	0/0	0/0	0/0	0/0	0/0	./.	0/0	0/0	0/0	0/0	0/0	0/0
ptg000026l_path_1	15564086	100109691|F|0-31:G>A-31:G>A	G	A	.	PASS	.	GT	0/0	0/0	0/0	0/0	0/1	0/0	0/0	0/0	0/0	0/1	0/0	0/0	0/0	0/0	0/0	0/1	0/1	0/0	0/1	0/0	0/1	0/0	0/0	0/0	0/0	0/0	0/0	0/0	0/0	0/1	0/0	0/0	0/0	0/0	./.	0/0	0/0	0/1	0/0	0/1	0/1
ptg000040l_path_1	16061738	100112579|F|0-31:A>G-31:A>G	A	G	.	PASS	.	GT	0/0	0/0	0/0	0/0	1/1	0/1	0/0	0/1	0/1	1/1	1/1	0/0	1/1	0/0	0/0	1/1	0/0	0/1	0/0	0/1	0/1	0/1	0/0	0/1	0/0	0/0	0/0	0/1	0/1	1/1	0/0	0/1	0/0	0/0	./.	0/0	0/0	0/1	0/1	0/1	0/0
ptg000021l_path_1	829776	100116517|F|0-31:T>A-31:T>A	T	A	.	PASS	.	GT	0/0	0/0	0/0	0/0	0/0	0/0	0/0	0/0	0/0	0/0	0/0	0/0	0/0	0/0	0/0	0/0	0/0	0/0	0/0	0/0	0/0	0/0	0/0	0/0	0/0	0/0	0/0	0/0	0/0	0/0	0/0	0/0	0/0	0/0	./.	0/0	0/0	0/0	0/0	0/0	0/0
ptg000014l_path_1	10318876	100116752|F|0-31:A>G-31:A>G	A	G	.	PASS	.	GT	0/0	0/0	0/0	0/0	0/0	0/0	0/0	0/0	0/0	0/0	0/0	0/0	0/0	0/0	0/0	0/0	0/0	0/0	0/0	0/0	0/0	0/0	0/0	0/0	0/1	0/0	0/0	0/0	0/0	0/0	0/0	0/0	0/0	0/0	./.	0/0	0/0	0/0	0/0	0/0	0/0
ptg000025l_path_1	4578205	100117513|F|0-31:T>C-31:T>C	T	C	.	PASS	.	GT	0/0	0/0	0/0	0/1	0/0	0/0	0/0	0/0	0/0	0/0	0/0	0/1	0/0	1/1	1/1	0/0	0/0	0/0	0/0	0/0	0/0	0/0	0/0	0/0	0/1	1/1	0/0	0/0	0/0	0/0	0/0	0/0	0/0	0/0	./.	1/1	1/1	0/0	0/0	0/0	0/0
ptg000007l_path_1	12026983	100118239|F|0-31:A>C-31:A>C	A	C	.	PASS	.	GT	0/0	0/0	0/1	0/1	0/0	0/0	0/0	0/0	0/0	0/0	0/0	0/0	0/0	0/0	0/0	0/0	0/0	0/0	0/0	0/0	0/0	0/0	0/0	0/0	0/0	0/0	0/0	0/0	0/0	0/0	0/0	0/0	0/0	0/0	./.	0/0	0/0	0/0	0/0	0/0	0/0
ptg000031l_path_1	9864801	100120175|F|0-31:A>T-31:A>T	A	T	.	PASS	.	GT	0/1	0/0	0/0	0/0	0/0	0/0	0/0	1/1	0/0	0/1	0/1	0/0	0/1	0/0	0/0	0/0	0/1	0/0	1/1	0/0	0/1	0/1	0/0	1/1	0/0	0/0	0/1	0/1	0/1	0/0	1/1	0/0	0/1	0/0	./.	0/0	0/0	0/0	0/1	1/1	1/1
ptg000019l_path_1	3985425	100129314|F|0-31:G>A-31:G>A	G	A	.	PASS	.	GT	0/1	0/0	0/0	0/0	0/1	1/1	0/0	0/1	0/0	0/1	1/1	0/0	1/1	0/0	0/0	0/1	0/1	0/0	0/1	0/0	1/1	0/0	0/0	0/0	0/0	0/0	0/1	0/1	0/0	0/1	1/1	1/1	0/0	0/0	./.	0/0	0/0	0/0	0/0	0/1	0/1
UNK	102	100130529|F|0-31:G>T-31:G>T	G	T	.	PASS	.	GT	0/0	0/0	0/0	0/0	0/0	0/0	0/0	0/0	0/0	0/0	0/0	0/0	0/0	0/0	0/0	0/0	0/0	0/0	0/0	0/0	0/0	0/0	0/0	0/0	0/0	0/0	0/0	0/0	0/0	0/0	0/0	0/0	0/0	0/0	./.	0/0	0/0	0/0	0/0	0/0	0/0
ptg000049l_path_1	3393732	100131448|F|0-31:T>A-31:T>A	T	A	.	PASS	.	GT	0/1	0/0	0/0	0/0	0/0	0/1	0/1	0/1	0/1	0/0	1/1	0/0	0/0	0/0	0/0	0/0	0/0	0/0	0/1	0/0	0/1	1/1	0/0	0/0	0/0	0/0	0/0	0/1	0/0	0/0	0/0	0/1	1/1	0/0	./.	0/0	0/0	0/1	1/1	0/1	1/1
ptg000001l_path_1	12949491	100135949|F|0-31:T>G-31:T>G	T	G	.	PASS	.	GT	1/1	1/1	1/1	0/1	1/1	1/1	1/1	1/1	1/1	1/1	0/1	1/1	1/1	1/1	1/1	1/1	1/1	1/1	1/1	0/1	0/1	1/1	0/1	1/1	0/0	1/1	1/1	1/1	1/1	1/1	1/1	1/1	0/1	1/1	./.	1/1	1/1	1/1	1/1	1/1	1/1
ptg000044l_path_1	6366527	100136637|F|0-31:G>A-31:G>A	G	A	.	PASS	.	GT	0/0	0/0	0/1	1/1	0/0	0/0	0/0	0/0	0/0	0/0	0/0	1/1	0/0	1/1	1/1	0/0	0/0	0/0	0/0	0/0	0/0	0/0	1/1	0/0	1/1	0/1	0/0	0/0	0/0	0/0	0/0	0/0	0/0	0/1	./.	1/1	1/1	0/0	0/0	0/0	0/0
ptg000021l_path_1	9717367	100145585|F|0-31:C>A-31:C>A	C	A	.	PASS	.	GT	0/0	0/0	0/0	0/0	0/1	0/0	0/0	0/0	0/0	0/0	0/0	0/0	0/0	0/1	0/1	0/0	0/1	0/1	0/0	0/0	0/0	0/0	0/0	0/0	0/0	0/1	0/0	0/0	0/0	0/1	0/0	0/0	0/0	0/0	./.	0/0	0/0	0/0	0/0	0/1	0/1
ptg000044l_path_1	10783440	100149102|F|0-31:C>T-31:C>T	C	T	.	PASS	.	GT	0/0	0/0	0/0	0/0	0/0	0/0	1/1	0/0	0/1	1/1	0/0	0/0	0/1	0/0	0/0	0/0	0/0	0/0	0/0	0/0	0/0	0/1	0/0	0/0	0/0	0/0	0/0	0/1	0/1	0/0	0/0	0/0	0/0	0/0	./.	0/0	0/0	0/0	0/0	0/1	0/0
ptg000047l_path_1	16140161	100051799|F|0-32:A>G-32:A>G	A	G	.	PASS	.	GT	1/1	0/0	0/0	0/0	0/1	0/0	0/1	1/1	0/1	1/1	1/1	0/0	0/0	0/0	0/0	0/0	1/1	1/1	0/0	0/1	0/0	0/0	0/0	0/0	0/0	0/0	0/0	0/1	0/1	0/1	1/1	0/1	0/1	0/0	./.	0/0	0/0	0/1	0/1	1/1	1/1
ptg000005l_path_1	28483074	100063075|F|0-32:G>A-32:G>A	G	A	.	PASS	.	GT	0/1	0/0	0/0	0/0	1/1	1/1	0/1	1/1	0/1	1/1	0/1	0/0	1/1	0/0	0/0	0/1	1/1	1/1	0/0	0/1	1/1	1/1	0/0	0/1	0/0	0/0	1/1	1/1	1/1	1/1	0/1	0/0	1/1	0/1	./.	0/0	0/0	0/1	0/1	0/1	0/0
ptg000026l_path_1	18190339	100066106|F|0-32:C>T-32:C>T	C	T	.	PASS	.	GT	0/0	0/0	0/0	0/0	0/0	0/0	0/0	0/0	0/0	0/0	0/0	0/0	0/0	0/0	0/0	0/0	0/0	0/0	0/0	0/0	0/0	0/0	0/0	0/0	0/0	0/0	0/0	0/0	0/0	0/0	0/0	0/0	0/0	0/0	./.	0/0	0/0	0/0	0/0	0/0	0/0
ptg000059l_path_1	11684404	100076449|F|0-32:T>A-32:T>A	T	A	.	PASS	.	GT	0/0	0/0	0/0	0/0	0/0	0/0	0/0	0/0	0/0	0/0	0/0	0/0	0/0	0/0	0/0	0/0	0/0	0/0	0/0	0/0	0/0	0/0	0/0	0/0	0/0	0/0	0/0	0/0	0/0	0/0	0/1	0/0	0/0	0/0	./.	0/0	0/0	0/0	0/0	0/0	0/0
ptg000005l_path_1	19601333	100084212|F|0-32:A>C-32:A>C	A	C	.	PASS	.	GT	0/1	0/0	0/0	0/0	0/0	0/0	0/1	0/1	0/0	0/0	0/1	0/0	0/0	0/0	0/0	0/0	0/0	0/0	0/0	0/1	0/0	0/0	0/0	0/0	0/0	0/0	0/0	0/1	0/0	0/0	0/1	0/0	0/1	0/0	./.	0/0	0/0	0/0	0/0	0/0	0/0
ptg000045l_path_1	16123585	100084442|F|0-32:A>G-32:A>G	A	G	.	PASS	.	GT	1/1	0/0	0/0	0/0	1/1	1/1	1/1	1/1	1/1	0/1	1/1	0/0	1/1	0/0	0/0	1/1	1/1	1/1	1/1	1/1	1/1	1/1	0/0	1/1	0/0	0/0	1/1	1/1	0/1	0/1	1/1	1/1	1/1	0/0	./.	0/0	0/0	1/1	1/1	0/1	1/1
ptg000044l_path_1	3231423	100084985|F|0-32:G>A-32:G>A	G	A	.	PASS	.	GT	0/0	0/0	0/0	0/0	0/1	1/1	0/0	0/1	0/0	1/1	0/1	0/0	0/1	0/0	0/0	0/1	0/1	0/0	0/0	0/1	1/1	0/0	0/0	0/0	0/0	0/0	0/1	0/1	0/1	1/1	0/0	0/1	0/1	0/0	./.	0/0	0/0	0/1	0/0	0/0	0/1
ptg000057l_path_1	1129930	100091548|F|0-32:C>T-32:C>T	C	T	.	PASS	.	GT	0/1	0/0	0/0	0/0	0/0	0/1	0/1	0/1	1/1	0/1	0/0	0/0	0/1	0/0	0/0	1/1	0/1	0/1	0/1	1/1	1/1	1/1	0/0	1/1	0/0	0/0	1/1	1/1	1/1	0/1	0/1	1/1	0/0	0/0	./.	0/0	0/0	0/1	1/1	0/1	1/1
ptg000031l_path_1	1266341	100096235|F|0-32:G>C-32:G>C	G	C	.	PASS	.	GT	0/0	0/0	0/0	0/0	0/0	0/0	0/0	0/1	0/0	0/0	0/0	0/0	0/0	0/0	0/0	0/0	0/0	0/0	0/0	0/1	0/0	0/0	0/0	0/0	0/0	0/0	0/0	0/0	0/0	0/0	0/0	0/1	0/0	0/0	./.	0/0	0/0	0/0	0/0	1/1	0/0
ptg000011l_path_1	5447806	100097577|F|0-32:C>T-32:C>T	C	T	.	PASS	.	GT	0/0	0/0	0/0	0/0	0/0	0/0	0/0	0/0	0/0	0/0	0/0	0/1	0/0	0/0	0/0	0/0	0/0	0/0	0/0	0/0	0/0	0/0	0/0	0/0	0/0	0/0	0/0	0/0	0/0	0/0	0/0	0/0	0/0	0/0	./.	0/0	0/0	0/0	0/0	0/0	0/0
ptg000023l_path_1	2299932	100104357|F|0-32:G>A-32:G>A	G	A	.	PASS	.	GT	0/0	0/0	0/1	0/1	0/0	0/1	0/0	0/0	0/0	0/0	0/0	0/0	0/0	1/1	0/0	0/0	0/0	0/0	0/0	0/0	0/0	1/1	0/0	0/0	0/0	0/0	0/0	0/0	0/0	0/0	0/0	0/0	0/0	0/1	./.	0/1	0/1	0/0	0/0	0/1	0/1
ptg000042l_path_1	6030063	100107530|F|0-32:C>A-32:C>A	C	A	.	PASS	.	GT	0/0	0/0	0/0	0/0	0/0	0/0	0/0	0/0	0/0	0/0	0/0	0/0	0/0	0/0	0/0	0/0	0/0	0/0	0/0	0/0	0/0	0/0	0/0	0/0	0/0	0/0	0/0	0/0	0/1	0/0	0/0	0/0	0/0	0/0	./.	0/0	0/0	0/0	0/0	0/0	0/0
ptg000047l_path_1	5125492	100108632|F|0-32:C>T-32:C>T	C	T	.	PASS	.	GT	1/1	1/1	1/1	1/1	1/1	1/1	1/1	1/1	1/1	1/1	1/1	1/1	1/1	1/1	1/1	1/1	1/1	1/1	1/1	1/1	1/1	1/1	1/1	1/1	./.	1/1	1/1	1/1	1/1	1/1	1/1	1/1	1/1	1/1	0/0	1/1	1/1	1/1	1/1	1/1	1/1
ptg000049l_path_1	2948494	100109174|F|0-32:A>G-32:A>G	A	G	.	PASS	.	GT	0/1	0/0	0/0	0/0	0/1	0/1	0/1	1/1	1/1	0/0	0/0	0/0	0/1	0/0	0/0	0/0	1/1	0/1	0/0	0/1	0/1	1/1	0/0	0/1	0/0	0/0	1/1	0/0	0/1	0/1	0/0	0/0	1/1	0/0	./.	0/0	0/0	1/1	0/0	0/1	0/1
ptg000011l_path_1	8846154	100112094|F|0-32:T>A-32:T>A	T	A	.	PASS	.	GT	0/0	0/1	1/1	1/1	0/0	0/0	0/0	0/0	0/0	0/0	0/0	1/1	0/0	1/1	1/1	0/0	0/0	0/0	0/0	0/0	0/0	0/0	1/1	0/0	0/1	0/1	0/0	0/0	0/0	0/0	0/0	0/0	0/0	0/0	./.	1/1	0/0	0/0	0/0	0/0	0/0
ptg000002l_path_1	5897383	100112971|F|0-32:C>T-32:C>T	C	T	.	PASS	.	GT	0/0	0/0	0/0	0/0	0/1	1/1	0/0	0/0	0/0	0/0	0/0	0/0	0/0	0/0	0/0	0/0	0/0	0/1	0/0	0/0	0/0	0/0	0/0	0/0	0/0	0/0	0/0	0/1	0/1	0/0	0/0	0/0	0/0	0/0	./.	0/0	0/0	0/0	0/0	0/0	0/0
ptg000040l_path_1	3991262	100114302|F|0-32:G>A-32:G>A	G	A	.	PASS	.	GT	0/0	0/0	0/0	0/0	0/0	0/0	0/0	0/0	0/0	0/0	0/0	0/0	0/0	0/0	0/0	0/0	0/1	0/0	0/0	0/0	0/0	0/0	0/0	0/0	0/0	0/0	0/0	0/0	0/0	0/0	0/0	0/0	0/0	0/0	./.	0/0	0/0	0/0	0/0	0/0	0/1
ptg000002l_path_1	3261866	100126980|F|0-32:T>A-32:T>A	T	A	.	PASS	.	GT	0/0	0/0	0/0	0/0	0/0	0/0	0/0	0/0	0/0	0/0	0/0	0/0	0/0	0/0	0/0	0/0	0/0	0/0	0/0	0/0	0/0	0/0	0/0	0/0	0/0	0/0	0/0	0/0	0/0	0/0	0/0	0/0	0/0	0/0	./.	0/0	0/0	0/0	0/0	0/0	0/0
ptg000022l_path_1	20007645	100127377|F|0-32:G>T-32:G>T	G	T	.	PASS	.	GT	1/1	0/0	0/0	0/0	0/0	0/0	0/0	0/0	0/0	0/0	0/0	0/0	0/0	0/0	0/0	0/0	0/1	0/0	0/0	0/1	0/0	0/0	0/0	0/0	0/0	0/0	0/0	0/0	0/0	0/0	0/1	0/0	0/0	0/0	./.	0/0	0/0	0/0	0/1	0/0	0/0
ptg000062l_path_1	3733750	100130418|F|0-32:C>A-32:C>A	C	A	.	PASS	.	GT	0/0	0/0	0/0	0/0	0/1	1/1	0/1	0/1	0/0	0/0	0/0	0/0	1/1	0/0	0/0	0/1	1/1	0/1	0/0	0/1	0/0	0/0	0/0	0/1	0/0	0/0	0/0	0/0	0/1	0/1	0/0	0/0	0/0	0/0	./.	0/0	0/0	0/1	0/1	0/1	0/0
ptg000022l_path_1	14677388	100136574|F|0-32:C>G-32:C>G	C	G	.	PASS	.	GT	0/0	0/0	0/0	0/0	0/0	0/0	0/0	0/0	0/0	0/0	0/1	0/0	0/0	0/0	0/0	0/0	0/0	0/0	0/0	0/0	0/0	0/0	0/0	0/0	0/0	0/0	0/0	0/0	0/0	0/0	0/0	0/0	0/0	0/0	./.	0/0	0/0	0/0	0/1	0/0	0/0
ptg000033l_path_1	10917587	100048239|F|0-33:C>T-33:C>T	C	T	.	PASS	.	GT	1/1	0/1	1/1	0/0	0/0	0/0	0/0	0/0	0/0	0/0	0/1	0/0	0/1	0/1	0/0	0/0	0/0	0/0	0/0	0/1	0/0	1/1	1/1	0/0	0/0	0/1	1/1	0/0	0/0	0/0	0/1	1/1	0/0	0/1	./.	1/1	0/0	0/0	0/0	0/0	0/0
ptg000074l_path_1	1027102	100064762|F|0-33:A>G-33:A>G	A	G	.	PASS	.	GT	0/0	0/0	0/0	0/0	0/0	0/0	0/0	0/1	0/0	0/0	0/0	0/0	0/0	0/0	0/0	0/0	0/0	0/0	0/0	0/0	0/0	0/0	0/0	0/0	0/0	0/0	0/0	0/0	0/0	0/0	0/0	0/0	0/0	0/0	./.	0/0	0/0	0/0	0/0	0/0	0/0
ptg000005l_path_1	13452755	100066640|F|0-33:G>T-33:G>T	G	T	.	PASS	.	GT	0/0	0/0	0/0	0/0	0/0	0/0	0/0	0/0	0/0	0/0	0/0	0/0	0/0	0/0	0/0	0/0	0/0	0/0	0/0	0/0	0/0	0/0	0/0	0/0	0/0	0/1	0/0	0/0	0/0	0/0	0/0	0/0	0/0	0/0	./.	0/0	0/0	0/0	0/0	0/0	0/0
ptg000031l_path_1	13044930	100075289|F|0-33:T>C-33:T>C	T	C	.	PASS	.	GT	0/0	0/1	0/1	0/1	0/0	0/0	0/0	0/0	0/0	0/0	0/0	0/0	0/0	0/0	0/1	0/0	0/0	0/0	0/0	0/0	0/1	0/0	0/0	0/0	0/0	0/0	0/1	0/0	0/0	0/0	0/0	0/0	0/0	0/0	./.	0/0	0/0	0/0	0/0	0/0	0/0
ptg000021l_path_1	7345699	100077120|F|0-33:C>G-33:C>G	C	G	.	PASS	.	GT	0/0	0/1	0/0	0/0	0/0	0/0	0/0	0/0	0/0	0/0	0/0	1/1	0/0	0/0	0/0	0/0	0/0	0/0	0/0	0/0	0/0	0/0	0/1	0/0	0/0	0/0	0/0	0/0	0/0	0/0	0/0	0/0	0/0	0/0	./.	0/0	0/1	0/0	0/0	0/0	0/0
ptg000022l_path_1	14433336	100081888|F|0-33:C>T-33:C>T	C	T	.	PASS	.	GT	0/0	0/0	0/0	0/0	0/0	0/0	0/0	0/0	0/0	0/0	0/0	0/0	0/0	0/0	0/0	0/0	0/1	0/0	0/0	0/1	0/1	0/0	0/0	0/0	0/0	0/0	0/0	0/1	0/0	0/0	0/0	0/0	0/0	0/0	./.	0/0	0/0	0/0	0/0	0/1	0/0
ptg000076l_path_1	10126230	100084233|F|0-33:A>G-33:A>G	A	G	.	PASS	.	GT	1/1	0/1	1/1	1/1	1/1	0/1	1/1	1/1	1/1	1/1	1/1	1/1	1/1	1/1	1/1	1/1	1/1	1/1	1/1	0/1	1/1	1/1	1/1	1/1	1/1	0/1	1/1	1/1	0/1	0/1	1/1	1/1	1/1	1/1	./.	1/1	1/1	1/1	1/1	1/1	1/1
ptg000005l_path_1	13682019	100085743|F|0-33:G>T-33:G>T	G	T	.	PASS	.	GT	0/0	0/0	0/0	0/0	0/1	0/0	0/0	0/0	0/0	0/0	0/0	0/0	0/0	0/0	0/0	0/0	0/0	0/0	0/0	0/0	0/0	0/0	0/0	0/0	0/0	0/0	0/0	0/0	0/0	0/0	0/0	0/0	0/0	0/0	./.	0/0	0/0	0/0	0/0	0/0	0/0
ptg000033l_path_1	11676572	100092022|F|0-33:C>T-33:C>T	C	T	.	PASS	.	GT	0/0	1/1	0/0	0/0	0/0	0/0	0/0	0/0	0/1	0/0	0/0	1/1	0/0	0/1	1/1	0/0	0/0	0/0	0/0	0/0	0/0	0/0	0/1	0/0	1/1	1/1	0/0	0/0	0/0	0/0	0/0	0/0	0/0	1/1	./.	1/1	1/1	0/0	0/0	0/0	0/0
ptg000031l_path_1	6363631	100093268|F|0-33:C>A-33:C>A	C	A	.	PASS	.	GT	0/0	0/0	0/0	0/0	0/0	0/0	0/1	0/0	0/0	0/0	0/0	0/0	0/0	0/0	0/0	0/0	0/0	0/0	0/0	0/0	0/0	0/0	0/0	0/0	0/0	0/0	0/0	0/1	0/0	0/0	0/0	0/0	0/0	0/1	./.	0/0	0/0	0/0	0/0	0/0	0/0
ptg000031l_path_1	7905683	42707738|F|0-33:G>T-33:G>T	G	T	.	PASS	.	GT	0/0	0/0	0/1	0/0	0/0	0/0	0/0	0/0	0/0	0/0	0/0	0/0	0/0	0/0	0/0	0/0	0/0	0/0	0/0	0/0	0/0	0/0	0/0	0/0	0/0	0/0	0/0	0/0	0/0	0/0	0/0	0/0	0/0	0/0	./.	0/0	0/0	0/0	0/0	0/0	0/0
ptg000026l_path_1	2175317	100096866|F|0-33:C>T-33:C>T	C	T	.	PASS	.	GT	1/1	0/0	0/0	0/0	0/0	1/1	0/1	1/1	0/1	1/1	1/1	0/0	0/1	0/0	0/0	0/0	0/0	1/1	1/1	0/1	0/1	0/1	0/0	0/0	0/0	0/0	0/1	0/1	0/0	0/1	0/0	0/1	1/1	0/0	./.	0/0	0/0	1/1	1/1	0/0	1/1
ptg000001l_path_1	1243329	100102205|F|0-33:A>G-33:A>G	A	G	.	PASS	.	GT	0/0	0/0	0/0	0/0	0/0	0/0	0/0	0/0	0/0	0/0	0/0	0/0	0/0	0/0	0/0	0/0	0/0	0/0	0/0	0/0	0/0	0/0	0/0	0/0	0/0	0/0	0/0	0/0	0/0	0/0	0/0	0/0	0/0	0/0	1/1	0/0	0/0	0/0	0/0	0/0	0/0
ptg000069l_path_1	1545774	100102286|F|0-33:C>A-33:C>A	C	A	.	PASS	.	GT	0/0	0/0	0/0	0/0	0/0	0/0	0/0	0/0	0/0	0/0	0/0	0/0	0/0	0/0	0/0	0/0	0/0	0/0	0/0	0/0	0/0	0/0	0/0	0/0	0/0	0/0	0/0	0/0	0/0	0/0	0/0	0/1	0/0	0/0	./.	0/0	0/0	0/0	0/0	0/0	0/0
ptg000022l_path_1	10236240	100102519|F|0-33:T>C-33:T>C	T	C	.	PASS	.	GT	0/1	0/0	0/0	0/0	0/1	0/0	0/0	0/0	0/0	0/0	0/0	0/0	0/0	0/1	0/0	0/0	0/0	0/0	0/0	0/0	0/0	0/0	0/0	0/0	0/0	0/0	0/0	0/0	0/0	0/0	0/0	0/0	0/0	0/0	./.	0/0	0/0	0/0	0/0	0/0	0/0
ptg000033l_path_1	5754003	100103031|F|0-33:C>A-33:C>A	C	A	.	PASS	.	GT	0/0	0/0	0/1	0/0	0/0	0/0	0/0	0/0	0/0	0/0	0/0	0/0	0/0	0/1	0/1	0/0	0/0	0/0	0/0	0/0	0/0	0/0	0/0	0/0	0/0	0/1	0/0	0/0	0/0	0/0	0/0	0/0	0/0	0/0	./.	0/0	0/0	0/0	0/0	0/0	0/0
ptg000005l_path_1	2445747	100107268|F|0-33:A>T-33:A>T	A	T	.	PASS	.	GT	0/0	0/0	0/0	0/0	0/0	0/0	0/0	0/0	0/0	0/0	0/0	0/0	0/0	0/0	0/0	0/0	0/0	0/0	0/0	0/0	0/0	0/0	0/0	0/0	0/0	0/0	0/0	0/0	0/0	0/1	0/0	0/0	0/0	0/0	./.	0/0	0/0	0/0	0/0	0/0	0/0
ptg000021l_path_1	8263436	30051542|F|0-33:T>C-33:T>C	T	C	.	PASS	.	GT	0/0	0/0	0/0	0/0	0/0	0/1	0/0	0/1	0/0	0/1	0/0	0/1	0/1	0/0	0/0	0/0	0/1	0/1	0/0	0/0	0/1	0/0	0/0	0/0	0/0	0/0	0/0	0/1	0/1	0/1	0/0	0/0	0/0	0/0	./.	0/0	0/0	0/1	0/1	0/0	0/0
ptg000076l_path_1	9070105	100113905|F|0-33:A>C-33:A>C	A	C	.	PASS	.	GT	0/0	0/0	0/0	0/0	0/0	0/0	0/0	0/0	0/0	0/0	0/0	0/0	1/1	0/0	0/0	0/0	0/0	0/0	0/0	0/0	0/0	0/0	0/0	0/0	0/0	0/0	0/0	0/0	0/0	0/0	0/0	0/0	0/0	0/0	./.	0/0	0/0	0/0	0/1	0/0	0/0
ptg000005l_path_1	595230	100117240|F|0-33:T>C-33:T>C	T	C	.	PASS	.	GT	0/1	1/1	1/1	1/1	0/1	0/0	0/1	0/0	0/0	0/0	0/1	1/1	0/0	1/1	1/1	0/0	0/0	0/0	0/0	0/0	0/0	0/0	1/1	0/0	1/1	1/1	0/0	0/0	0/0	0/0	0/1	0/0	0/0	1/1	./.	1/1	1/1	0/0	0/0	0/0	0/0
ptg000040l_path_1	2314601	100120613|F|0-33:C>T-33:C>T	C	T	.	PASS	.	GT	0/0	0/0	0/0	0/0	0/0	0/0	0/0	0/0	0/0	0/0	0/0	0/0	0/0	0/0	0/0	0/0	0/0	0/0	0/0	0/0	0/0	0/0	0/0	0/0	0/0	0/0	0/0	0/0	0/0	0/0	0/0	0/0	0/0	0/0	./.	0/0	0/0	0/0	0/0	0/0	0/0
ptg000021l_path_1	15543074	100132281|F|0-33:C>A-33:C>A	C	A	.	PASS	.	GT	0/0	0/0	0/0	0/0	0/0	0/0	0/0	0/0	0/0	0/0	0/0	0/0	0/0	0/0	0/0	0/0	0/0	0/1	0/0	0/0	0/1	0/0	0/0	0/0	0/0	0/0	0/1	0/0	0/0	0/1	0/1	0/0	0/0	0/0	./.	0/0	0/0	0/0	0/1	0/1	0/0
ptg000012l_path_1	2981219	100050695|F|0-34:G>A-34:G>A	G	A	.	PASS	.	GT	0/0	0/0	0/0	0/0	0/0	0/0	0/0	0/0	0/0	0/0	0/0	0/0	0/0	0/0	0/0	0/0	0/0	0/0	0/0	0/1	0/0	0/0	0/0	0/0	0/0	0/0	0/0	0/0	0/0	0/0	0/0	0/0	0/0	0/0	./.	0/0	0/0	0/0	0/0	1/1	0/0
ptg000048l_path_1	3384131	100065730|F|0-34:T>A-34:T>A	T	A	.	PASS	.	GT	0/0	0/0	0/0	0/0	0/0	0/0	0/0	0/0	0/0	0/0	0/0	0/0	0/0	0/0	0/0	0/0	0/0	0/0	0/0	0/0	0/0	0/0	0/0	0/0	0/0	0/0	0/0	0/0	0/0	0/0	0/1	0/0	0/0	0/0	./.	0/0	0/0	0/0	0/0	0/0	0/0
ptg000031l_path_1	5294273	100065870|F|0-34:T>C-34:T>C	T	C	.	PASS	.	GT	0/0	0/0	0/0	0/1	0/0	0/0	0/0	0/0	0/0	0/0	0/0	0/0	0/0	0/0	0/0	0/0	0/0	0/0	0/0	0/0	0/0	0/0	0/1	0/0	0/0	0/0	0/0	0/0	0/0	0/0	0/0	0/0	0/0	0/0	./.	0/0	0/0	0/0	0/0	0/0	0/0
ptg000012l_path_1	282793	100075085|F|0-34:G>A-34:G>A	G	A	.	PASS	.	GT	0/0	0/0	0/0	0/0	0/0	0/0	0/0	0/0	0/0	0/0	0/0	0/0	0/0	0/0	0/0	0/0	0/0	0/0	0/0	0/0	0/0	0/0	0/0	0/0	0/0	0/0	0/0	0/0	0/0	0/0	0/0	0/0	0/0	0/0	./.	0/0	0/0	0/0	0/0	0/1	0/0
ptg000045l_path_1	6578725	100076883|F|0-34:C>T-34:C>T	C	T	.	PASS	.	GT	0/0	0/0	0/0	0/0	0/0	0/0	0/0	0/0	0/0	0/0	0/0	0/0	0/0	0/0	0/0	0/0	0/0	0/0	0/0	0/0	0/0	0/0	0/1	0/0	0/0	0/0	0/0	0/0	0/0	0/0	0/0	0/0	0/0	0/0	./.	0/0	0/0	0/0	0/0	0/0	0/0
ptg000068l_path_1	63490	100077359|F|0-34:T>C-34:T>C	T	C	.	PASS	.	GT	0/0	0/0	0/0	0/0	0/0	0/0	0/0	0/0	0/0	0/0	0/0	0/0	0/0	0/0	0/0	0/0	0/0	0/0	0/0	0/0	0/0	0/0	0/0	0/0	0/0	0/0	0/0	0/0	0/0	0/0	0/0	0/0	0/0	0/0	./.	0/0	0/0	0/0	0/0	0/0	0/0
ptg000040l_path_1	2097397	100085351|F|0-34:C>G-34:C>G	C	G	.	PASS	.	GT	0/1	0/1	0/0	0/1	0/1	0/1	0/1	1/1	0/0	0/1	0/0	0/1	0/0	0/1	0/0	1/1	0/1	0/0	0/0	1/1	0/0	0/0	0/1	0/1	0/0	0/0	0/1	0/1	0/1	0/1	1/1	0/0	0/0	0/1	./.	0/0	0/0	1/1	1/1	0/1	0/1
ptg000019l_path_1	4403547	100085787|F|0-34:C>T-34:C>T	C	T	.	PASS	.	GT	0/0	1/1	0/1	1/1	0/0	0/0	0/0	0/0	0/0	0/0	0/1	0/0	0/1	0/1	1/1	0/0	0/0	0/0	0/0	0/1	0/0	0/0	1/1	0/0	1/1	0/1	0/0	0/1	0/0	0/1	0/0	0/0	0/1	0/0	./.	0/0	0/0	0/0	0/0	0/0	0/0
ptg000012l_path_1	501063	100089758|F|0-34:T>A-34:T>A	T	A	.	PASS	.	GT	0/0	0/0	0/0	0/0	0/1	0/0	0/0	0/0	0/0	0/0	0/0	0/0	0/0	0/0	0/0	0/0	0/0	0/0	0/0	0/0	0/0	0/0	0/0	0/0	0/0	0/0	0/0	0/0	0/0	0/0	0/0	0/0	0/0	0/0	./.	0/0	0/0	0/0	0/0	0/0	0/0
ptg000026l_path_1	6015461	100092113|F|0-34:A>C-34:A>C	A	C	.	PASS	.	GT	0/0	0/1	0/1	1/1	0/0	0/0	0/0	0/0	0/0	0/0	0/0	1/1	0/0	0/1	1/1	0/0	0/0	0/0	0/0	0/0	0/0	0/0	1/1	0/0	1/1	1/1	0/0	0/0	0/0	0/0	0/0	0/0	0/0	0/1	./.	0/1	1/1	0/0	0/0	0/0	0/0
ptg000040l_path_1	11020972	100092210|F|0-34:C>T-34:C>T	C	T	.	PASS	.	GT	0/0	0/0	0/0	0/0	0/0	0/0	0/0	0/0	0/0	0/0	0/0	0/0	0/0	0/0	0/0	0/1	0/0	0/0	0/0	0/0	0/0	0/0	0/0	0/0	0/0	0/0	0/0	0/0	0/0	0/0	0/0	0/0	0/0	0/0	./.	0/0	0/0	0/0	0/0	0/0	0/0
ptg000009l_path_1	1463207	100097496|F|0-34:C>T-34:C>T	C	T	.	PASS	.	GT	0/0	0/0	0/0	0/0	1/1	0/1	0/0	0/1	0/0	0/0	1/1	0/0	0/0	0/0	0/0	0/0	0/0	1/1	0/1	0/1	0/0	0/1	0/0	0/1	0/0	0/0	0/0	0/0	0/0	0/1	0/1	1/1	0/1	0/0	./.	0/0	0/0	1/1	0/0	0/1	0/0
ptg000040l_path_1	1968223	100097642|F|0-34:C>A-34:C>A	C	A	.	PASS	.	GT	0/0	0/0	0/0	0/0	0/0	0/0	0/0	0/0	0/0	0/0	0/0	0/0	0/0	0/0	0/0	0/0	0/0	0/1	0/0	0/0	0/0	0/0	0/0	0/0	0/0	0/0	0/0	0/0	0/0	0/0	0/0	0/0	0/0	0/0	./.	0/0	0/0	0/0	0/0	0/0	0/0
ptg000001l_path_1	8276313	100098293|F|0-34:G>A-34:G>A	G	A	.	PASS	.	GT	0/0	0/0	0/0	0/0	0/0	0/0	0/1	0/0	0/0	0/0	0/0	0/0	0/0	0/0	0/0	0/0	0/0	0/0	0/0	0/0	0/0	0/0	0/0	0/0	0/0	0/0	0/0	0/0	0/0	0/0	0/0	0/0	0/0	0/0	./.	0/0	0/0	0/0	0/0	0/0	0/0
ptg000022l_path_1	2564550	100099070|F|0-34:G>A-34:G>A	G	A	.	PASS	.	GT	0/0	0/0	0/0	0/0	0/0	0/0	0/0	0/0	0/0	0/0	0/0	0/0	0/0	0/0	1/1	0/0	0/0	0/0	0/0	0/0	0/0	0/0	0/0	0/0	0/0	0/0	0/0	0/0	0/1	0/0	0/0	0/0	0/0	0/0	./.	0/0	0/0	0/0	0/0	0/0	0/0
ptg000005l_path_1	9475240	100102013|F|0-34:G>C-34:G>C	G	C	.	PASS	.	GT	0/0	0/1	0/0	1/1	0/0	0/0	0/0	0/0	0/0	0/0	0/0	1/1	0/0	1/1	0/1	0/0	0/0	0/0	0/0	0/0	0/0	0/0	0/1	0/0	0/1	1/1	0/0	0/0	0/0	0/0	0/0	0/0	0/0	0/1	./.	1/1	0/0	0/0	0/0	0/0	0/0
UNK	103	100102722|F|0-34:T>A-34:T>A	T	A	.	PASS	.	GT	0/1	0/0	0/0	0/0	1/1	0/0	0/0	0/0	0/0	0/0	0/0	0/0	0/0	0/0	0/0	0/0	0/0	0/0	0/0	1/1	0/0	0/0	0/0	1/1	0/0	0/0	0/0	0/1	0/0	0/0	0/0	0/0	0/1	0/0	./.	0/0	0/0	0/0	0/0	0/0	0/0
ptg000061l_path_1	1246332	100102728|F|0-34:C>G-34:C>G	C	G	.	PASS	.	GT	0/0	0/0	0/0	0/0	0/0	0/0	0/0	0/0	0/0	0/1	0/0	0/0	0/0	0/0	0/0	0/0	0/0	0/1	0/0	0/0	0/0	0/0	0/0	0/1	0/0	0/0	0/0	0/0	0/0	0/0	0/0	0/0	0/0	0/0	./.	0/0	0/0	1/1	0/1	0/0	0/1
ptg000039l_path_1	631316	100102769|F|0-34:G>T-34:G>T	G	T	.	PASS	.	GT	0/0	0/0	0/0	0/0	0/0	0/0	0/1	0/0	0/0	0/0	0/0	0/0	0/0	0/0	0/0	0/0	0/0	0/0	0/0	0/0	0/0	0/0	0/0	0/0	0/0	0/0	0/0	0/0	0/0	0/0	0/0	0/0	0/0	0/0	./.	0/0	0/0	0/0	0/0	0/0	0/0
ptg000014l_path_1	11435124	100103481|F|0-34:G>A-34:G>A	G	A	.	PASS	.	GT	0/0	0/0	0/0	0/0	0/0	0/0	0/0	0/0	0/0	0/0	0/0	0/1	0/0	0/0	1/1	0/0	0/0	0/0	0/0	0/0	0/0	0/0	0/0	0/0	0/0	0/0	0/0	0/0	0/0	0/0	0/0	0/0	0/0	0/0	./.	0/0	0/0	0/0	0/0	0/0	0/0
ptg000075l_path_1	2017876	100111564|F|0-34:T>A-34:T>A	T	A	.	PASS	.	GT	0/1	0/0	0/0	0/0	0/0	0/0	0/0	0/0	0/0	0/0	0/0	0/0	0/0	0/0	0/0	0/0	0/0	0/0	0/0	0/0	0/0	0/0	0/0	0/0	0/0	0/0	0/0	0/0	0/0	0/0	0/0	0/1	0/0	0/0	./.	0/0	0/0	0/0	0/0	0/0	0/0
ptg000040l_path_1	3991260	100114302|F|0-34:A>C-34:A>C	A	C	.	PASS	.	GT	0/0	0/0	0/0	0/0	0/0	0/0	0/0	0/0	0/0	0/1	0/0	0/0	0/0	0/0	0/0	0/0	0/0	0/0	0/0	0/0	0/0	0/0	0/0	0/0	0/0	0/0	0/0	0/0	0/0	0/0	0/0	0/0	0/0	0/0	./.	0/0	0/0	0/0	0/0	0/0	0/0
ptg000109l_path_1	189221	100116335|F|0-34:C>T-34:C>T	C	T	.	PASS	.	GT	1/1	0/0	0/0	0/0	1/1	1/1	1/1	1/1	1/1	1/1	1/1	0/0	1/1	0/0	0/0	1/1	1/1	1/1	1/1	1/1	1/1	1/1	0/0	1/1	0/0	0/0	1/1	1/1	1/1	1/1	1/1	1/1	1/1	0/0	./.	0/0	0/0	1/1	1/1	1/1	1/1
ptg000033l_path_1	7971827	100117630|F|0-34:T>A-34:T>A	T	A	.	PASS	.	GT	0/0	0/0	0/0	0/0	0/0	0/0	0/0	0/1	0/1	0/0	1/1	0/0	0/1	0/0	0/0	0/0	0/0	0/0	0/0	0/0	0/0	0/1	0/0	0/1	0/0	0/0	0/0	0/0	0/0	0/0	0/0	0/0	0/0	0/0	./.	0/0	0/0	0/1	0/0	0/0	0/0
ptg000031l_path_1	6489003	100118822|F|0-34:T>G-34:T>G	T	G	.	PASS	.	GT	0/0	0/0	0/0	0/0	0/0	0/0	0/0	0/0	0/0	0/0	0/0	0/0	0/0	0/0	0/1	0/0	0/0	0/0	0/0	0/0	0/0	0/0	0/0	0/0	0/0	0/0	0/0	0/0	0/0	0/0	0/0	0/0	0/0	0/0	./.	0/0	0/0	0/0	0/0	0/0	0/0
ptg000033l_path_1	10659190	100121701|F|0-34:C>T-34:C>T	C	T	.	PASS	.	GT	0/0	0/0	0/0	0/0	0/0	0/0	0/0	0/0	0/0	0/0	0/0	0/0	0/0	0/0	0/0	0/0	0/0	0/0	0/0	0/0	0/0	0/0	0/0	0/0	0/1	0/0	0/0	0/0	0/0	0/0	0/0	0/0	0/0	0/0	./.	0/0	0/0	0/0	0/0	0/0	0/0
ptg000001l_path_1	10283440	100121715|F|0-34:A>T-34:A>T	A	T	.	PASS	.	GT	0/1	1/1	1/1	1/1	0/1	1/1	0/0	0/1	0/1	1/1	0/0	1/1	0/1	1/1	1/1	0/1	1/1	1/1	0/1	1/1	0/0	1/1	1/1	1/1	1/1	1/1	0/1	0/0	0/1	0/0	0/1	0/0	1/1	1/1	./.	1/1	1/1	0/0	0/1	0/1	1/1
ptg000045l_path_1	4379850	100124575|F|0-34:T>C-34:T>C	T	C	.	PASS	.	GT	0/0	1/1	1/1	1/1	0/0	0/1	0/1	1/1	0/1	0/1	0/0	1/1	0/0	1/1	1/1	0/1	0/0	0/1	0/0	0/0	0/1	0/1	1/1	0/0	1/1	1/1	0/1	0/0	1/1	0/0	0/0	0/1	0/0	1/1	./.	1/1	1/1	0/0	0/0	0/0	0/1
ptg000039l_path_1	6889011	100127211|F|0-34:G>A-34:G>A	G	A	.	PASS	.	GT	0/0	0/0	0/0	0/0	0/0	0/0	0/0	0/0	0/0	0/0	0/0	0/0	0/0	0/0	0/0	0/0	0/0	0/0	0/0	0/0	0/0	0/0	0/0	0/0	0/0	0/0	0/0	0/0	0/0	0/0	0/0	0/0	0/0	0/0	./.	0/0	0/0	1/1	0/0	0/0	0/0
ptg000007l_path_1	11482238	100130370|F|0-34:A>T-34:A>T	A	T	.	PASS	.	GT	0/0	0/0	0/0	0/0	0/0	0/0	0/0	0/0	0/0	0/0	0/0	0/0	0/0	0/0	0/0	0/0	0/0	0/0	0/0	0/0	0/0	0/0	0/0	0/0	0/0	0/0	0/0	0/0	0/0	0/0	0/0	0/0	0/0	0/0	./.	0/0	0/0	0/0	0/0	0/0	0/0
ptg000047l_path_1	6592630	100130396|F|0-34:T>G-34:T>G	T	G	.	PASS	.	GT	0/0	0/0	0/0	0/0	0/0	0/0	0/0	0/0	0/0	0/0	0/0	0/0	0/0	0/0	0/0	0/0	0/0	0/0	0/0	0/0	0/0	0/0	0/0	0/0	0/0	0/0	0/0	0/0	0/0	0/0	0/0	0/0	0/0	0/0	./.	0/0	0/0	0/0	0/0	0/0	0/0
ptg000014l_path_1	18072917	100137620|F|0-34:C>T-34:C>T	C	T	.	PASS	.	GT	0/0	0/0	0/0	0/0	0/0	0/0	0/0	0/0	0/0	0/0	0/0	0/0	0/0	0/1	0/0	0/0	0/0	0/0	0/0	0/0	0/0	0/0	0/1	0/0	0/0	0/0	0/0	0/0	0/0	0/0	0/0	0/0	0/0	0/0	./.	0/0	0/0	0/0	0/0	0/0	0/0
ptg000039l_path_1	7253478	100148636|F|0-34:C>A-34:C>A	C	A	.	PASS	.	GT	0/0	0/0	0/0	0/0	0/0	0/0	0/0	0/0	0/0	0/0	0/0	0/0	0/0	0/0	0/0	0/0	0/0	0/0	0/0	0/0	0/0	0/0	0/0	0/0	0/0	0/0	0/1	0/0	0/0	0/0	0/0	0/0	0/0	0/0	./.	0/0	0/0	0/1	0/0	0/0	0/0
UNK	104	100063205|F|0-35:C>T-35:C>T	C	T	.	PASS	.	GT	0/0	0/0	0/0	0/0	0/1	0/1	0/0	0/0	0/0	0/1	0/0	0/0	0/0	0/0	0/0	0/0	0/0	0/0	0/1	0/0	0/0	0/0	0/0	0/0	0/0	0/0	0/0	0/1	0/0	0/1	0/0	0/0	0/0	0/0	./.	0/0	0/0	0/0	0/0	0/0	0/0
ptg000044l_path_1	5282006	100065855|F|0-35:G>T-35:G>T	G	T	.	PASS	.	GT	0/0	0/0	0/0	0/0	0/0	0/0	0/0	0/1	0/0	0/0	0/0	0/0	0/0	0/0	0/0	0/0	0/0	0/0	0/0	0/0	0/0	0/0	0/0	0/0	0/0	0/0	1/1	0/0	0/0	0/0	0/0	0/0	0/0	0/0	./.	0/0	0/0	0/0	0/0	0/1	0/0
ptg000033l_path_1	5347130	100083467|F|0-35:G>A-35:G>A	G	A	.	PASS	.	GT	0/0	0/0	0/0	0/0	0/0	0/0	0/0	0/0	0/0	0/0	0/0	0/0	0/0	0/0	0/0	0/0	0/0	0/0	0/0	0/0	0/0	0/0	0/0	0/0	0/0	0/0	0/0	0/0	0/0	0/0	0/0	0/0	0/0	0/0	./.	0/0	0/0	1/1	0/0	0/0	0/0
ptg000074l_path_1	2830497	100091961|F|0-35:A>T-35:A>T	A	T	.	PASS	.	GT	0/0	0/0	0/0	0/0	0/0	0/0	0/0	0/0	0/0	0/0	0/0	0/0	0/0	0/0	0/0	0/0	0/0	0/0	0/0	0/0	0/0	0/0	0/0	0/0	0/0	0/0	0/0	0/0	0/0	0/0	0/0	0/0	0/0	0/0	./.	0/0	0/0	0/0	0/0	0/0	0/0
ptg000021l_path_1	9129075	100092945|F|0-35:A>G-35:A>G	A	G	.	PASS	.	GT	0/0	1/1	0/1	0/1	0/0	0/0	0/0	0/0	0/0	0/0	0/0	0/0	0/0	1/1	0/1	0/0	0/0	0/0	0/0	0/0	0/0	0/0	1/1	0/0	0/1	0/1	0/0	0/0	0/0	0/0	0/0	0/0	0/0	0/1	./.	0/1	0/1	0/0	0/0	0/1	0/0
ptg000011l_path_1	10146399	100096563|F|0-35:G>A-35:G>A	G	A	.	PASS	.	GT	0/1	0/0	0/0	0/0	0/1	0/0	0/0	0/1	0/0	0/1	1/1	0/0	0/1	0/0	0/0	0/1	0/1	0/1	0/0	1/1	0/1	0/0	0/0	0/0	0/0	0/0	0/1	0/1	0/0	0/0	0/0	0/0	0/1	0/0	./.	0/0	0/0	0/0	0/1	0/0	0/0
ptg000059l_path_1	12079053	100097324|F|0-35:C>T-35:C>T	C	T	.	PASS	.	GT	0/0	0/0	0/1	0/0	0/0	0/0	0/0	0/0	0/0	0/0	0/0	0/0	0/0	0/1	1/1	0/0	0/0	0/0	0/0	0/0	0/0	0/0	0/1	0/0	0/1	0/0	0/0	0/0	0/0	0/0	0/0	0/0	0/0	0/0	./.	1/1	0/1	0/0	0/0	0/0	0/0
ptg000026l_path_1	18872466	100098994|F|0-35:G>A-35:G>A	G	A	.	PASS	.	GT	1/1	0/0	0/0	0/0	0/0	0/0	0/0	0/0	0/0	0/0	0/0	0/0	0/0	0/0	0/0	0/0	0/1	0/0	0/0	0/0	0/0	0/0	0/0	0/0	./.	0/0	1/1	0/0	0/0	0/0	0/0	0/0	0/0	0/0	./.	0/0	0/0	0/0	0/0	0/0	0/0
UNK	105	100102955|F|0-35:A>C-35:A>C	A	C	.	PASS	.	GT	0/0	1/1	1/1	1/1	0/0	0/0	0/0	0/0	0/0	0/0	0/0	1/1	0/0	1/1	1/1	0/0	0/0	0/0	0/0	0/0	0/0	0/0	1/1	0/0	1/1	1/1	0/0	0/0	0/0	0/0	0/0	0/0	0/0	1/1	./.	1/1	1/1	0/0	0/0	0/0	0/1
ptg000026l_path_1	903673	100103187|F|0-35:G>A-35:G>A	G	A	.	PASS	.	GT	0/1	0/1	0/0	0/0	0/0	0/1	0/0	0/0	0/0	0/0	0/0	0/0	0/1	1/1	0/1	0/0	0/0	0/0	0/0	0/0	0/1	0/0	0/0	0/0	0/1	0/0	0/0	0/1	0/0	0/0	0/0	1/1	0/1	0/1	./.	0/1	0/1	0/0	0/0	0/0	0/0
ptg000040l_path_1	18501531	100103777|F|0-35:C>G-35:C>G	C	G	.	PASS	.	GT	0/0	0/0	0/0	0/0	0/0	0/0	0/0	0/0	0/0	0/0	0/0	0/0	0/0	0/0	0/0	0/0	0/0	0/0	0/0	0/0	0/0	0/0	0/0	0/0	0/0	0/0	0/0	0/0	0/0	0/0	0/0	0/0	0/0	0/0	./.	0/0	0/0	0/0	0/0	0/1	0/0
ptg000045l_path_1	15202207	100107964|F|0-35:T>A-35:T>A	T	A	.	PASS	.	GT	0/0	0/1	0/1	0/1	0/0	0/0	0/0	0/0	0/0	0/0	0/0	0/0	0/0	0/1	0/1	0/0	0/0	0/0	0/0	0/0	0/0	0/0	1/1	0/0	1/1	0/0	0/0	0/0	0/0	0/0	0/0	0/0	0/0	0/1	./.	0/1	0/0	0/0	0/0	0/0	0/0
ptg000042l_path_1	4478278	100109226|F|0-35:T>A-35:T>A	T	A	.	PASS	.	GT	0/0	0/0	0/0	0/0	0/0	0/0	0/0	0/0	0/0	0/0	0/0	0/0	0/0	0/0	0/0	0/0	0/0	0/0	0/0	0/0	0/0	0/0	0/0	0/0	0/0	0/0	0/0	0/0	0/0	0/0	0/0	0/0	0/0	0/0	./.	0/0	0/0	0/0	0/1	0/0	0/0
ptg000019l_path_1	1236485	100112336|F|0-35:A>T-35:A>T	A	T	.	PASS	.	GT	0/0	1/1	1/1	1/1	0/0	0/0	0/0	0/0	0/0	0/0	0/0	0/1	0/0	0/1	0/1	0/0	0/0	0/0	0/0	0/0	0/0	0/0	1/1	0/0	1/1	1/1	0/0	0/0	0/0	0/0	0/0	0/0	0/0	0/1	./.	0/0	0/1	0/0	0/0	0/0	0/0
ptg000042l_path_1	6571236	100113148|F|0-35:G>A-35:G>A	G	A	.	PASS	.	GT	0/0	1/1	0/1	0/0	0/0	0/0	0/0	0/0	0/0	0/0	0/0	0/0	0/0	1/1	0/1	0/0	0/0	0/0	0/0	0/0	0/0	0/0	1/1	0/0	0/0	0/1	0/0	0/0	0/0	0/0	0/0	0/0	0/0	0/0	./.	0/0	1/1	0/0	0/0	0/0	0/0
ptg000011l_path_1	19754349	100113787|F|0-35:G>A-35:G>A	G	A	.	PASS	.	GT	0/0	0/0	0/0	0/0	0/0	0/0	0/0	0/0	0/0	0/1	0/0	0/0	0/0	0/0	0/0	0/0	0/1	0/0	0/0	0/0	0/1	0/0	0/0	0/0	0/0	0/0	0/0	0/0	0/1	0/0	0/0	0/0	0/1	0/0	./.	0/0	0/0	0/0	0/0	0/0	0/1
ptg000006l_path_1	4409849	100116236|F|0-35:C>T-35:C>T	C	T	.	PASS	.	GT	0/0	0/0	0/0	0/1	0/0	0/0	0/0	0/0	0/0	0/0	0/0	0/0	0/0	0/0	0/0	0/0	0/0	0/0	0/0	0/0	0/0	0/0	0/0	0/0	0/0	0/0	0/0	0/0	0/0	0/0	0/0	0/0	0/0	./.	0/0	0/0	0/0	0/0	0/0	0/0	0/0
ptg000047l_path_1	11577357	100116745|F|0-35:C>T-35:C>T	C	T	.	PASS	.	GT	0/0	0/0	0/0	0/0	0/0	0/0	0/0	0/0	0/0	0/0	0/0	0/0	0/0	0/0	1/1	0/0	0/0	0/0	0/0	0/0	0/0	0/0	0/0	0/0	0/0	0/0	0/0	0/0	0/0	0/0	0/0	0/0	0/0	0/0	./.	0/0	0/0	0/0	0/0	0/0	0/1
ptg000059l_path_1	5115056	100117158|F|0-35:G>A-35:G>A	G	A	.	PASS	.	GT	0/0	0/0	0/0	0/0	0/0	0/0	0/0	0/0	0/0	0/0	0/0	0/0	0/0	0/0	0/0	0/0	0/0	0/0	0/0	0/0	0/0	0/0	0/0	0/1	0/0	0/0	0/0	0/0	0/0	0/0	0/0	0/0	0/0	0/0	./.	0/0	0/0	0/0	0/0	0/0	0/0
ptg000005l_path_1	5809584	100123815|F|0-35:G>A-35:G>A	G	A	.	PASS	.	GT	0/0	0/0	0/0	0/0	0/0	0/0	0/0	0/0	0/0	0/0	0/0	0/0	0/0	0/0	0/0	0/0	0/0	0/0	0/0	0/0	0/0	0/0	0/0	0/1	0/0	0/0	0/0	0/0	0/0	0/0	0/0	0/0	0/0	0/0	./.	0/0	0/0	0/0	0/0	0/0	0/0
ptg000047l_path_1	5129515	100127780|F|0-35:A>G-35:A>G	A	G	.	PASS	.	GT	0/0	0/1	1/1	0/0	0/0	0/0	0/0	0/0	0/0	0/0	0/0	0/1	0/0	0/0	0/1	0/0	0/0	0/0	0/0	0/0	0/0	0/0	0/0	0/0	0/1	0/1	0/0	0/0	0/0	0/0	0/0	0/0	0/0	0/1	./.	0/1	0/0	0/0	0/0	0/0	0/0
ptg000048l_path_1	3699440	100128022|F|0-35:G>C-35:G>C	G	C	.	PASS	.	GT	0/0	0/0	0/0	0/0	0/0	0/0	0/0	0/0	0/0	0/0	0/0	0/0	0/0	0/0	0/0	0/0	1/1	0/0	0/0	0/0	0/0	0/0	0/0	0/0	0/0	0/0	0/0	0/0	0/0	0/0	0/0	0/0	0/0	0/0	./.	0/0	0/0	0/0	0/0	0/0	0/0
ptg000045l_path_1	9987347	100129064|F|0-35:C>T-35:C>T	C	T	.	PASS	.	GT	0/0	0/0	0/0	0/0	0/0	0/0	0/0	0/1	0/0	0/0	0/0	0/0	0/0	0/0	0/0	0/0	0/1	0/0	0/0	0/0	0/0	0/1	0/0	0/0	0/0	0/0	0/0	0/0	0/1	0/0	0/0	0/0	0/0	0/0	./.	0/0	0/0	0/0	0/0	0/0	0/0
ptg000040l_path_1	18491901	100132088|F|0-35:C>T-35:C>T	C	T	.	PASS	.	GT	0/0	0/0	0/0	0/0	0/0	0/0	0/0	0/0	0/0	0/0	0/0	0/0	0/0	0/0	0/0	0/0	0/0	0/0	0/0	0/0	0/0	0/0	0/0	0/0	0/0	0/0	0/0	0/0	0/0	0/0	0/0	0/0	0/0	0/0	./.	0/0	0/0	0/0	0/0	0/0	0/0
ptg000022l_path_1	17153084	100144368|F|0-35:T>A-35:T>A	T	A	.	PASS	.	GT	0/0	0/0	0/0	0/0	0/0	0/0	0/1	0/0	0/0	0/0	0/0	0/0	0/0	0/0	0/0	0/0	0/0	0/0	0/1	0/0	0/0	1/1	0/0	0/0	0/0	0/0	0/0	0/1	0/0	0/0	0/1	0/0	0/0	0/0	./.	0/0	0/0	0/0	0/0	0/0	0/0
UNK	106	100150437|F|0-35:C>T-35:C>T	C	T	.	PASS	.	GT	0/0	0/0	0/0	0/0	0/1	0/1	0/0	0/0	0/0	0/1	0/0	0/0	0/0	0/0	0/0	0/0	0/0	0/0	0/1	0/0	0/1	0/0	0/0	0/0	0/0	0/0	0/0	0/1	0/0	0/1	0/0	0/0	0/0	0/0	./.	0/0	0/0	0/0	0/1	0/0	0/0
ptg000026l_path_1	16979946	100151045|F|0-35:G>A-35:G>A	G	A	.	PASS	.	GT	1/1	0/0	0/0	0/0	0/1	0/1	0/1	1/1	1/1	0/1	1/1	0/0	1/1	0/0	0/0	1/1	1/1	0/1	1/1	0/0	0/1	0/1	0/0	1/1	0/0	0/0	1/1	0/1	1/1	1/1	0/1	1/1	1/1	0/0	./.	0/0	0/0	0/1	1/1	0/1	1/1
ptg000049l_path_1	6107326	100051149|F|0-36:C>T-36:C>T	C	T	.	PASS	.	GT	0/0	1/1	1/1	1/1	0/1	0/1	0/0	1/1	1/1	0/0	0/1	1/1	0/0	1/1	1/1	1/1	0/0	0/1	0/1	0/1	0/0	0/0	1/1	0/0	0/1	1/1	0/0	0/0	0/0	0/0	0/1	0/1	0/0	1/1	./.	1/1	1/1	0/1	1/1	0/0	0/1
ptg000049l_path_1	12504	100065729|F|0-36:G>A-36:G>A	G	A	.	PASS	.	GT	0/0	1/1	1/1	0/1	0/0	0/0	0/0	0/0	0/0	1/1	0/0	0/1	0/0	0/1	1/1	0/0	0/1	0/0	0/0	0/0	0/0	0/0	1/1	0/0	1/1	0/1	0/0	0/0	0/0	0/0	0/0	0/0	0/0	0/1	./.	1/1	1/1	0/0	0/1	0/0	0/0
ptg000040l_path_1	4776447	100067355|F|0-36:A>C-36:A>C	A	C	.	PASS	.	GT	0/0	0/0	0/0	0/0	0/0	0/0	0/0	0/0	0/0	0/0	0/0	0/0	0/0	0/1	0/0	0/0	0/0	0/0	0/0	0/0	0/0	0/0	0/0	0/0	0/0	0/0	0/0	0/0	0/0	0/0	0/0	0/0	0/0	0/1	./.	0/0	0/0	0/0	0/0	0/0	0/0
ptg000020l_path_1	10619330	100076815|F|0-36:T>G-36:T>G	T	G	.	PASS	.	GT	0/0	0/0	0/0	0/0	0/0	0/0	0/0	0/0	0/0	0/0	0/0	0/0	0/0	0/0	0/0	0/0	0/0	0/0	0/0	0/0	0/0	0/0	0/0	0/0	0/0	0/0	0/0	0/0	0/0	0/0	0/0	0/1	0/0	0/0	./.	0/0	0/0	0/0	0/0	0/0	0/0
ptg000075l_path_1	3795307	100091039|F|0-36:T>C-36:T>C	T	C	.	PASS	.	GT	0/0	0/1	1/1	0/1	0/1	0/0	0/1	0/1	1/1	0/1	0/0	1/1	0/0	0/1	0/0	1/1	0/0	0/1	0/1	1/1	0/1	0/0	1/1	0/1	0/1	0/1	0/0	0/1	1/1	0/1	1/1	1/1	1/1	0/1	./.	0/1	1/1	0/1	0/0	0/0	1/1
ptg000033l_path_1	13766007	100091273|F|0-36:A>G-36:A>G	A	G	.	PASS	.	GT	0/0	0/0	0/0	0/0	0/0	0/0	0/0	0/0	0/0	0/0	0/0	0/1	0/0	0/0	0/1	0/0	0/0	0/0	0/0	0/0	0/0	0/0	0/0	0/0	0/1	0/0	0/0	0/0	0/0	0/0	0/0	0/0	0/0	0/1	./.	0/0	0/0	0/0	0/0	0/0	0/0
ptg000079l_path_1	282506	100091477|F|0-36:C>A-36:C>A	C	A	.	PASS	.	GT	0/0	0/0	0/0	0/0	0/0	0/0	0/0	0/0	0/0	0/0	0/0	0/0	0/0	0/0	0/0	0/0	0/0	0/0	0/0	0/0	0/0	0/0	0/0	0/0	0/0	0/0	0/0	0/0	0/0	0/0	0/0	0/0	0/0	0/0	./.	0/0	0/0	0/0	0/0	0/1	0/0
ptg000031l_path_1	2409280	100091864|F|0-36:G>A-36:G>A	G	A	.	PASS	.	GT	0/0	0/0	0/0	0/0	0/0	0/0	0/0	0/0	0/0	0/1	0/0	0/0	0/0	0/0	0/0	0/0	0/0	0/0	0/0	0/0	0/0	0/0	0/0	0/0	0/0	0/0	0/0	0/0	0/0	0/0	0/0	0/0	0/0	0/0	./.	0/0	0/0	0/0	0/1	0/0	0/0
ptg000026l_path_1	20319381	100092588|F|0-36:A>G-36:A>G	A	G	.	PASS	.	GT	0/0	0/0	0/0	0/0	0/0	0/0	0/0	0/0	0/0	0/0	0/0	0/0	0/1	0/0	0/0	0/0	0/0	0/0	0/0	0/0	0/0	0/0	0/0	0/0	0/0	0/0	0/0	0/0	0/0	0/0	0/0	0/0	0/0	0/0	./.	0/0	0/0	0/0	0/0	0/0	0/0
ptg000074l_path_1	2530590	100097987|F|0-36:G>A-36:G>A	G	A	.	PASS	.	GT	0/0	0/0	0/0	0/0	0/0	0/0	0/0	0/0	0/0	0/0	0/0	0/0	0/0	0/0	0/0	0/0	0/0	0/0	0/0	0/0	0/0	0/0	0/0	0/0	0/0	0/0	0/0	0/0	0/0	0/0	0/0	0/0	0/0	0/0	./.	0/0	0/0	0/0	0/0	0/0	0/0
ptg000019l_path_1	3132307	100098503|F|0-36:T>A-36:T>A	T	A	.	PASS	.	GT	0/0	0/0	0/0	0/0	0/0	0/0	0/0	0/0	0/0	0/0	0/0	0/0	0/0	0/0	0/0	0/0	0/0	0/0	0/0	0/0	0/0	0/0	0/0	0/0	0/0	0/0	0/0	0/0	0/0	0/0	0/0	0/0	0/0	0/0	1/1	0/0	0/0	0/0	0/0	0/0	0/0
ptg000025l_path_1	4343815	100098986|F|0-36:T>C-36:T>C	T	C	.	PASS	.	GT	0/1	1/1	1/1	1/1	0/1	1/1	0/1	1/1	0/1	1/1	1/1	1/1	0/1	1/1	1/1	0/0	0/1	0/1	1/1	0/1	1/1	0/0	1/1	0/1	1/1	1/1	0/0	0/1	0/0	0/0	0/1	0/0	0/1	1/1	./.	1/1	1/1	0/1	0/1	1/1	0/0
ptg000031l_path_1	3759795	100102502|F|0-36:A>G-36:A>G	A	G	.	PASS	.	GT	0/1	1/1	0/0	1/1	0/0	0/0	0/1	0/1	1/1	0/1	0/0	1/1	0/1	0/0	0/1	0/0	0/1	0/0	0/1	0/0	0/0	0/1	1/1	1/1	0/0	1/1	0/0	0/0	0/1	0/1	1/1	0/1	0/1	0/0	./.	0/1	0/1	0/0	0/1	0/1	0/1
ptg000005l_path_1	13250365	100106479|F|0-36:C>T-36:C>T	C	T	.	PASS	.	GT	0/0	0/0	0/0	0/0	0/1	0/0	0/0	0/1	0/1	0/0	0/0	0/1	0/0	0/0	0/0	0/0	0/0	1/1	0/0	0/0	0/0	0/0	0/0	0/1	0/0	0/0	0/0	0/0	0/0	0/0	0/0	0/0	0/0	0/0	./.	0/0	0/0	0/0	0/0	0/0	0/1
ptg000076l_path_1	6939083	100109117|F|0-36:A>G-36:A>G	A	G	.	PASS	.	GT	0/1	0/0	0/0	0/0	0/0	0/1	0/0	0/0	0/0	0/0	0/0	0/0	0/0	0/0	0/0	0/1	0/0	0/0	0/0	0/0	0/0	0/0	0/0	0/0	0/0	0/0	0/0	0/0	0/0	0/0	0/0	0/1	0/0	0/0	./.	0/0	0/0	0/0	0/0	0/0	0/0
ptg000021l_path_1	8263439	30051542|F|0-36:A>C-36:A>C	A	C	.	PASS	.	GT	0/0	0/1	0/0	0/0	0/0	0/1	0/0	0/0	0/0	0/0	0/0	0/0	0/0	0/0	0/1	0/0	0/0	0/0	0/0	0/0	0/0	0/0	0/0	0/0	0/0	0/1	0/0	0/0	0/0	0/0	0/0	0/0	0/0	0/1	./.	0/0	0/0	0/0	0/0	0/0	0/0
ptg000033l_path_1	8701092	100112450|F|0-36:G>A-36:G>A	G	A	.	PASS	.	GT	0/0	0/0	0/0	0/0	0/0	0/0	0/1	0/0	0/0	0/0	0/0	0/0	0/0	0/0	0/0	0/0	0/0	0/0	0/0	0/0	0/0	0/0	0/0	0/1	0/0	0/0	0/0	0/0	0/0	0/0	0/0	0/1	0/0	0/0	./.	0/0	0/0	0/1	0/0	0/0	0/1
ptg000030l_path_1	2326575	100113348|F|0-36:C>A-36:C>A	C	A	.	PASS	.	GT	0/0	0/0	0/0	0/0	0/0	0/0	0/0	0/0	0/0	0/0	0/0	0/0	0/0	0/0	0/0	0/0	0/0	0/0	0/0	0/0	0/0	0/0	0/0	0/0	0/0	0/0	0/0	0/0	0/0	0/0	0/0	0/0	0/0	0/0	./.	0/0	0/0	0/0	0/0	0/0	0/0
UNK	107	100116388|F|0-36:C>T-36:C>T	C	T	.	PASS	.	GT	0/0	0/0	0/0	0/0	0/0	0/0	0/0	0/1	0/0	0/1	0/0	0/0	0/0	0/0	0/0	0/0	0/0	0/1	0/1	0/0	0/1	0/0	0/0	0/0	0/0	0/0	0/0	0/0	0/0	0/0	0/0	0/0	0/0	0/0	./.	0/0	0/0	0/0	0/0	0/0	0/0
ptg000026l_path_1	8774574	100120005|F|0-36:A>G-36:A>G	A	G	.	PASS	.	GT	0/0	0/1	0/1	0/0	0/0	0/0	0/0	0/0	0/0	./.	0/0	0/0	0/0	0/0	0/0	0/0	0/0	0/0	0/0	0/0	0/0	0/0	0/0	0/0	0/1	0/0	0/0	0/0	0/0	0/0	0/0	0/0	0/0	0/1	./.	0/1	0/0	0/0	0/0	0/0	0/0
ptg000001l_path_1	18446570	100120255|F|0-36:T>A-36:T>A	T	A	.	PASS	.	GT	1/1	1/1	1/1	1/1	0/1	0/1	0/0	0/1	0/0	0/0	0/0	1/1	0/1	1/1	1/1	0/0	0/0	0/1	0/0	0/0	0/0	0/0	1/1	0/1	1/1	1/1	0/1	0/1	0/0	0/0	0/1	0/0	0/1	1/1	./.	1/1	1/1	0/0	0/0	0/0	0/0
ptg000012l_path_1	2933889	100120582|F|0-36:T>C-36:T>C	T	C	.	PASS	.	GT	0/0	0/0	0/0	0/0	0/0	0/0	0/0	0/0	0/0	0/0	0/0	0/0	0/0	0/0	0/0	0/0	0/0	0/1	0/0	0/0	0/0	0/0	0/0	0/0	0/0	0/0	0/0	0/0	0/0	0/0	0/0	0/1	0/0	0/0	./.	0/0	0/0	0/0	0/0	0/0	0/0
ptg000020l_path_1	12007900	100120907|F|0-36:C>T-36:C>T	C	T	.	PASS	.	GT	0/0	1/1	1/1	1/1	0/0	0/0	0/0	0/0	0/0	0/0	0/0	0/1	0/0	0/0	1/1	0/0	0/0	0/0	0/0	0/0	0/0	0/0	0/1	0/0	0/1	0/1	0/0	0/0	0/0	0/0	0/0	0/0	0/0	0/1	./.	0/1	0/1	0/0	0/0	0/0	0/0
ptg000059l_path_1	5129822	100121466|F|0-36:T>A-36:T>A	T	A	.	PASS	.	GT	0/0	0/0	0/0	0/0	0/0	0/0	0/0	0/0	0/0	0/0	0/0	0/0	0/0	0/0	0/0	0/0	0/0	0/0	0/0	0/0	0/0	0/0	0/0	0/0	0/0	0/0	0/0	0/0	0/0	0/0	0/0	0/0	0/0	0/0	./.	0/0	0/0	0/0	0/1	0/0	0/0
ptg000020l_path_1	1081344	100123866|F|0-36:G>T-36:G>T	G	T	.	PASS	.	GT	0/0	0/1	0/1	0/1	0/0	0/0	0/0	0/0	0/0	0/0	0/1	0/1	0/0	1/1	0/1	0/0	0/0	0/0	0/0	0/0	0/0	0/0	1/1	0/0	0/1	0/1	0/0	0/0	0/0	0/0	0/0	0/0	0/0	1/1	./.	0/0	0/1	0/0	0/0	0/0	0/0
ptg000076l_path_1	2981449	100124153|F|0-36:T>A-36:T>A	T	A	.	PASS	.	GT	0/0	0/0	0/0	0/0	0/1	0/0	0/1	0/1	0/0	0/0	0/1	0/0	0/1	0/0	0/0	0/0	0/0	0/0	0/0	0/0	0/0	0/0	0/0	0/0	0/0	0/0	0/1	0/1	0/0	0/0	0/1	0/0	0/0	0/0	./.	0/0	0/0	0/0	0/0	0/0	0/1
ptg000001l_path_1	2162858	100127057|F|0-36:G>A-36:G>A	G	A	.	PASS	.	GT	0/0	0/0	0/0	0/0	0/0	0/0	0/1	0/0	0/0	0/0	0/0	0/0	0/0	0/0	0/0	0/0	0/0	0/1	0/1	0/0	0/0	0/0	0/0	0/1	0/0	0/0	0/1	0/1	0/0	0/0	0/0	0/0	0/1	0/0	./.	0/0	0/0	0/1	0/1	0/0	0/0
ptg000026l_path_1	17183846	100127272|F|0-36:C>T-36:C>T	C	T	.	PASS	.	GT	0/0	0/1	0/0	0/0	0/0	0/0	0/0	0/0	0/0	0/0	0/0	0/1	0/0	0/1	1/1	0/0	0/0	0/0	0/0	0/0	0/0	0/0	0/1	0/0	0/1	0/1	0/0	0/0	0/0	0/0	0/0	0/0	0/0	0/1	./.	0/0	0/1	0/0	0/0	0/0	0/0
ptg000022l_path_1	3528231	100130136|F|0-36:C>T-36:C>T	C	T	.	PASS	.	GT	1/1	0/0	0/0	0/0	0/0	1/1	0/0	0/0	0/1	0/0	0/0	0/0	0/0	0/0	0/0	0/0	0/1	0/0	0/0	0/0	0/1	0/0	0/0	0/0	0/0	0/0	0/1	0/1	0/0	0/1	0/1	0/0	0/0	0/0	./.	0/0	0/0	0/0	0/0	0/0	0/0
ptg000059l_path_1	2170703	100143222|F|0-36:G>A-36:G>A	G	A	.	PASS	.	GT	0/1	1/1	1/1	1/1	1/1	0/1	1/1	1/1	1/1	1/1	0/1	1/1	1/1	1/1	1/1	1/1	1/1	1/1	1/1	0/1	1/1	1/1	1/1	0/1	1/1	1/1	1/1	1/1	0/1	1/1	0/1	0/1	1/1	1/1	./.	1/1	1/1	1/1	0/1	0/0	1/1
ptg000033l_path_1	8145534	100144837|F|0-36:C>T-36:C>T	C	T	.	PASS	.	GT	0/1	0/0	0/0	0/0	0/0	0/0	0/1	0/0	0/0	0/1	0/0	0/0	0/0	0/0	0/0	0/0	0/0	0/0	0/1	0/1	0/1	0/0	0/0	0/0	0/0	0/1	0/0	0/0	0/0	0/0	0/0	0/0	0/0	0/0	./.	0/0	0/0	0/0	0/0	0/0	0/1
ptg000025l_path_1	2978721	100146618|F|0-36:C>G-36:C>G	C	G	.	PASS	.	GT	0/0	0/0	0/0	0/0	0/0	0/0	0/0	0/0	0/0	0/0	0/0	0/0	0/0	0/0	0/0	0/0	0/0	0/0	0/0	0/0	0/0	0/1	0/0	0/0	0/0	0/0	0/0	0/0	0/0	0/0	0/0	0/0	0/0	0/0	./.	0/0	0/0	0/0	0/0	0/0	0/0
ptg000005l_path_1	10272683	100149704|F|0-36:G>A-36:G>A	G	A	.	PASS	.	GT	0/0	0/0	0/0	0/0	0/0	0/0	0/0	0/0	0/0	0/0	0/0	0/0	0/0	0/0	0/0	0/0	0/0	0/0	0/0	0/0	0/0	0/1	0/0	0/0	0/0	0/0	0/0	0/0	0/0	0/0	0/0	0/0	0/0	0/0	./.	0/0	0/0	0/0	0/0	0/0	0/0
ptg000005l_path_1	19417056	30055694|F|0-36:G>C-36:G>C	G	C	.	PASS	.	GT	0/0	0/0	0/0	0/0	0/0	0/1	0/0	0/0	0/0	0/0	0/0	0/0	0/0	0/0	0/0	0/0	0/1	0/0	0/0	0/0	0/0	0/1	0/0	0/1	0/0	0/0	0/0	0/0	0/0	0/1	0/0	0/0	0/0	0/0	./.	0/0	0/0	0/0	0/0	0/0	0/0
UNK	108	100048492|F|0-37:T>C-37:T>C	T	C	.	PASS	.	GT	1/1	1/1	1/1	1/1	1/1	1/1	1/1	1/1	1/1	1/1	1/1	1/1	1/1	1/1	1/1	1/1	1/1	1/1	1/1	1/1	1/1	1/1	1/1	1/1	1/1	1/1	1/1	1/1	1/1	1/1	1/1	1/1	1/1	1/1	./.	1/1	1/1	1/1	1/1	1/1	1/1
ptg000030l_path_1	5922278	100063106|F|0-37:C>T-37:C>T	C	T	.	PASS	.	GT	0/0	0/0	0/0	0/0	0/0	0/0	0/0	0/0	0/0	0/0	0/0	0/1	0/0	0/0	0/1	0/0	0/0	0/0	0/0	0/0	0/0	0/0	0/1	0/0	0/0	0/0	0/0	0/0	0/0	0/0	0/0	0/0	0/0	0/0	./.	0/1	0/1	0/0	0/0	0/0	0/0
ptg000005l_path_1	13753024	100064669|F|0-37:A>T-37:A>T	A	T	.	PASS	.	GT	0/0	0/0	0/0	0/0	0/0	0/0	0/0	0/0	0/0	0/0	0/0	0/0	0/0	0/0	0/0	0/0	0/0	0/0	0/0	0/0	0/0	0/0	0/0	0/0	0/0	0/0	0/0	0/0	0/0	0/0	0/0	0/0	0/0	0/0	./.	0/0	0/0	0/0	0/0	0/0	0/0
ptg000005l_path_1	27973604	100065402|F|0-37:C>T-37:C>T	C	T	.	PASS	.	GT	0/0	0/0	0/1	0/1	0/0	0/0	0/0	0/0	0/0	0/0	0/0	0/1	0/0	0/0	0/1	0/0	0/0	0/0	0/0	0/0	0/0	0/0	0/1	0/0	0/0	0/0	0/0	0/0	0/0	0/0	0/0	0/0	0/0	0/1	./.	0/1	0/0	0/0	0/0	0/0	0/0
ptg000008l_path_1	3336455	100077709|F|0-37:C>T-37:C>T	C	T	.	PASS	.	GT	0/0	0/0	0/0	0/0	0/0	0/0	0/0	0/0	0/0	0/0	0/0	0/0	0/0	0/0	0/0	0/0	0/0	0/0	0/0	0/0	0/0	0/0	0/0	0/0	0/0	0/0	0/0	0/0	0/0	0/0	0/0	0/0	0/0	0/0	./.	0/0	0/0	0/1	0/0	0/0	0/0
ptg000009l_path_1	2512300	100083227|F|0-37:G>C-37:G>C	G	C	.	PASS	.	GT	0/0	1/1	1/1	1/1	0/0	0/0	0/0	0/0	0/0	0/1	0/0	0/1	0/0	0/0	0/0	0/0	0/0	0/0	0/0	0/0	0/0	0/0	0/0	0/0	0/0	1/1	0/0	0/0	0/0	0/0	0/0	0/0	0/0	0/0	./.	1/1	1/1	0/0	0/0	0/0	0/0
ptg000002l_path_1	7247734	100086047|F|0-37:T>A-37:T>A	T	A	.	PASS	.	GT	0/0	0/1	0/1	0/0	0/0	0/0	0/1	0/0	0/0	0/1	0/1	0/0	0/0	1/1	0/0	0/1	0/0	0/0	0/0	1/1	0/0	0/1	0/0	0/0	0/0	0/1	0/1	0/1	0/0	0/0	0/1	1/1	0/0	1/1	./.	0/1	0/1	0/0	0/0	0/1	0/1
ptg000040l_path_1	16986946	100089944|F|0-37:T>C-37:T>C	T	C	.	PASS	.	GT	0/0	0/1	0/0	0/0	0/0	0/0	0/0	0/0	0/0	0/0	0/0	0/0	0/0	0/1	0/0	0/0	0/0	0/0	0/0	0/0	0/0	0/0	0/0	0/0	0/0	0/0	0/0	0/0	0/0	0/0	0/0	0/0	0/0	0/0	./.	0/0	0/1	0/0	0/0	0/0	0/0
ptg000014l_path_1	7377120	100090366|F|0-37:T>A-37:T>A	T	A	.	PASS	.	GT	1/1	0/0	0/0	0/0	0/0	0/1	0/0	0/1	0/1	0/1	0/0	0/0	0/0	0/0	0/0	0/1	0/1	1/1	0/0	1/1	0/0	0/1	0/0	1/1	0/0	0/0	1/1	0/1	0/0	1/1	0/1	0/1	1/1	0/0	./.	0/0	0/0	1/1	0/0	1/1	0/0
ptg000059l_path_1	4025006	100091194|F|0-37:G>A-37:G>A	G	A	.	PASS	.	GT	0/0	0/0	0/0	0/0	0/0	0/1	0/0	0/0	0/0	0/0	0/0	0/0	0/0	0/0	0/0	0/0	0/0	0/0	0/0	0/0	0/0	0/0	0/0	0/0	0/0	0/0	0/0	0/0	0/0	0/1	0/0	0/1	0/0	0/0	0/0	0/0	0/0	0/0	0/0	0/0	0/0
ptg000048l_path_1	3872095	100096293|F|0-37:T>C-37:T>C	T	C	.	PASS	.	GT	0/0	0/0	0/0	0/0	0/0	0/0	0/0	0/0	0/0	0/0	0/0	0/0	0/0	0/0	0/1	0/0	0/0	0/0	0/0	0/0	0/0	0/0	0/0	0/0	0/0	0/0	0/0	0/0	0/0	0/0	0/0	0/0	0/0	0/0	./.	0/0	0/0	0/0	0/0	0/0	0/0
ptg000030l_path_1	3591980	100096645|F|0-37:A>T-37:A>T	A	T	.	PASS	.	GT	0/0	0/0	0/0	0/0	0/0	0/0	0/0	0/0	0/0	0/0	0/0	0/0	0/0	0/0	0/0	0/0	0/0	0/0	0/0	0/0	0/0	0/0	0/0	0/0	0/0	0/0	0/0	0/0	0/0	0/0	0/0	0/0	0/0	0/1	./.	0/0	0/0	0/0	0/0	0/0	0/0
ptg000045l_path_1	9609854	100097030|F|0-37:C>T-37:C>T	C	T	.	PASS	.	GT	0/0	0/0	0/0	0/0	0/0	0/0	0/0	0/0	0/0	0/0	0/0	0/0	0/0	0/0	0/0	1/1	0/0	0/0	0/0	0/0	0/0	0/0	0/0	0/0	0/0	0/0	0/0	0/0	0/0	0/0	0/0	0/0	0/0	0/0	./.	0/0	0/0	0/0	0/0	0/0	0/0
ptg000047l_path_1	3263616	100101934|F|0-37:T>A-37:T>A	T	A	.	PASS	.	GT	0/0	1/1	0/1	0/0	0/0	0/0	0/0	0/0	0/0	0/0	0/0	1/1	0/0	0/1	0/1	0/0	0/0	0/0	0/0	0/0	0/0	0/0	0/1	0/0	0/1	1/1	0/0	0/0	0/0	0/0	0/0	0/0	0/0	0/1	./.	0/1	0/1	0/0	0/0	0/0	0/0
ptg000005l_path_1	9845993	100102357|F|0-37:C>T-37:C>T	C	T	.	PASS	.	GT	0/0	0/0	0/0	0/0	0/0	0/0	0/0	0/0	0/0	0/1	0/0	0/0	0/0	0/0	0/0	0/0	0/0	0/0	0/0	0/0	0/0	0/0	0/0	0/0	0/0	0/0	0/0	0/0	0/0	0/0	0/0	0/0	0/0	0/0	./.	0/0	0/0	0/0	0/0	0/0	0/0
ptg000025l_path_1	7768743	100102384|F|0-37:G>A-37:G>A	G	A	.	PASS	.	GT	0/0	0/0	0/0	0/0	0/0	0/0	0/0	0/0	0/0	0/0	0/0	0/0	0/0	0/0	0/0	0/0	0/0	0/1	0/0	0/0	0/0	0/0	0/0	0/0	0/0	0/0	0/0	0/0	0/0	0/0	0/0	0/0	0/0	0/0	./.	0/0	0/0	0/0	0/0	0/0	0/0
ptg000001l_path_1	19818460	100103117|F|0-37:T>A-37:T>A	T	A	.	PASS	.	GT	0/0	0/0	0/0	0/0	0/0	0/0	0/0	0/0	0/0	0/0	0/0	0/0	0/0	0/0	0/0	0/0	0/0	0/0	0/0	0/0	0/0	0/0	0/0	0/0	0/0	0/0	0/0	0/0	0/0	0/1	0/0	0/0	0/0	0/0	./.	0/0	0/0	0/0	0/0	0/0	0/0
ptg000014l_path_1	21243058	100103917|F|0-37:G>T-37:G>T	G	T	.	PASS	.	GT	0/0	0/0	0/0	0/0	0/0	0/0	0/0	0/0	0/0	0/0	0/0	0/0	0/0	0/0	0/0	0/0	0/0	0/0	0/0	0/0	0/0	0/0	0/0	0/0	0/0	0/0	0/0	0/0	0/0	0/0	0/0	0/0	0/0	0/0	./.	0/0	0/0	0/0	0/0	0/0	0/0
ptg000069l_path_1	1472403	100107701|F|0-37:G>A-37:G>A	G	A	.	PASS	.	GT	0/0	0/0	0/0	0/0	0/0	0/0	0/0	0/1	0/0	0/0	0/0	0/0	0/0	0/0	0/0	0/0	0/0	0/0	0/0	0/1	0/0	0/0	0/0	0/0	0/1	0/0	0/0	0/0	0/0	0/0	0/0	0/0	0/1	0/0	./.	0/0	0/0	0/0	0/0	0/0	0/0
ptg000059l_path_1	13037746	100108285|F|0-37:C>T-37:C>T	C	T	.	PASS	.	GT	0/0	0/0	0/0	0/0	0/0	0/0	0/0	0/0	0/0	0/0	0/0	0/0	0/0	0/0	0/1	0/0	0/0	0/0	0/0	0/0	0/0	0/0	0/0	0/0	0/0	0/0	0/0	0/0	0/0	0/0	0/0	0/0	0/0	0/0	./.	0/0	0/0	0/0	0/0	0/0	0/0
ptg000045l_path_1	15284145	100108848|F|0-37:C>T-37:C>T	C	T	.	PASS	.	GT	0/0	1/1	1/1	1/1	0/0	0/0	0/0	0/1	0/0	0/0	0/0	1/1	0/0	0/1	1/1	0/0	0/0	0/0	0/0	0/0	0/0	0/0	1/1	0/0	1/1	1/1	0/1	0/0	0/1	0/1	0/0	0/0	0/0	1/1	./.	1/1	1/1	0/0	0/0	0/0	0/0
ptg000074l_path_1	4504695	100113214|F|0-37:T>G-37:T>G	T	G	.	PASS	.	GT	1/1	1/1	1/1	1/1	0/1	0/1	0/0	0/1	1/1	0/1	0/1	1/1	0/0	1/1	1/1	1/1	0/0	0/0	0/1	0/1	0/1	0/0	1/1	0/1	1/1	1/1	0/1	0/1	0/1	0/1	1/1	1/1	0/0	1/1	./.	1/1	1/1	1/1	1/1	0/0	1/1
ptg000033l_path_1	10659193	100121701|F|0-37:T>G-37:T>G	T	G	.	PASS	.	GT	0/1	0/0	0/0	0/0	0/0	0/0	0/0	0/1	0/0	0/0	0/0	0/0	0/1	0/0	0/0	0/0	0/0	0/1	0/0	0/1	0/0	0/0	0/0	0/0	0/0	0/0	0/0	0/0	0/0	0/1	0/0	0/0	0/0	0/0	./.	0/0	0/0	0/0	0/0	0/0	0/1
ptg000044l_path_1	5304579	100121950|F|0-37:C>T-37:C>T	C	T	.	PASS	.	GT	0/0	0/1	1/1	0/0	1/1	0/0	0/1	0/1	0/0	0/0	0/0	1/1	0/1	1/1	0/1	0/1	0/1	0/0	0/1	0/0	0/0	0/0	0/1	0/0	0/1	0/1	1/1	0/1	0/0	0/0	0/0	0/0	0/0	0/1	./.	1/1	0/1	0/1	0/0	0/1	0/0
ptg000081l_path_1	2185749	100127191|F|0-37:C>A-37:C>A	C	A	.	PASS	.	GT	0/0	0/0	0/0	0/0	0/0	0/0	0/0	0/0	0/0	0/0	0/0	0/0	0/0	0/0	0/0	0/0	0/0	0/0	0/0	0/0	0/0	0/0	0/0	0/1	0/0	0/0	0/0	0/1	0/0	0/0	0/0	0/0	0/1	0/0	./.	0/0	0/0	0/0	0/1	0/1	0/0
ptg000039l_path_1	6889008	100127211|F|0-37:C>T-37:C>T	C	T	.	PASS	.	GT	0/0	0/0	0/0	0/0	0/0	0/0	0/0	0/0	0/0	0/0	0/0	0/0	0/0	0/0	0/0	0/0	0/0	0/1	0/0	0/0	0/0	0/0	0/0	0/0	0/0	0/0	0/0	0/0	0/0	0/0	0/0	0/0	0/0	0/0	./.	0/0	0/0	0/0	0/0	0/0	0/0
ptg000022l_path_1	12978100	100128803|F|0-37:T>G-37:T>G	T	G	.	PASS	.	GT	1/1	1/1	1/1	1/1	1/1	1/1	1/1	1/1	1/1	1/1	1/1	1/1	1/1	1/1	1/1	1/1	1/1	1/1	1/1	1/1	1/1	1/1	1/1	1/1	1/1	1/1	1/1	1/1	1/1	1/1	1/1	1/1	1/1	1/1	1/1	1/1	1/1	1/1	1/1	1/1	1/1
ptg000033l_path_1	5865012	100129903|F|0-37:T>C-37:T>C	T	C	.	PASS	.	GT	0/0	0/0	0/0	0/0	0/0	0/0	0/0	0/0	0/0	0/0	0/0	0/0	0/0	0/0	0/0	0/0	0/0	0/0	0/0	0/0	0/0	0/0	0/0	0/0	0/0	0/0	0/0	0/0	0/0	0/0	0/0	0/0	0/0	0/0	./.	0/0	0/0	0/0	0/0	0/0	0/0
ptg000005l_path_1	13844458	100142127|F|0-37:C>T-37:C>T	C	T	.	PASS	.	GT	0/0	0/1	0/0	0/1	0/0	0/0	0/0	0/0	0/0	0/0	0/0	0/1	0/0	0/0	0/0	0/0	0/0	0/0	0/0	0/0	0/0	0/0	0/0	0/0	0/0	0/1	0/0	0/0	0/0	0/0	0/0	0/0	0/0	0/1	./.	0/0	0/0	0/0	0/0	0/0	0/0
ptg000051l_path_1	877660	100143038|F|0-37:C>T-37:C>T	C	T	.	PASS	.	GT	0/0	0/0	0/0	0/0	0/0	0/0	0/0	0/0	0/0	0/0	0/0	0/0	0/0	0/0	0/0	0/0	0/1	0/0	0/0	0/0	0/0	0/0	0/0	0/0	0/0	0/0	0/0	0/0	0/0	0/1	0/0	0/0	0/0	0/0	./.	0/0	0/0	0/0	0/0	0/0	0/0
ptg000059l_path_1	9584115	100143553|F|0-37:T>G-37:T>G	T	G	.	PASS	.	GT	0/0	0/0	0/0	0/1	0/0	0/0	0/0	0/0	0/0	0/0	0/0	0/0	0/0	0/0	0/0	0/0	0/0	0/0	0/0	0/0	0/0	0/0	0/0	0/0	0/0	0/0	0/0	0/0	0/0	0/0	0/0	0/0	0/0	0/0	./.	0/0	0/0	0/0	0/0	0/0	0/0
ptg000011l_path_1	9691923	100144012|F|0-37:G>T-37:G>T	G	T	.	PASS	.	GT	0/0	0/0	0/0	0/0	0/0	0/0	0/0	0/0	0/0	0/0	0/0	0/0	0/0	0/0	0/0	0/0	0/0	0/0	0/0	0/0	0/0	0/0	0/0	0/0	0/0	0/0	0/0	0/0	0/0	0/0	0/0	0/0	0/0	0/1	./.	0/0	0/0	0/0	0/0	0/0	0/0
ptg000036l_path_1	4439351	100145627|F|0-37:T>A-37:T>A	T	A	.	PASS	.	GT	1/1	1/1	1/1	1/1	1/1	1/1	1/1	1/1	1/1	1/1	1/1	1/1	1/1	1/1	1/1	1/1	1/1	1/1	1/1	1/1	1/1	./.	1/1	1/1	1/1	1/1	1/1	1/1	1/1	1/1	1/1	1/1	1/1	1/1	0/0	1/1	1/1	1/1	1/1	1/1	1/1
ptg000021l_path_1	4501508	100150717|F|0-37:A>T-37:A>T	A	T	.	PASS	.	GT	0/0	0/0	0/0	0/0	0/0	0/0	0/0	0/0	0/0	0/0	0/0	0/0	0/0	0/0	0/0	0/0	0/0	0/0	0/0	0/0	0/0	0/0	0/0	0/0	0/0	0/0	0/0	0/0	0/0	0/0	0/0	0/0	0/0	0/0	1/1	0/0	0/0	0/0	0/0	0/0	0/0
ptg000001l_path_1	1618948	100063274|F|0-38:T>A-38:T>A	T	A	.	PASS	.	GT	0/0	0/0	0/0	0/0	0/0	0/0	0/0	0/0	0/0	0/0	0/0	0/0	0/0	0/0	0/0	0/0	0/0	0/0	0/0	0/0	0/0	0/0	0/0	0/0	0/0	0/0	0/0	0/0	0/0	0/0	0/0	0/0	0/0	0/0	./.	0/0	0/0	0/0	0/0	0/0	0/0
ptg000025l_path_1	4160118	100064758|F|0-38:G>A-38:G>A	G	A	.	PASS	.	GT	0/0	0/0	0/0	0/0	0/0	0/1	0/0	0/0	0/0	0/0	0/0	0/0	0/0	0/0	0/0	0/0	0/0	0/0	0/0	0/0	0/0	0/0	0/0	0/0	0/0	0/0	0/0	0/0	0/0	0/0	0/0	0/0	0/0	0/0	./.	0/0	0/0	0/0	0/0	0/0	0/0
ptg000021l_path_1	16085075	100064927|F|0-38:G>T-38:G>T	G	T	.	PASS	.	GT	0/0	0/0	0/0	0/0	0/0	0/0	0/0	0/0	0/0	0/0	0/0	0/0	0/0	0/0	0/0	0/0	0/0	0/0	0/0	0/0	0/0	0/0	0/0	0/0	0/0	0/0	0/0	0/0	0/0	0/0	0/0	0/0	0/0	0/1	./.	0/0	0/1	0/0	0/0	0/0	0/0
ptg000007l_path_1	10359148	100074789|F|0-38:A>G-38:A>G	A	G	.	PASS	.	GT	0/0	0/0	0/0	0/0	0/0	0/0	0/0	0/0	0/0	0/0	0/0	0/0	0/0	0/0	0/0	0/0	0/0	0/0	0/0	0/0	0/0	0/0	0/0	0/0	0/1	0/0	0/0	0/0	0/0	0/0	0/0	0/0	0/0	0/0	./.	0/0	0/0	0/0	0/0	0/0	0/0
UNK	109	100076845|F|0-38:G>T-38:G>T	G	T	.	PASS	.	GT	0/0	0/1	0/1	0/1	1/1	0/0	0/0	0/0	0/0	0/0	0/0	0/0	0/0	0/1	0/0	0/0	0/0	0/0	0/0	0/0	0/0	0/0	0/1	0/0	0/0	0/1	0/0	0/0	0/1	0/0	0/0	0/1	0/1	0/1	./.	0/0	0/1	0/0	0/0	0/0	0/0
ptg000040l_path_1	13140828	100077334|F|0-38:A>G-38:A>G	A	G	.	PASS	.	GT	0/0	0/0	0/0	0/1	0/0	0/0	0/0	0/0	0/0	0/1	0/0	0/0	0/0	0/0	0/0	0/0	0/0	0/0	0/0	0/0	0/0	0/0	0/0	0/0	0/1	0/0	0/0	0/0	0/0	0/0	0/0	0/0	0/0	0/1	./.	0/1	0/0	0/0	0/0	0/0	0/0
ptg000026l_path_1	3308381	100077431|F|0-38:C>T-38:C>T	C	T	.	PASS	.	GT	0/0	0/0	0/0	0/0	0/0	0/0	0/0	0/0	0/0	0/0	0/0	0/0	0/0	0/0	0/0	0/0	0/0	0/0	0/0	0/0	0/0	0/0	0/0	0/0	0/0	0/0	0/0	0/0	0/0	0/0	0/0	0/1	0/0	0/0	./.	0/0	0/0	0/0	0/0	0/0	0/0
ptg000047l_path_1	9492824	100082685|F|0-38:C>T-38:C>T	C	T	.	PASS	.	GT	0/0	1/1	1/1	1/1	0/0	0/0	0/0	0/0	0/0	0/0	0/0	1/1	0/0	1/1	1/1	0/0	0/0	0/0	0/0	0/0	0/0	0/0	1/1	0/0	1/1	1/1	0/0	0/0	0/0	0/0	0/0	0/0	0/0	1/1	./.	1/1	1/1	0/0	0/0	0/0	0/0
ptg000011l_path_1	10960829	100082927|F|0-38:G>A-38:G>A	G	A	.	PASS	.	GT	0/0	1/1	1/1	1/1	0/0	0/0	0/0	0/0	0/0	0/0	0/0	0/1	0/0	1/1	1/1	0/0	0/0	0/0	0/0	0/1	0/0	0/0	0/1	0/0	0/1	0/1	0/0	0/0	0/0	0/0	0/0	0/0	0/0	1/1	./.	0/1	0/1	0/0	0/0	0/0	0/0
ptg000005l_path_1	10180877	100083469|F|0-38:C>A-38:C>A	C	A	.	PASS	.	GT	0/0	0/0	0/0	0/0	0/0	0/0	0/0	0/0	0/0	0/0	0/0	0/0	0/0	0/0	0/0	0/0	0/0	0/0	0/0	0/0	0/0	0/0	0/0	0/0	0/0	0/0	0/0	0/0	0/0	0/0	0/0	0/0	0/0	0/0	./.	0/0	0/0	0/0	0/0	0/0	0/0
ptg000009l_path_1	2859557	100084585|F|0-38:G>A-38:G>A	G	A	.	PASS	.	GT	0/0	0/0	0/0	0/0	0/0	0/0	0/0	0/0	0/0	0/0	0/0	0/0	0/0	0/0	0/0	0/0	0/0	0/0	0/0	0/0	0/0	0/0	0/0	0/0	0/0	0/0	0/1	0/0	0/0	0/0	0/0	0/0	0/0	0/0	./.	0/0	0/0	0/0	0/0	0/0	0/0
ptg000059l_path_1	12501938	100089754|F|0-38:A>T-38:A>T	A	T	.	PASS	.	GT	0/0	0/0	0/0	0/0	0/0	0/1	0/0	0/1	0/0	0/0	0/0	0/0	0/0	0/0	0/0	0/0	0/0	0/1	0/1	0/1	0/0	0/0	0/0	0/0	0/0	0/0	0/0	0/0	0/0	0/0	0/0	0/0	0/1	0/0	./.	0/0	0/0	0/0	0/0	0/1	1/1
ptg000045l_path_1	2206815	100102313|F|0-38:G>A-38:G>A	G	A	.	PASS	.	GT	0/0	1/1	0/1	0/1	0/0	0/1	0/0	0/1	0/0	0/1	0/0	1/1	0/1	0/1	0/1	0/0	0/1	0/0	0/0	0/1	0/0	0/1	1/1	0/1	0/1	0/0	0/0	0/0	0/1	0/0	0/0	0/0	0/0	1/1	./.	0/1	0/0	0/0	0/1	0/0	0/0
ptg000033l_path_1	4744785	100102800|F|0-38:T>C-38:T>C	T	C	.	PASS	.	GT	0/1	0/0	0/0	0/0	0/0	0/1	0/1	0/1	0/0	0/0	0/1	0/0	0/0	0/0	0/0	0/1	0/0	1/1	0/1	0/0	1/1	0/1	0/0	1/1	0/0	0/0	0/1	0/0	0/0	0/1	0/1	0/1	0/1	0/0	0/0	0/0	0/0	1/1	0/1	0/0	0/0
ptg000005l_path_1	13250367	100106479|F|0-38:A>T-38:A>T	A	T	.	PASS	.	GT	0/0	0/0	0/0	0/0	0/0	0/0	0/0	0/0	0/0	0/0	0/0	0/0	0/0	0/0	0/0	0/0	0/0	./.	0/0	0/0	0/0	0/0	0/0	0/0	0/0	0/0	0/0	0/0	0/0	0/0	0/0	0/0	0/0	0/1	1/1	0/0	0/0	0/0	0/0	0/0	0/0
ptg000022l_path_1	12081436	100107517|F|0-38:G>A-38:G>A	G	A	.	PASS	.	GT	0/0	0/0	0/0	0/0	0/0	0/0	0/1	0/0	0/1	0/0	1/1	0/0	0/0	0/0	0/0	0/1	0/0	0/0	0/1	0/0	0/0	0/1	0/0	0/1	0/0	0/0	0/1	0/1	0/1	0/1	0/0	1/1	0/0	0/1	./.	0/0	0/0	0/1	0/1	0/0	0/0
ptg000061l_path_1	4131702	100107731|F|0-38:G>T-38:G>T	G	T	.	PASS	.	GT	0/0	0/0	0/0	0/0	0/0	0/0	0/0	0/0	0/0	0/0	0/0	0/0	0/0	0/1	0/0	0/0	0/0	0/0	0/0	0/0	0/0	0/0	0/0	0/0	0/0	0/1	0/0	0/0	0/0	0/0	0/0	0/0	0/0	0/0	./.	0/1	0/0	0/0	0/0	0/0	0/0
ptg000022l_path_1	3234376	100112348|F|0-38:A>G-38:A>G	A	G	.	PASS	.	GT	1/1	1/1	1/1	1/1	1/1	1/1	1/1	1/1	1/1	1/1	1/1	1/1	1/1	1/1	1/1	1/1	./.	1/1	1/1	1/1	1/1	1/1	1/1	1/1	1/1	1/1	1/1	1/1	1/1	1/1	1/1	1/1	1/1	1/1	0/0	1/1	1/1	1/1	1/1	1/1	1/1
ptg000069l_path_1	3592566	100113043|F|0-38:C>T-38:C>T	C	T	.	PASS	.	GT	0/0	0/1	0/1	0/1	0/0	0/0	0/1	0/1	0/1	0/0	0/1	0/1	0/1	0/1	1/1	0/1	1/1	0/1	0/0	0/1	0/1	0/1	0/1	0/0	0/1	0/1	0/1	0/0	0/1	0/0	0/0	0/0	0/1	1/1	./.	1/1	1/1	1/1	0/1	1/1	0/0
ptg000045l_path_1	161772	100116633|F|0-38:A>T-38:A>T	A	T	.	PASS	.	GT	0/0	0/0	0/0	0/0	0/0	0/0	0/0	0/0	0/0	0/0	0/0	0/0	0/0	0/0	0/0	0/0	0/0	0/0	0/0	0/0	0/0	0/0	0/0	0/0	0/0	0/0	0/0	0/0	0/0	0/0	0/0	0/0	0/0	0/0	./.	0/0	0/0	0/0	0/0	0/0	0/0
ptg000044l_path_1	8580786	100117588|F|0-38:C>A-38:C>A	C	A	.	PASS	.	GT	0/0	0/0	0/0	0/0	0/0	0/0	0/0	0/0	0/0	0/0	0/0	0/0	0/0	0/0	0/0	0/0	0/1	0/0	0/0	0/0	0/0	0/0	0/0	1/1	0/0	0/0	0/0	0/0	0/0	0/0	0/0	0/0	0/0	0/0	./.	0/0	0/0	0/0	0/0	0/0	0/0
ptg000059l_path_1	6145869	100124474|F|0-38:G>A-38:G>A	G	A	.	PASS	.	GT	0/0	0/0	0/0	0/0	0/1	0/1	1/1	0/1	0/1	0/0	1/1	0/0	0/0	0/0	1/1	0/0	0/1	0/1	1/1	0/1	0/1	0/1	0/0	0/0	0/0	0/0	0/0	0/1	0/1	0/1	1/1	0/1	0/1	0/0	./.	0/0	0/0	0/1	0/0	0/0	0/1
ptg000033l_path_1	5865013	100129903|F|0-38:G>T-38:G>T	G	T	.	PASS	.	GT	0/0	0/0	0/0	0/0	0/0	0/0	0/0	0/0	0/0	0/0	0/0	0/0	0/0	0/0	0/0	0/0	0/0	0/0	0/0	0/0	0/0	0/0	0/0	0/0	0/0	0/0	0/0	0/0	0/0	0/0	0/0	0/0	0/0	0/0	./.	0/0	0/0	0/0	0/1	0/0	0/0
ptg000022l_path_1	388199	100142272|F|0-38:T>A-38:T>A	T	A	.	PASS	.	GT	0/0	0/0	0/0	0/0	0/1	0/0	1/1	0/1	1/1	0/0	0/1	0/0	0/0	0/0	0/0	0/1	0/1	1/1	1/1	1/1	1/1	1/1	0/0	0/1	0/0	0/0	0/1	0/1	0/0	0/1	0/1	0/1	0/1	0/0	./.	0/0	0/0	0/1	0/1	0/1	1/1
ptg000047l_path_1	10951132	100146262|F|0-38:G>T-38:G>T	G	T	.	PASS	.	GT	0/0	0/0	0/1	0/0	0/0	0/0	0/0	0/0	0/0	0/0	0/0	0/0	0/0	0/1	0/0	0/0	0/0	0/0	0/0	0/0	0/0	0/0	0/0	0/0	0/0	0/0	0/0	0/0	0/0	0/0	0/0	0/0	0/0	0/0	./.	0/0	0/0	0/0	0/0	0/0	0/0
ptg000026l_path_1	18068201	100063146|F|0-39:T>C-39:T>C	T	C	.	PASS	.	GT	1/1	1/1	1/1	1/1	1/1	1/1	1/1	1/1	1/1	1/1	1/1	1/1	1/1	1/1	1/1	1/1	1/1	1/1	1/1	1/1	1/1	1/1	1/1	1/1	1/1	1/1	1/1	1/1	1/1	1/1	1/1	1/1	1/1	1/1	./.	1/1	1/1	1/1	1/1	1/1	1/1
ptg000075l_path_1	682668	100064957|F|0-39:G>A-39:G>A	G	A	.	PASS	.	GT	0/0	0/1	0/1	0/1	0/0	0/0	0/0	0/0	0/0	0/0	0/0	0/0	0/0	0/0	0/0	0/0	0/0	0/0	0/0	0/0	0/0	0/1	0/0	0/0	1/1	0/1	0/0	0/0	0/0	0/0	0/0	0/0	0/0	0/1	./.	0/1	0/0	0/0	0/0	0/0	0/0
ptg000019l_path_1	6370349	100067112|F|0-39:G>A-39:G>A	G	A	.	PASS	.	GT	0/0	0/0	0/0	0/0	0/0	0/0	0/0	0/0	0/0	0/0	0/0	0/0	0/0	0/0	0/0	0/0	0/0	0/1	0/0	0/0	0/0	0/0	0/0	0/0	0/0	0/0	0/0	0/0	0/0	0/0	0/0	0/0	0/1	0/0	./.	0/0	0/0	0/1	0/0	0/0	0/0
ptg000001l_path_1	15429973	100073751|F|0-39:A>C-39:A>C	A	C	.	PASS	.	GT	0/1	0/0	0/0	0/0	0/0	0/1	0/0	0/0	0/0	0/0	0/0	0/0	0/0	0/0	0/0	0/1	0/0	0/1	0/1	0/1	0/1	0/0	0/1	0/1	0/0	0/1	0/1	1/1	0/0	0/0	0/0	0/1	0/0	0/1	./.	0/1	0/1	0/0	0/0	0/0	0/0
ptg000033l_path_1	6618103	100074921|F|0-39:T>C-39:T>C	T	C	.	PASS	.	GT	0/0	0/0	0/0	0/0	0/0	0/0	0/0	0/0	0/0	0/0	0/0	0/0	0/0	0/0	0/0	0/0	0/0	0/0	0/0	0/0	0/0	0/0	0/0	0/0	0/0	0/0	0/0	0/0	0/0	0/0	0/0	0/0	0/0	0/0	./.	0/0	0/0	0/0	0/0	0/0	0/0
ptg000007l_path_1	12953463	100075675|F|0-39:G>C-39:G>C	G	C	.	PASS	.	GT	1/1	0/0	0/0	0/0	0/1	0/0	0/1	0/1	0/1	0/1	1/1	0/0	1/1	0/0	0/0	0/1	0/0	0/1	0/0	0/1	0/1	0/1	0/0	0/0	0/0	0/0	0/1	0/1	0/0	1/1	0/0	0/1	0/0	0/0	./.	0/0	0/0	0/1	0/0	0/0	0/1
ptg000001l_path_1	8818813	100075898|F|0-39:A>C-39:A>C	A	C	.	PASS	.	GT	0/0	0/0	0/0	0/0	0/0	0/0	0/0	0/0	0/0	0/0	0/0	0/0	0/0	0/0	0/0	0/0	0/0	0/0	0/0	0/0	0/0	0/0	0/0	0/0	0/0	0/0	0/0	0/0	0/0	0/0	0/0	0/0	0/0	0/0	./.	0/0	0/0	0/0	0/0	0/0	0/1
ptg000001l_path_1	7226458	100076955|F|0-39:C>T-39:C>T	C	T	.	PASS	.	GT	0/0	0/0	0/0	0/0	0/0	0/0	0/0	0/0	0/0	0/0	0/0	0/0	0/1	0/0	0/0	0/0	0/1	0/0	0/0	0/0	0/1	0/0	0/0	0/0	0/0	0/0	0/0	0/0	0/0	0/0	0/0	0/0	0/0	0/0	./.	0/0	0/0	0/0	0/0	0/0	0/0
ptg000008l_path_1	2347401	100083271|F|0-39:G>A-39:G>A	G	A	.	PASS	.	GT	0/1	0/0	0/0	0/0	0/1	1/1	0/1	1/1	1/1	0/0	0/0	0/0	0/0	0/0	0/0	0/0	0/0	1/1	0/1	1/1	0/0	0/1	0/0	0/0	0/0	0/0	0/1	0/1	0/1	0/0	0/0	0/1	0/1	0/0	./.	0/0	0/0	0/1	0/0	1/1	0/1
ptg000039l_path_1	7054678	100084038|F|0-39:T>G-39:T>G	T	G	.	PASS	.	GT	0/0	1/1	0/1	1/1	0/1	0/1	0/1	0/0	0/1	1/1	0/1	1/1	0/0	0/1	1/1	0/1	0/0	0/0	0/0	0/1	0/1	0/0	1/1	0/0	0/1	1/1	0/1	0/1	0/0	0/0	0/0	0/1	0/1	1/1	./.	1/1	1/1	0/0	0/0	0/0	0/0
ptg000044l_path_1	10339259	100092632|F|0-39:G>A-39:G>A	G	A	.	PASS	.	GT	0/0	0/0	0/0	0/0	0/0	0/0	0/0	0/0	0/1	0/0	0/0	0/0	0/0	0/0	0/0	0/1	0/0	0/1	0/0	0/1	0/0	0/1	0/0	0/0	0/0	0/0	0/0	0/1	0/1	0/1	0/1	1/1	0/1	0/0	./.	0/0	0/0	0/1	1/1	0/0	0/0
ptg000019l_path_1	3342669	100093065|F|0-39:C>A-39:C>A	C	A	.	PASS	.	GT	0/0	0/0	0/0	0/0	0/0	1/1	0/0	0/0	0/0	0/0	0/0	0/0	0/0	0/0	0/0	0/0	0/0	0/0	0/0	0/0	1/1	0/0	0/0	0/0	0/0	0/0	0/0	0/0	0/0	0/1	0/0	0/0	0/0	0/0	./.	0/0	0/0	0/0	0/0	0/0	0/1
ptg000031l_path_1	6363625	100093268|F|0-39:C>T-39:C>T	C	T	.	PASS	.	GT	0/0	0/0	0/0	0/0	0/0	0/0	0/0	0/0	0/0	0/0	0/0	0/0	0/0	0/0	0/0	0/1	0/0	0/0	0/0	0/0	0/0	0/0	0/0	0/0	0/0	0/0	0/0	0/0	0/0	0/0	0/0	0/0	0/1	0/0	./.	0/0	0/0	0/0	0/0	0/0	0/0
ptg000059l_path_1	10426194	100098183|F|0-39:G>T-39:G>T	G	T	.	PASS	.	GT	0/0	0/0	0/0	0/0	0/0	0/0	0/0	0/0	0/0	0/0	0/0	0/0	0/0	0/0	0/0	0/0	0/0	0/0	0/0	0/0	0/0	0/0	0/0	0/0	0/0	0/0	0/0	0/0	0/0	0/0	0/0	0/0	0/0	0/0	./.	0/0	0/0	0/0	0/0	0/0	0/0
ptg000059l_path_1	9460145	100098284|F|0-39:A>T-39:A>T	A	T	.	PASS	.	GT	0/0	0/0	0/0	0/0	0/0	0/0	0/0	0/0	0/0	0/0	0/0	0/0	0/0	0/0	0/0	0/0	0/0	0/0	0/0	0/0	0/0	0/0	0/0	0/0	0/0	0/0	0/0	0/0	0/0	0/0	0/0	0/0	0/0	0/0	./.	0/0	0/0	0/0	0/0	0/0	0/0
ptg000005l_path_1	12067197	100098466|F|0-39:T>C-39:T>C	T	C	.	PASS	.	GT	0/1	0/0	0/0	0/1	0/0	0/1	0/0	0/1	0/0	0/1	0/0	0/1	0/0	0/0	0/1	0/0	0/0	0/1	0/0	0/0	0/0	0/0	0/0	0/0	0/0	0/0	1/1	0/0	0/0	0/0	0/1	0/0	1/1	0/0	./.	1/1	1/1	0/0	0/0	0/1	0/0
ptg000014l_path_1	21332609	100101746|F|0-39:G>A-39:G>A	G	A	.	PASS	.	GT	0/0	0/0	0/0	0/0	0/0	1/1	0/0	0/0	0/0	0/0	0/0	0/0	0/0	0/0	0/0	0/0	0/0	0/0	0/0	0/1	0/0	0/0	0/0	0/0	0/0	0/0	0/0	0/0	0/0	0/0	0/0	0/0	0/1	0/0	./.	0/0	0/0	0/0	0/0	0/0	0/1
ptg000008l_path_1	1793322	100102199|F|0-39:G>C-39:G>C	G	C	.	PASS	.	GT	0/0	0/0	0/0	0/0	0/1	0/0	0/0	0/0	0/0	0/1	0/0	0/0	0/0	0/0	0/0	0/0	0/0	0/0	0/0	0/0	0/0	0/0	0/0	0/0	0/0	0/0	0/0	0/0	0/0	0/1	0/0	0/0	0/0	0/0	./.	0/0	0/0	0/1	0/0	0/0	0/0
ptg000049l_path_1	2402811	100102874|F|0-39:A>G-39:A>G	A	G	.	PASS	.	GT	0/0	0/0	0/0	0/0	0/0	0/0	0/0	0/0	0/0	0/0	0/1	0/0	0/0	0/0	0/0	0/0	0/0	0/0	0/0	0/0	0/0	0/0	0/0	0/0	0/0	0/0	0/0	0/0	0/0	0/1	0/0	0/0	0/0	0/0	./.	0/0	0/0	0/0	0/0	0/0	0/0
ptg000040l_path_1	1896443	100108883|F|0-39:T>C-39:T>C	T	C	.	PASS	.	GT	0/0	0/0	0/0	0/0	0/0	0/0	0/0	0/0	0/0	0/0	0/0	0/0	0/0	0/0	0/0	0/0	0/1	0/0	0/0	0/0	0/0	0/0	0/0	0/0	0/0	0/0	0/0	0/0	0/0	0/0	0/0	0/0	0/0	0/0	./.	0/0	0/0	0/0	0/0	0/0	0/0
ptg000049l_path_1	3723194	100111919|F|0-39:G>A-39:G>A	G	A	.	PASS	.	GT	0/0	0/0	0/0	0/0	0/0	0/1	0/0	0/1	0/1	0/1	0/0	0/0	0/0	0/0	0/0	0/0	0/0	0/0	0/0	0/0	0/0	0/1	0/0	0/0	0/0	0/0	0/0	0/0	0/0	0/1	0/0	0/0	0/1	0/0	./.	0/0	0/0	0/1	0/0	0/1	0/1
ptg000002l_path_1	6086658	100114053|F|0-39:T>C-39:T>C	T	C	.	PASS	.	GT	0/0	0/0	0/0	0/0	0/0	0/0	0/0	0/0	0/0	0/0	0/0	0/1	0/0	0/0	0/0	0/0	0/0	0/0	0/0	0/0	0/0	0/0	0/0	0/0	0/0	0/1	0/0	0/0	0/0	0/0	0/0	0/0	0/0	0/0	./.	0/0	0/0	0/0	0/0	0/0	0/0
ptg000026l_path_1	3391248	100117917|F|0-39:A>G-39:A>G	A	G	.	PASS	.	GT	0/0	0/0	0/0	0/0	0/0	0/0	0/0	0/0	0/0	0/0	0/0	0/0	0/0	0/0	0/0	0/0	0/0	0/0	0/0	0/0	0/0	0/0	0/0	0/0	0/0	0/0	0/0	0/0	0/0	0/0	0/0	0/0	0/0	0/0	./.	0/0	0/0	0/0	0/1	0/0	0/0
ptg000076l_path_1	1073479	100123247|F|0-39:T>C-39:T>C	T	C	.	PASS	.	GT	0/1	0/0	0/0	0/0	0/1	1/1	1/1	0/1	1/1	1/1	1/1	0/1	0/1	0/0	0/0	0/1	1/1	1/1	1/1	1/1	1/1	1/1	0/0	1/1	0/1	0/0	1/1	0/1	0/1	0/1	1/1	1/1	1/1	0/0	1/1	0/0	0/1	1/1	0/1	1/1	0/1
ptg000022l_path_1	20007638	100127377|F|0-39:C>T-39:C>T	C	T	.	PASS	.	GT	1/1	0/0	0/0	0/0	0/0	0/0	0/0	0/0	0/0	0/0	0/0	0/0	0/0	0/0	0/0	0/1	0/0	0/0	0/0	0/0	0/1	0/0	0/0	0/0	0/0	0/0	0/0	0/0	0/0	0/0	0/0	0/0	0/1	0/0	./.	0/0	0/0	0/0	0/0	0/0	0/1
ptg000040l_path_1	6912647	100137828|F|0-39:G>A-39:G>A	G	A	.	PASS	.	GT	0/0	0/0	0/0	0/0	0/0	0/0	0/1	0/0	0/0	0/0	0/1	0/0	0/0	0/0	0/0	0/0	0/0	0/0	0/0	0/0	0/0	0/0	0/0	0/0	0/0	0/0	0/0	0/1	0/0	0/0	0/0	0/1	0/0	0/0	./.	0/0	0/0	0/0	0/0	0/0	0/0
ptg000069l_path_1	4015239	100140797|F|0-39:A>G-39:A>G	A	G	.	PASS	.	GT	0/0	1/1	1/1	1/1	0/0	0/0	0/0	0/0	0/0	0/1	0/0	1/1	0/0	1/1	1/1	0/0	0/0	0/1	0/0	0/0	0/0	0/0	1/1	0/0	1/1	1/1	0/0	0/0	0/0	0/0	0/0	0/0	0/0	1/1	./.	1/1	1/1	0/0	0/0	0/1	0/0
ptg000045l_path_1	12036722	100048458|F|0-40:T>A-40:T>A	T	A	.	PASS	.	GT	0/0	0/0	0/0	0/0	0/0	0/0	0/0	0/0	0/0	0/0	0/0	0/0	0/0	0/0	0/0	0/0	0/0	0/0	0/1	0/0	0/0	0/0	0/0	0/0	0/0	0/0	0/1	0/0	0/1	0/0	0/0	0/0	0/1	0/0	./.	0/0	0/0	0/0	0/0	0/1	0/1
ptg000019l_path_1	1516440	100065898|F|0-40:G>C-40:G>C	G	C	.	PASS	.	GT	0/0	0/0	0/0	0/0	0/0	0/0	0/0	0/0	0/0	0/0	0/0	0/0	0/0	0/0	0/0	0/0	0/0	0/0	0/0	0/0	0/0	0/0	0/0	0/0	0/0	0/0	0/0	0/0	0/0	0/0	0/0	0/0	0/0	0/0	./.	0/0	0/0	0/0	0/0	0/0	0/0
ptg000047l_path_1	10053037	100066212|F|0-40:C>A-40:C>A	C	A	.	PASS	.	GT	0/0	0/0	0/0	0/0	0/0	0/0	0/0	0/0	0/0	0/0	0/0	0/0	0/0	0/0	0/0	0/0	0/0	0/0	0/0	0/0	0/0	0/0	0/0	0/0	0/0	0/0	0/0	0/0	0/0	0/0	0/0	0/0	0/0	0/0	./.	0/0	0/0	0/0	0/0	0/0	0/0
ptg000059l_path_1	12095910	100075224|F|0-40:C>T-40:C>T	C	T	.	PASS	.	GT	1/1	0/0	0/1	0/0	0/1	1/1	0/1	0/1	1/1	0/1	0/1	0/0	1/1	1/1	1/1	0/1	0/1	0/1	0/0	0/1	1/1	0/1	0/1	0/1	0/1	0/0	0/1	1/1	0/1	1/1	0/1	0/1	0/0	0/0	./.	1/1	0/1	0/1	0/1	1/1	1/1
ptg000040l_path_1	17248187	100076107|F|0-40:G>A-40:G>A	G	A	.	PASS	.	GT	0/1	0/0	1/1	0/1	0/0	0/0	0/0	0/0	0/0	0/0	0/1	1/1	0/0	0/1	1/1	0/0	0/0	0/1	0/0	0/0	0/0	0/1	1/1	0/1	1/1	0/1	0/0	0/0	0/1	1/1	0/0	0/0	0/0	0/1	./.	0/1	0/0	0/0	0/0	0/0	0/0
ptg000026l_path_1	22612004	100077684|F|0-40:T>G-40:T>G	T	G	.	PASS	.	GT	0/0	1/1	1/1	1/1	0/0	0/0	0/0	0/0	0/0	0/0	0/0	1/1	0/0	1/1	1/1	0/0	0/0	0/0	0/0	0/0	0/0	0/0	1/1	0/0	1/1	1/1	0/0	0/0	0/0	0/0	0/0	0/0	0/0	1/1	./.	1/1	1/1	0/0	0/0	0/0	0/0
ptg000031l_path_1	7297337	100083533|F|0-40:C>G-40:C>G	C	G	.	PASS	.	GT	0/0	0/0	0/0	0/0	0/0	0/0	0/0	0/0	0/0	0/1	0/0	0/0	0/0	0/0	0/0	0/0	0/0	0/0	0/0	0/0	0/0	0/0	0/0	0/0	0/0	0/0	0/0	0/0	0/0	0/0	0/0	0/0	0/0	0/0	./.	0/0	0/0	0/0	0/0	0/0	0/1
ptg000045l_path_1	15485084	100083546|F|0-40:C>A-40:C>A	C	A	.	PASS	.	GT	0/0	0/0	0/0	0/0	0/0	0/0	0/0	0/0	0/0	0/0	0/0	0/0	0/0	0/0	0/0	0/0	0/0	0/0	0/0	0/0	0/0	0/0	0/0	0/0	0/0	0/0	0/0	0/0	0/0	0/0	0/0	0/0	0/0	0/0	./.	0/0	0/0	0/0	0/0	0/0	0/0
ptg000033l_path_1	7660248	100083745|F|0-40:T>A-40:T>A	T	A	.	PASS	.	GT	0/0	0/0	0/0	0/0	0/0	0/0	0/0	0/1	0/0	0/0	0/0	0/0	0/0	0/0	0/0	0/0	0/0	0/0	0/0	0/0	0/0	0/0	0/0	0/0	0/0	0/0	0/0	0/0	0/0	0/0	0/0	0/0	0/0	0/0	./.	0/0	0/0	0/0	0/0	0/0	0/0
ptg000026l_path_1	14375642	100090303|F|0-40:C>G-40:C>G	C	G	.	PASS	.	GT	0/0	0/0	0/1	0/1	0/0	0/0	0/0	0/0	0/1	0/0	0/0	0/0	0/0	0/0	0/0	0/0	0/0	0/1	0/1	0/0	0/0	1/1	0/0	0/1	0/0	0/1	0/0	0/1	0/0	0/0	0/0	0/0	0/0	0/0	./.	0/0	0/0	0/0	0/0	0/0	0/0
ptg000020l_path_1	5653417	100101920|F|0-40:T>A-40:T>A	T	A	.	PASS	.	GT	0/0	0/0	0/0	0/0	0/0	0/0	0/0	0/0	0/0	0/0	0/0	0/0	0/0	0/0	0/0	0/0	0/0	0/0	0/0	0/0	0/0	0/0	0/0	0/0	0/0	0/0	0/0	0/0	0/0	0/0	0/0	0/0	0/0	0/0	./.	0/0	0/1	0/0	0/0	0/0	0/0
ptg000002l_path_1	497196	100103568|F|0-40:A>T-40:A>T	A	T	.	PASS	.	GT	0/0	0/0	0/0	0/0	0/0	0/0	0/0	0/0	0/0	0/0	0/0	0/0	0/1	0/0	0/0	0/0	0/0	0/0	0/1	0/0	0/0	0/0	0/0	0/0	0/0	0/0	0/0	0/0	0/0	0/1	0/0	0/0	0/0	0/0	./.	0/0	0/0	0/0	0/0	0/0	0/1
ptg000068l_path_1	1495093	100107325|F|0-40:T>C-40:T>C	T	C	.	PASS	.	GT	0/0	0/0	0/0	0/0	0/0	0/0	0/0	0/0	0/0	0/0	0/0	0/0	0/0	0/0	0/0	0/0	0/0	0/0	0/0	0/0	0/0	0/0	0/0	0/0	0/0	0/0	0/0	0/0	0/0	0/0	0/0	0/0	0/0	0/0	./.	0/0	0/0	0/0	0/0	0/0	0/0
ptg000021l_path_1	472042	100107626|F|0-40:A>G-40:A>G	A	G	.	PASS	.	GT	0/0	0/0	0/0	0/0	0/0	0/0	0/0	0/0	0/0	0/0	0/0	0/0	0/0	0/0	0/0	0/0	0/0	0/0	0/0	0/0	0/0	0/0	0/0	0/0	0/0	0/0	0/0	0/0	0/0	0/0	0/0	0/0	0/0	0/0	1/1	0/0	0/0	0/0	0/0	0/0	0/0
ptg000033l_path_1	13874588	100107952|F|0-40:T>A-40:T>A	T	A	.	PASS	.	GT	0/0	0/0	0/0	0/0	0/0	0/0	0/0	0/0	0/0	0/0	0/0	0/0	0/0	0/0	0/0	0/0	0/0	0/0	0/0	0/0	0/0	0/0	0/0	0/0	0/0	0/0	0/0	0/0	0/0	0/0	0/0	0/0	0/0	0/0	./.	0/0	0/0	0/0	0/1	0/0	0/0
ptg000021l_path_1	9121948	100109134|F|0-40:C>T-40:C>T	C	T	.	PASS	.	GT	0/0	0/0	0/0	0/0	0/0	0/0	0/0	0/0	0/0	0/0	0/0	0/0	0/0	0/0	0/1	0/0	0/0	0/0	0/0	0/0	0/1	0/0	0/0	0/1	0/0	0/0	0/0	0/0	0/0	0/0	0/0	0/0	0/0	1/1	./.	0/0	0/0	0/0	0/1	0/0	0/0
ptg000047l_path_1	1785679	100109965|F|0-40:G>T-40:G>T	G	T	.	PASS	.	GT	1/1	1/1	1/1	1/1	1/1	1/1	1/1	1/1	1/1	1/1	1/1	1/1	1/1	1/1	1/1	1/1	1/1	1/1	1/1	1/1	1/1	1/1	1/1	1/1	1/1	1/1	1/1	1/1	1/1	1/1	1/1	1/1	1/1	1/1	0/0	1/1	1/1	1/1	1/1	1/1	1/1
ptg000026l_path_1	13593974	100113899|F|0-40:C>T-40:C>T	C	T	.	PASS	.	GT	0/0	0/0	0/0	0/0	0/0	0/0	0/0	0/0	0/0	0/0	0/0	0/0	0/0	0/0	0/0	0/0	0/0	0/0	0/0	0/0	0/0	0/0	0/0	0/0	0/0	0/0	0/0	0/0	0/0	0/0	0/0	0/0	0/0	0/0	./.	0/0	0/0	0/0	0/0	0/0	0/0
ptg000022l_path_1	3224479	100118551|F|0-40:G>A-40:G>A	G	A	.	PASS	.	GT	0/0	0/0	0/0	0/0	0/0	0/0	0/0	0/0	0/0	0/0	0/0	0/0	0/0	0/0	0/0	0/0	0/0	0/0	0/0	0/0	0/0	0/0	0/0	0/0	0/0	0/0	0/0	0/0	0/0	0/1	0/0	0/0	0/0	0/0	./.	0/0	0/0	0/0	0/0	0/0	0/0
ptg000005l_path_1	1668659	100121632|F|0-40:T>C-40:T>C	T	C	.	PASS	.	GT	0/0	0/0	0/0	0/0	0/0	0/1	0/0	0/0	0/0	0/0	0/0	0/0	0/0	0/0	0/0	0/0	0/0	0/0	0/1	0/0	0/0	0/0	0/0	0/0	0/0	0/0	0/0	0/0	0/1	0/0	0/0	0/0	0/0	0/0	./.	0/0	0/0	0/0	0/0	0/0	0/0
ptg000021l_path_1	4443740	100129109|F|0-40:C>T-40:C>T	C	T	.	PASS	.	GT	0/0	0/0	0/0	0/0	0/0	0/0	0/0	0/0	0/0	0/0	0/0	0/0	0/0	0/0	0/0	0/0	0/0	0/0	0/0	0/0	0/0	0/0	0/0	0/0	0/0	0/0	0/0	0/0	0/0	0/0	0/0	0/0	0/0	0/1	./.	0/0	0/0	0/0	0/0	0/0	0/0
ptg000020l_path_1	4101606	100133493|F|0-40:G>T-40:G>T	G	T	.	PASS	.	GT	0/0	0/0	0/0	0/0	0/0	0/0	0/0	0/0	0/0	0/0	0/0	0/0	0/0	0/0	0/0	0/0	0/0	0/0	0/0	0/1	0/0	0/0	0/0	0/0	0/0	0/0	0/0	0/0	0/0	0/0	0/0	0/0	0/0	0/0	./.	0/0	0/0	0/0	0/0	0/0	0/0
ptg000001l_path_1	21442199	100136236|F|0-40:C>A-40:C>A	C	A	.	PASS	.	GT	0/0	0/0	0/0	0/0	0/0	0/0	0/0	0/1	0/1	0/0	0/0	0/0	0/0	0/0	0/0	0/0	0/0	0/0	0/0	0/0	0/0	0/0	0/0	0/0	0/0	0/0	0/0	0/0	0/0	0/1	0/0	0/0	0/0	0/0	./.	0/0	0/0	0/0	0/0	0/0	0/0
ptg000076l_path_1	9442306	100150637|F|0-40:G>T-40:G>T	G	T	.	PASS	.	GT	0/0	0/0	0/0	0/0	0/0	0/0	0/1	0/0	0/0	0/0	0/0	0/0	0/0	0/0	0/0	0/0	0/0	0/0	0/1	0/0	0/0	0/0	0/0	0/0	0/0	0/0	0/0	0/0	0/0	0/0	0/0	0/0	0/0	0/0	./.	0/0	0/0	0/0	0/0	0/1	0/1
ptg000009l_path_1	1702305	100051280|F|0-41:T>A-41:T>A	T	A	.	PASS	.	GT	0/0	0/1	0/0	0/1	0/0	0/0	0/0	0/0	0/0	1/1	0/0	0/0	0/0	0/0	0/0	0/0	0/0	0/0	0/0	0/0	0/0	0/0	0/0	0/0	0/0	0/1	0/0	0/0	0/0	0/0	0/0	0/0	0/0	0/1	./.	0/1	0/0	0/0	0/0	0/0	0/0
ptg000047l_path_1	10053038	100066212|F|0-41:A>G-41:A>G	A	G	.	PASS	.	GT	0/0	0/0	0/0	0/0	0/0	0/0	0/1	0/0	0/0	0/0	0/1	0/0	0/0	0/0	0/0	0/0	0/1	0/0	0/0	0/0	0/0	0/1	0/0	0/0	0/0	0/0	0/0	0/1	0/0	0/0	0/1	0/0	0/1	0/0	./.	0/0	0/0	0/0	0/1	0/0	0/0
ptg000005l_path_1	26311595	100066284|F|0-41:C>T-41:C>T	C	T	.	PASS	.	GT	0/0	0/0	0/0	0/0	0/0	0/0	0/0	0/0	0/0	0/0	0/0	0/0	0/0	0/0	0/0	0/0	0/0	0/1	0/0	0/0	0/0	0/0	0/0	0/0	0/0	0/0	0/0	0/0	0/0	0/0	0/0	0/0	0/0	0/0	./.	0/0	0/0	0/0	0/0	0/0	0/0
ptg000002l_path_1	9689706	100067095|F|0-41:G>A-41:G>A	G	A	.	PASS	.	GT	0/0	0/0	0/0	0/0	0/1	0/0	0/0	0/0	0/0	0/0	0/1	0/0	0/1	0/0	0/0	0/0	0/0	0/0	0/1	0/0	0/0	0/0	0/0	0/1	0/0	0/0	0/1	0/0	0/1	0/0	0/0	0/0	0/0	0/0	./.	0/0	0/0	0/0	0/0	0/0	0/1
ptg000049l_path_1	533973	100075002|F|0-41:G>C-41:G>C	G	C	.	PASS	.	GT	0/0	0/0	0/0	0/0	0/0	0/0	0/0	0/0	0/0	0/0	0/0	0/0	0/0	0/0	0/0	0/0	0/0	0/0	0/0	0/0	0/0	0/0	0/0	0/0	0/0	0/0	0/1	0/0	0/0	0/0	0/0	0/0	0/0	0/0	./.	0/0	0/0	0/0	0/0	0/0	0/0
ptg000021l_path_1	4698261	100075283|F|0-41:G>A-41:G>A	G	A	.	PASS	.	GT	0/0	0/0	0/0	0/0	0/0	0/0	0/0	0/1	0/0	0/0	0/0	0/0	0/0	0/0	0/0	0/0	0/0	0/0	0/0	0/0	0/0	0/0	0/0	0/0	0/0	0/0	0/0	0/0	0/0	0/0	0/0	0/0	0/0	0/0	./.	0/0	0/0	0/0	0/0	0/0	0/0
ptg000005l_path_1	4708063	100075318|F|0-41:T>C-41:T>C	T	C	.	PASS	.	GT	1/1	1/1	1/1	1/1	1/1	./.	1/1	1/1	1/1	1/1	1/1	1/1	1/1	1/1	1/1	1/1	1/1	1/1	1/1	1/1	1/1	1/1	1/1	1/1	1/1	1/1	1/1	1/1	1/1	1/1	1/1	1/1	1/1	1/1	0/0	1/1	1/1	1/1	1/1	1/1	1/1
ptg000026l_path_1	15148492	100075954|F|0-41:C>A-41:C>A	C	A	.	PASS	.	GT	0/0	0/0	0/0	0/0	0/0	0/0	0/0	0/0	0/0	0/0	0/0	0/0	0/0	0/0	0/0	0/0	0/0	0/0	0/0	0/0	0/0	0/0	0/0	0/0	0/0	0/0	0/0	0/0	0/0	0/0	0/0	0/0	0/0	0/0	./.	0/1	0/0	0/0	0/0	0/0	0/0
ptg000040l_path_1	10182237	100076740|F|0-41:T>A-41:T>A	T	A	.	PASS	.	GT	0/0	0/1	0/1	0/1	0/0	1/1	1/1	0/1	0/1	0/0	0/1	0/1	1/1	0/1	0/1	0/0	0/0	0/1	0/0	0/0	0/0	0/0	1/1	0/0	0/0	0/1	0/1	1/1	0/0	0/1	0/0	0/0	1/1	0/0	./.	0/0	0/0	0/0	0/1	0/0	0/1
ptg000059l_path_1	991862	100077327|F|0-41:G>A-41:G>A	G	A	.	PASS	.	GT	0/0	0/0	0/0	0/0	0/0	0/0	0/0	0/0	0/0	0/0	0/0	0/0	0/0	0/1	0/0	0/0	0/0	0/0	0/0	0/0	0/0	0/0	0/0	0/0	0/0	0/0	0/0	0/0	0/0	0/0	0/0	0/0	0/0	0/0	./.	0/0	0/0	0/0	0/0	0/0	0/0
ptg000076l_path_1	8150784	100077414|F|0-41:A>T-41:A>T	A	T	.	PASS	.	GT	0/0	0/0	0/0	0/0	0/0	0/0	0/0	0/0	0/0	0/1	0/0	0/0	0/0	0/0	0/0	0/0	0/0	0/0	0/0	0/0	0/0	0/0	0/0	0/0	0/0	0/0	0/1	0/0	0/0	0/0	0/0	0/0	0/0	0/0	./.	0/0	0/0	0/0	0/0	0/0	0/0
ptg000033l_path_1	489187	100083332|F|0-41:A>C-41:A>C	A	C	.	PASS	.	GT	0/0	0/1	0/1	0/0	0/0	0/0	0/0	0/0	0/0	0/0	0/0	0/0	0/0	0/1	0/1	0/0	0/0	0/0	0/0	0/0	0/0	0/0	0/0	0/0	0/1	0/0	0/0	0/0	0/0	0/0	0/0	0/0	0/0	0/0	./.	0/0	0/0	0/0	0/0	0/0	0/1
ptg000076l_path_1	689163	100092036|F|0-41:C>T-41:C>T	C	T	.	PASS	.	GT	0/0	0/0	0/0	0/0	0/0	0/0	0/0	0/0	0/0	0/0	0/0	0/0	0/0	0/0	0/0	0/0	0/0	0/0	0/0	0/0	0/0	0/0	0/0	0/0	0/0	0/1	0/0	0/0	0/0	0/0	0/0	0/0	0/0	0/0	./.	0/1	0/0	0/0	0/0	0/0	0/0
ptg000040l_path_1	4905438	100097507|F|0-41:T>C-41:T>C	T	C	.	PASS	.	GT	0/0	0/0	0/0	0/0	0/1	0/0	0/0	0/0	0/0	0/0	0/0	0/0	0/0	0/0	0/0	0/1	0/0	0/0	0/0	0/0	0/1	0/0	0/0	0/0	0/0	0/0	0/0	0/0	0/0	0/1	0/0	0/1	0/1	0/0	./.	0/0	0/0	0/0	0/0	0/0	0/0
ptg000049l_path_1	7117107	100098285|F|0-41:G>C-41:G>C	G	C	.	PASS	.	GT	0/0	0/0	0/0	0/0	0/0	0/0	0/0	0/0	0/0	0/0	0/0	0/0	0/0	0/0	0/0	0/0	0/0	0/0	0/0	0/0	0/0	0/0	0/0	0/0	0/0	0/0	0/0	0/0	0/0	0/0	0/0	0/0	0/0	0/0	./.	0/0	0/0	0/0	0/0	0/0	0/0
ptg000040l_path_1	15527988	100098641|F|0-41:C>A-41:C>A	C	A	.	PASS	.	GT	0/0	0/0	0/0	0/0	0/0	0/0	0/0	0/0	0/0	0/0	0/0	0/0	0/0	0/0	0/0	0/0	0/0	0/0	0/0	0/0	0/0	0/0	0/0	0/0	0/0	0/0	0/0	0/0	0/0	0/0	0/0	0/0	0/0	0/0	./.	0/0	0/0	0/0	0/0	0/0	0/0
ptg000005l_path_1	9845997	100102357|F|0-41:A>T-41:A>T	A	T	.	PASS	.	GT	0/0	0/0	0/1	0/0	0/0	0/0	0/0	0/0	0/0	0/0	0/0	0/0	0/0	0/0	0/1	0/0	0/0	0/0	0/0	0/0	0/0	0/0	0/0	0/0	0/0	0/0	0/0	0/0	0/0	0/0	0/0	0/0	0/0	0/0	./.	0/0	0/0	0/0	0/0	0/0	0/0
ptg000075l_path_1	937556	100105057|F|0-41:A>G-41:A>G	A	G	.	PASS	.	GT	1/1	0/0	0/0	0/0	1/1	0/0	1/1	1/1	1/1	1/1	1/1	0/0	1/1	0/0	0/0	0/1	0/1	0/1	0/1	1/1	0/0	0/0	0/0	1/1	0/0	0/0	1/1	0/1	1/1	1/1	1/1	1/1	0/1	0/0	./.	0/0	0/0	1/1	0/1	0/0	0/1
ptg000047l_path_1	5832763	100107054|F|0-41:G>A-41:G>A	G	A	.	PASS	.	GT	0/0	1/1	0/1	1/1	0/0	0/1	0/0	0/0	0/0	0/0	0/1	1/1	0/1	1/1	0/1	0/1	0/1	0/0	0/1	0/1	1/1	0/0	1/1	0/1	0/1	0/1	0/1	0/0	0/1	0/0	0/1	0/1	0/0	1/1	./.	1/1	1/1	0/1	0/0	0/0	0/1
ptg000021l_path_1	472041	100107626|F|0-41:T>C-41:T>C	T	C	.	PASS	.	GT	0/1	0/0	0/0	0/0	0/0	0/0	0/0	0/1	0/0	0/0	0/1	0/0	0/1	0/0	0/0	0/1	0/1	0/1	0/0	0/0	0/0	0/1	0/0	0/1	0/0	0/0	1/1	0/1	0/1	0/1	0/0	0/0	0/0	0/0	./.	0/0	0/0	0/1	0/1	0/1	0/1
ptg000012l_path_1	9734968	100109054|F|0-41:A>G-41:A>G	A	G	.	PASS	.	GT	0/0	0/0	0/1	0/0	0/0	0/0	0/0	0/0	0/0	0/0	0/0	0/0	0/0	0/0	0/0	0/0	0/0	0/0	0/0	0/0	0/0	0/1	0/0	0/0	0/0	0/0	0/0	0/0	0/0	0/0	0/0	0/0	0/0	0/0	./.	0/0	0/0	0/0	0/0	0/0	0/0
ptg000021l_path_1	9427577	100111967|F|0-41:C>T-41:C>T	C	T	.	PASS	.	GT	0/0	0/0	0/0	0/0	0/0	0/0	0/0	0/0	0/0	0/0	0/0	0/0	0/0	0/0	./.	0/0	0/0	0/0	0/0	0/0	0/0	0/0	0/0	0/0	0/0	0/0	0/0	0/0	0/0	0/0	0/0	0/0	0/0	0/0	1/1	0/0	0/0	0/0	0/0	0/0	0/0
ptg000076l_path_1	10927998	100112523|F|0-41:G>A-41:G>A	G	A	.	PASS	.	GT	0/0	0/0	0/0	0/0	0/0	0/0	0/0	0/0	0/0	0/0	0/0	0/0	0/0	0/0	0/0	0/0	0/0	0/0	0/0	0/0	0/0	0/0	0/0	0/0	0/0	0/0	0/0	0/0	0/0	0/0	0/0	0/0	0/0	0/1	./.	0/0	0/0	0/0	0/0	0/0	0/0
ptg000026l_path_1	6017947	100113634|F|0-41:C>T-41:C>T	C	T	.	PASS	.	GT	0/1	1/1	1/1	1/1	0/1	0/0	1/1	0/0	0/0	0/1	0/1	1/1	0/0	1/1	1/1	0/1	0/1	0/0	1/1	0/0	0/1	0/0	1/1	0/1	1/1	1/1	0/0	0/0	0/0	0/1	0/0	0/1	0/0	1/1	./.	1/1	1/1	1/1	0/1	0/1	1/1
ptg000011l_path_1	19754343	100113787|F|0-41:A>G-41:A>G	A	G	.	PASS	.	GT	0/0	0/0	0/0	0/0	0/0	0/0	0/0	0/0	0/0	0/0	0/0	0/0	0/0	0/0	0/0	0/0	0/0	0/0	0/0	0/0	0/0	0/0	0/0	0/0	0/0	0/0	0/0	0/0	0/0	0/0	0/0	0/0	0/0	0/0	./.	0/0	0/0	0/0	0/0	0/0	0/0
ptg000059l_path_1	12139497	100117405|F|0-41:A>T-41:A>T	A	T	.	PASS	.	GT	0/0	0/0	0/0	0/0	0/0	0/0	0/0	0/0	0/0	0/0	0/0	0/0	0/0	0/0	0/0	0/0	0/0	0/0	0/0	0/0	0/0	0/0	0/0	0/0	0/0	0/0	0/0	0/0	0/0	0/0	0/0	0/0	0/0	0/0	./.	0/0	0/0	0/0	0/0	0/0	0/0
ptg000026l_path_1	573712	100119777|F|0-41:C>A-41:C>A	C	A	.	PASS	.	GT	0/0	0/0	0/0	0/0	0/0	1/1	0/1	0/0	0/1	0/0	1/1	0/0	0/1	0/0	0/0	0/1	0/0	1/1	0/1	0/0	0/1	0/1	0/1	0/1	0/0	0/0	0/0	0/1	0/1	0/1	0/0	0/1	0/1	0/0	./.	0/1	0/1	1/1	0/0	0/0	0/1
ptg000076l_path_1	943695	100120183|F|0-41:T>C-41:T>C	T	C	.	PASS	.	GT	0/0	0/1	0/0	0/1	0/0	0/0	0/0	0/0	0/0	0/0	0/0	0/1	0/0	0/0	0/0	0/0	0/0	0/0	0/0	0/0	0/0	0/0	0/0	0/0	0/1	0/0	0/0	0/0	0/0	0/0	0/0	0/0	0/0	0/1	./.	0/0	0/1	0/0	0/0	0/0	0/0
ptg000002l_path_1	9579961	100120660|F|0-41:A>G-41:A>G	A	G	.	PASS	.	GT	0/0	0/0	0/0	0/0	0/0	0/1	0/0	0/0	0/0	0/0	0/0	0/0	0/0	0/0	0/0	0/0	0/1	0/1	0/0	0/1	0/0	0/1	0/0	0/0	0/0	0/0	0/0	0/0	0/0	0/0	0/0	0/0	0/1	0/0	./.	0/0	0/0	0/0	0/0	0/0	0/0
ptg000011l_path_1	17583435	30052430|F|0-41:T>G-41:T>G	T	G	.	PASS	.	GT	0/0	0/0	0/0	0/0	0/0	0/0	0/1	0/0	0/0	0/0	1/1	0/0	0/0	0/0	0/0	0/0	0/0	1/1	1/1	0/0	0/1	0/0	0/0	0/0	0/0	0/0	0/1	0/1	0/0	0/0	0/1	0/0	0/0	0/0	./.	0/0	0/0	0/0	0/0	1/1	0/0
ptg000033l_path_1	3787839	100127941|F|0-41:G>A-41:G>A	G	A	.	PASS	.	GT	0/0	0/0	0/0	0/0	0/0	0/0	0/0	0/0	0/0	0/0	0/0	0/0	0/0	0/0	0/0	0/0	0/0	0/0	0/0	0/0	0/0	0/0	0/1	0/0	0/1	0/0	0/0	0/0	0/0	0/0	0/0	0/0	0/0	0/0	./.	0/0	0/0	0/0	0/0	0/0	0/0
ptg000001l_path_1	17951207	100131482|F|0-41:C>T-41:C>T	C	T	.	PASS	.	GT	0/0	0/0	0/0	0/0	0/0	0/0	0/1	0/0	0/0	0/0	0/0	0/0	0/0	0/0	0/0	0/0	0/0	0/0	0/0	0/1	0/0	0/0	0/0	0/0	0/0	0/0	0/0	0/0	0/0	0/0	0/0	0/0	0/0	0/0	./.	0/0	0/0	0/1	0/0	0/0	0/0
ptg000026l_path_1	17068570	30054778|F|0-41:A>T-41:A>T	A	T	.	PASS	.	GT	0/0	0/0	0/0	0/0	0/0	0/0	0/0	0/0	0/0	0/0	0/0	0/0	0/0	0/0	0/0	0/0	0/0	0/0	0/0	0/0	0/0	0/0	0/0	0/1	0/0	0/0	0/0	0/0	0/0	0/0	0/0	0/0	0/0	0/0	./.	0/0	0/0	0/0	0/0	0/0	0/0
ptg000049l_path_1	4896472	100052345|F|0-42:C>T-42:C>T	C	T	.	PASS	.	GT	0/1	1/1	1/1	1/1	0/1	0/0	0/0	0/0	0/1	0/0	0/0	1/1	0/0	1/1	0/1	0/0	0/0	0/0	0/0	0/0	0/1	0/0	1/1	0/0	1/1	1/1	0/0	0/0	0/0	0/0	0/0	0/0	0/0	1/1	0/0	1/1	1/1	0/1	0/1	0/0	0/0
ptg000059l_path_1	8228046	100067130|F|0-42:C>T-42:C>T	C	T	.	PASS	.	GT	0/0	0/0	0/1	0/0	0/0	0/0	0/0	0/0	0/0	0/0	0/0	0/0	0/0	0/0	1/1	0/0	0/0	0/0	0/0	0/0	0/0	0/0	0/0	0/0	0/0	0/1	0/0	0/0	0/0	0/0	0/0	0/0	0/0	0/0	./.	0/0	0/0	0/0	0/0	0/0	0/0
ptg000025l_path_1	578050	100074968|F|0-42:A>T-42:A>T	A	T	.	PASS	.	GT	0/0	0/0	0/0	0/0	0/0	0/0	0/0	0/0	0/0	0/0	0/0	0/0	0/0	0/0	0/0	0/0	0/0	0/0	0/0	0/0	0/0	0/0	0/0	0/0	0/0	0/0	0/0	0/0	0/0	0/0	0/0	0/0	0/0	0/1	./.	0/0	0/0	0/0	0/0	0/0	0/0
ptg000021l_path_1	8735845	100075165|F|0-42:T>C-42:T>C	T	C	.	PASS	.	GT	0/0	0/0	0/0	0/0	0/0	0/0	0/0	0/0	0/1	0/0	0/0	0/0	0/0	0/0	0/0	0/0	0/0	0/0	0/0	0/0	0/0	0/0	0/0	0/0	0/0	0/0	0/0	0/0	0/0	0/0	0/0	0/0	0/0	0/0	./.	0/0	0/0	0/0	0/0	0/0	0/1
ptg000031l_path_1	6642703	100084123|F|0-42:C>T-42:C>T	C	T	.	PASS	.	GT	0/0	0/0	0/0	0/0	0/1	1/1	0/0	0/1	0/1	0/1	1/1	0/0	0/1	0/0	0/0	0/0	0/0	0/1	0/1	0/1	0/1	0/1	0/0	0/1	0/0	0/0	0/0	0/1	0/0	0/0	0/0	0/1	0/1	0/0	./.	0/0	0/0	0/1	0/0	0/1	0/1
ptg000014l_path_1	8860475	100085360|F|0-42:C>T-42:C>T	C	T	.	PASS	.	GT	0/0	0/0	0/0	0/0	0/0	0/0	0/0	0/0	0/0	0/0	0/0	0/0	0/0	0/0	0/0	0/0	0/0	0/0	0/0	0/0	0/0	0/0	0/0	0/0	0/0	0/0	0/0	0/0	0/0	0/0	0/0	0/0	0/0	0/0	./.	0/0	0/0	0/0	0/0	0/0	0/0
ptg000001l_path_1	8289088	100090407|F|0-42:A>G-42:A>G	A	G	.	PASS	.	GT	0/0	0/0	0/0	0/0	0/0	0/0	0/0	0/0	0/0	0/0	0/0	0/0	0/0	0/0	0/0	0/1	0/0	0/0	0/0	0/0	0/0	0/0	0/1	0/0	0/0	0/0	0/0	0/0	0/0	0/0	0/0	0/0	0/0	0/0	./.	0/0	0/0	0/0	0/0	0/0	0/0
ptg000040l_path_1	6335280	100091195|F|0-42:C>G-42:C>G	C	G	.	PASS	.	GT	0/0	0/0	0/0	0/0	0/0	0/0	0/0	0/0	0/0	0/0	0/0	0/0	0/0	0/0	0/1	0/0	0/0	0/0	0/0	0/0	0/0	0/0	0/0	0/0	0/0	0/0	0/0	0/0	0/0	0/0	0/0	0/0	0/0	0/0	./.	0/0	0/0	0/0	0/0	0/0	0/0
ptg000045l_path_1	12574005	100091208|F|0-42:C>T-42:C>T	C	T	.	PASS	.	GT	0/1	0/0	0/0	0/0	0/0	0/0	0/0	0/0	0/0	0/0	0/0	0/0	0/1	0/0	0/0	0/0	0/0	0/0	0/1	0/0	0/0	0/0	0/0	0/0	0/0	0/0	0/0	0/0	0/0	0/0	0/0	0/0	0/0	0/0	./.	0/0	0/0	0/0	0/0	0/0	0/1
ptg000048l_path_1	2963653	100091340|F|0-42:G>A-42:G>A	G	A	.	PASS	.	GT	0/0	0/1	0/0	0/0	0/0	0/0	0/0	0/0	0/0	0/0	0/0	0/0	0/0	0/1	0/0	0/0	0/0	0/0	0/0	0/0	0/0	0/0	0/0	0/0	0/1	0/0	0/0	0/0	0/0	0/0	0/0	0/0	0/0	0/0	./.	0/0	0/0	0/0	0/0	0/0	0/0
ptg000033l_path_1	2494193	100097845|F|0-42:T>C-42:T>C	T	C	.	PASS	.	GT	0/0	0/0	0/0	0/0	0/0	0/0	0/0	0/0	0/0	0/0	0/0	0/0	0/0	0/0	0/0	0/1	0/1	0/0	0/0	0/0	0/0	0/1	0/0	0/0	0/0	0/0	0/0	0/0	0/0	0/0	0/0	0/0	0/0	0/0	./.	0/0	0/0	0/0	0/0	0/0	0/0
ptg000020l_path_1	5865317	100098305|F|0-42:G>A-42:G>A	G	A	.	PASS	.	GT	0/0	0/0	0/0	0/0	0/0	0/0	0/0	0/0	0/0	0/0	0/0	0/0	0/0	0/0	0/0	0/0	0/0	0/0	0/0	0/1	0/0	0/0	0/0	0/0	0/0	0/0	0/0	0/0	0/0	0/0	0/0	0/0	0/0	0/0	./.	0/0	0/0	0/0	0/0	0/0	0/0
ptg000026l_path_1	18472819	100102412|F|0-42:C>T-42:C>T	C	T	.	PASS	.	GT	0/0	0/0	0/0	0/0	0/0	0/0	0/0	0/1	0/0	0/0	0/0	0/0	0/0	0/0	0/0	0/0	0/0	0/0	0/0	0/0	0/0	0/0	0/0	0/0	0/0	0/1	0/0	0/0	0/0	0/0	0/0	0/0	0/0	0/0	./.	0/1	0/1	0/0	0/0	0/0	0/0
ptg000005l_path_1	16915247	100103126|F|0-42:C>T-42:C>T	C	T	.	PASS	.	GT	0/0	0/0	0/0	0/0	0/0	0/0	0/0	0/0	0/0	0/0	0/0	0/0	0/0	0/1	0/0	0/0	0/0	0/0	0/0	0/0	0/0	0/0	0/0	0/0	1/1	0/0	0/0	0/0	0/0	0/0	0/0	0/0	0/0	0/1	./.	0/0	0/0	0/0	0/0	0/0	0/0
ptg000012l_path_1	2094027	100103893|F|0-42:C>T-42:C>T	C	T	.	PASS	.	GT	0/1	0/0	0/0	0/0	0/1	1/1	0/1	0/0	0/1	1/1	1/1	0/0	0/0	0/0	0/0	1/1	0/1	0/0	0/0	0/1	0/1	0/1	0/0	0/1	0/0	0/0	0/1	0/1	0/1	0/1	0/1	0/1	0/1	0/0	./.	0/0	0/0	0/1	0/1	1/1	0/1
ptg000019l_path_1	5025254	100108230|F|0-42:C>T-42:C>T	C	T	.	PASS	.	GT	0/0	0/0	0/0	0/0	0/0	0/0	0/0	0/0	0/0	0/0	0/0	0/0	0/0	0/1	0/1	0/0	0/0	0/0	0/0	0/0	0/0	0/0	0/0	0/0	0/0	0/0	0/0	0/0	0/0	0/0	0/0	0/0	0/0	0/1	./.	0/0	0/0	0/0	0/0	0/0	0/1
ptg000075l_path_1	296610	100109415|F|0-42:T>G-42:T>G	T	G	.	PASS	.	GT	0/0	0/0	0/0	0/0	0/0	0/0	0/0	0/0	0/0	0/0	0/0	0/0	0/0	0/0	0/0	0/0	0/0	1/1	0/0	0/0	0/0	1/1	0/0	0/0	0/0	0/0	0/0	0/0	0/0	0/1	0/0	0/0	0/0	0/0	./.	0/0	0/0	0/0	0/0	0/1	0/0
ptg000045l_path_1	16253595	100111921|F|0-42:C>T-42:C>T	C	T	.	PASS	.	GT	0/0	0/0	0/0	0/0	0/0	0/0	0/0	0/1	0/1	0/0	0/0	0/0	0/0	0/0	0/0	0/0	0/0	0/1	0/0	0/0	0/0	0/0	0/0	0/0	0/0	0/0	0/1	0/1	0/0	0/0	0/0	0/0	0/0	0/0	./.	0/0	0/0	0/0	0/0	0/0	0/0
ptg000045l_path_1	2200273	100112862|F|0-42:G>A-42:G>A	G	A	.	PASS	.	GT	0/0	0/0	0/0	0/0	0/0	0/0	0/0	0/0	0/0	0/0	0/0	0/0	0/0	0/0	0/0	0/0	0/0	0/0	0/0	0/0	0/0	0/0	0/0	0/0	0/0	0/0	0/0	0/0	0/0	0/0	0/0	0/0	0/0	0/0	./.	0/0	0/0	0/0	0/0	0/0	0/0
ptg000026l_path_1	4940418	100114563|F|0-42:G>A-42:G>A	G	A	.	PASS	.	GT	1/1	1/1	1/1	1/1	1/1	1/1	1/1	1/1	1/1	1/1	1/1	1/1	1/1	1/1	1/1	1/1	1/1	1/1	1/1	1/1	1/1	1/1	1/1	1/1	1/1	1/1	1/1	1/1	1/1	1/1	1/1	1/1	1/1	1/1	./.	1/1	1/1	1/1	1/1	1/1	1/1
ptg000033l_path_1	1889803	100118253|F|0-42:T>C-42:T>C	T	C	.	PASS	.	GT	0/1	0/1	0/0	0/0	0/1	1/1	0/1	1/1	0/1	1/1	0/1	0/0	0/1	0/0	0/0	1/1	1/1	0/0	0/1	0/1	0/0	1/1	0/0	0/1	0/0	1/1	0/0	0/1	1/1	1/1	0/0	0/0	0/1	1/1	./.	0/1	0/0	1/1	0/1	0/1	0/1
ptg000007l_path_1	3365478	100124686|F|0-42:T>C-42:T>C	T	C	.	PASS	.	GT	1/1	0/0	0/0	0/0	0/0	0/0	0/0	0/0	0/0	0/0	0/0	0/0	0/0	0/0	0/0	0/0	0/0	0/0	0/0	0/0	0/0	0/0	0/0	0/0	0/0	0/0	0/0	0/0	0/0	0/0	0/0	0/0	0/0	0/0	./.	0/0	0/0	0/0	0/0	0/0	0/0
ptg000045l_path_1	5728917	100125149|F|0-42:A>G-42:A>G	A	G	.	PASS	.	GT	0/0	0/0	0/1	0/0	0/0	0/0	0/0	0/0	0/0	0/0	0/0	0/0	0/0	0/0	0/0	0/0	0/0	0/0	0/0	0/0	0/0	0/0	0/0	0/0	0/0	0/0	0/0	0/0	0/0	0/0	0/0	0/0	0/0	0/0	./.	0/0	0/0	0/0	0/0	0/0	0/0
ptg000045l_path_1	16264833	100129633|F|0-42:A>G-42:A>G	A	G	.	PASS	.	GT	0/0	0/0	0/0	0/0	0/0	0/0	0/0	0/0	0/0	0/0	0/0	0/0	0/0	0/0	0/0	0/0	0/0	0/0	0/0	0/0	0/0	0/0	0/0	0/0	0/0	0/0	0/0	0/0	0/0	0/0	0/0	0/0	0/0	0/0	./.	0/0	0/0	0/0	0/0	0/0	0/0
ptg000021l_path_1	1113650	100135623|F|0-42:A>C-42:A>C	A	C	.	PASS	.	GT	1/1	0/0	0/0	0/0	0/0	0/0	0/0	0/1	0/1	0/0	0/0	0/0	0/0	0/0	0/0	1/1	0/0	0/0	0/1	0/0	0/0	0/0	0/0	0/1	0/0	0/0	1/1	1/1	0/1	0/0	0/1	0/1	0/0	0/0	./.	0/0	0/0	0/0	0/1	0/0	0/1
ptg000040l_path_1	13594490	100136121|F|0-42:C>T-42:C>T	C	T	.	PASS	.	GT	1/1	1/1	1/1	1/1	1/1	1/1	1/1	1/1	1/1	1/1	1/1	1/1	1/1	1/1	1/1	1/1	1/1	1/1	1/1	1/1	1/1	1/1	1/1	1/1	1/1	1/1	1/1	1/1	1/1	1/1	1/1	1/1	1/1	1/1	0/0	1/1	1/1	1/1	1/1	1/1	1/1
ptg000061l_path_1	4132877	100144749|F|0-42:T>C-42:T>C	T	C	.	PASS	.	GT	0/0	0/0	0/1	1/1	0/0	0/0	0/0	0/0	0/0	0/0	0/0	0/1	0/0	0/0	0/1	0/0	0/0	0/0	0/0	0/0	0/0	0/0	1/1	0/0	1/1	0/0	0/0	0/0	0/0	0/0	0/0	0/0	0/0	0/1	./.	0/0	0/0	0/0	0/0	0/0	0/0
ptg000021l_path_1	13809432	100050658|F|0-43:A>G-43:A>G	A	G	.	PASS	.	GT	0/0	0/0	0/0	0/0	0/1	0/0	0/0	0/1	0/0	0/0	0/0	0/0	0/0	0/0	0/0	0/0	0/0	0/0	0/0	0/0	0/0	0/1	0/0	0/0	0/0	0/0	0/0	0/0	0/0	0/1	0/0	0/0	0/0	0/0	./.	0/0	0/0	0/0	0/0	0/0	0/0
ptg000021l_path_1	5495478	100065817|F|0-43:T>A-43:T>A	T	A	.	PASS	.	GT	0/0	0/0	0/0	0/0	0/1	0/0	0/0	0/0	0/0	0/0	0/0	0/0	0/0	0/0	0/0	0/0	0/1	0/0	0/0	0/0	0/1	0/0	0/0	0/0	0/0	0/0	0/0	0/0	0/1	0/0	0/0	0/1	0/0	0/0	./.	0/0	0/0	0/0	0/0	0/1	0/0
ptg000061l_path_1	1816069	100074943|F|0-43:C>A-43:C>A	C	A	.	PASS	.	GT	0/0	0/1	0/0	0/0	0/0	0/0	0/0	0/0	0/0	0/0	0/0	0/0	0/0	0/1	0/0	0/0	0/0	0/0	0/0	0/0	0/0	0/0	0/0	0/0	0/1	0/1	0/0	0/0	0/0	0/0	0/0	0/0	0/0	0/1	./.	0/1	0/0	0/0	0/0	0/0	0/0
ptg000047l_path_1	14925474	100075661|F|0-43:T>A-43:T>A	T	A	.	PASS	.	GT	0/0	1/1	0/0	0/1	0/0	0/0	0/1	0/0	0/0	0/0	0/0	0/0	0/0	0/0	0/0	0/0	0/0	0/0	0/0	0/0	0/0	0/1	0/0	0/0	1/1	1/1	1/1	0/1	0/0	0/0	0/0	0/0	0/0	1/1	./.	0/1	0/0	0/0	0/0	0/0	0/0
ptg000005l_path_1	25280535	100077463|F|0-43:G>T-43:G>T	G	T	.	PASS	.	GT	0/0	0/0	0/0	0/0	0/0	0/0	0/0	0/0	0/0	0/0	0/0	0/1	0/0	0/0	0/0	0/0	0/0	0/0	0/0	0/0	0/0	0/0	0/0	0/0	0/1	0/0	0/0	0/0	0/0	0/0	0/0	0/0	0/0	0/0	./.	0/0	0/0	0/0	0/0	0/0	0/0
ptg000040l_path_1	9656883	100077698|F|0-43:C>T-43:C>T	C	T	.	PASS	.	GT	0/0	0/0	0/0	0/0	0/0	0/0	0/0	0/0	0/0	0/0	0/0	0/0	0/0	0/0	0/0	0/0	0/0	0/0	0/0	0/0	0/0	0/0	0/0	0/0	0/0	0/0	0/0	0/0	0/0	0/0	0/1	0/0	0/0	1/1	./.	0/0	0/0	0/0	0/0	0/0	0/0
ptg000002l_path_1	6191490	100082682|F|0-43:G>A-43:G>A	G	A	.	PASS	.	GT	0/0	0/0	0/0	0/0	0/0	0/1	0/1	0/0	1/1	0/1	0/1	0/0	0/1	0/0	0/0	0/1	0/1	1/1	0/1	1/1	1/1	0/1	0/0	1/1	0/0	0/0	0/1	0/1	0/1	0/0	0/1	0/1	0/0	0/0	./.	0/0	0/0	0/0	1/1	0/0	0/1
ptg000079l_path_1	282499	100091477|F|0-43:A>T-43:A>T	A	T	.	PASS	.	GT	0/0	0/1	0/0	0/0	0/0	0/0	0/0	0/0	0/0	0/0	0/0	0/0	0/0	0/0	0/0	0/0	0/0	0/0	0/0	0/0	0/0	0/0	0/0	0/0	0/0	0/0	0/0	0/0	0/0	0/0	0/0	0/0	0/0	0/0	./.	0/0	0/0	0/0	0/0	0/0	0/0
ptg000005l_path_1	24858204	100096742|F|0-43:C>G-43:C>G	C	G	.	PASS	.	GT	0/0	0/0	0/0	0/0	0/0	0/0	0/0	0/0	0/0	0/0	0/0	0/0	0/0	0/0	0/0	0/0	0/0	0/1	0/0	0/0	0/0	0/0	0/0	0/0	0/0	0/0	0/0	0/0	0/0	0/0	0/0	0/0	0/0	0/0	./.	0/0	0/0	0/1	0/1	0/0	0/0
ptg000022l_path_1	4054641	100097899|F|0-43:A>G-43:A>G	A	G	.	PASS	.	GT	0/0	0/0	0/0	0/0	0/0	0/0	0/0	0/0	0/0	0/0	0/0	0/0	0/0	0/0	0/0	0/0	0/0	0/0	0/0	0/0	0/0	0/0	0/0	0/0	0/0	0/0	0/0	0/0	0/0	0/0	0/0	0/0	0/0	0/0	./.	0/0	0/1	0/0	0/0	0/0	0/0
ptg000001l_path_1	1243339	100102205|F|0-43:C>T-43:C>T	C	T	.	PASS	.	GT	0/0	0/0	0/0	0/0	0/0	0/0	0/0	0/0	0/0	0/0	0/0	0/0	0/0	0/0	0/0	0/0	0/0	0/0	0/0	0/0	0/0	0/0	0/0	0/0	0/0	0/0	0/0	0/0	0/0	0/0	0/0	0/0	0/0	0/0	1/1	0/0	0/0	0/0	0/0	0/0	0/0
ptg000059l_path_1	11763706	100108063|F|0-43:A>G-43:A>G	A	G	.	PASS	.	GT	0/0	1/1	1/1	1/1	0/0	0/0	0/0	0/0	0/1	0/1	0/0	1/1	0/1	1/1	1/1	0/1	0/0	0/0	0/0	0/0	0/0	0/0	1/1	0/0	1/1	1/1	0/0	0/0	0/0	0/0	0/0	0/1	0/0	1/1	./.	1/1	1/1	0/0	0/0	0/0	0/0
ptg000033l_path_1	13929284	100108653|F|0-43:A>G-43:A>G	A	G	.	PASS	.	GT	0/0	0/0	0/0	0/0	0/0	0/0	0/1	0/0	0/0	0/0	0/0	0/0	0/1	0/0	0/0	0/1	0/0	0/0	0/1	0/0	0/1	0/0	0/0	0/0	0/0	0/0	0/1	0/0	0/0	0/1	0/0	0/0	0/1	0/0	./.	0/0	0/0	0/1	0/0	0/0	0/0
ptg000005l_path_1	4028982	100109654|F|0-43:C>T-43:C>T	C	T	.	PASS	.	GT	0/1	0/1	0/1	0/1	0/0	0/0	0/0	0/1	0/1	0/0	0/0	0/0	0/1	0/1	0/1	0/1	0/0	0/0	0/1	0/0	0/0	1/1	0/1	0/1	0/1	0/0	0/0	0/0	0/0	0/0	0/0	0/1	0/1	0/0	./.	0/1	0/0	0/0	0/0	0/0	0/0
ptg000001l_path_1	13099853	100112871|F|0-43:C>T-43:C>T	C	T	.	PASS	.	GT	0/1	0/0	0/0	0/0	0/0	0/0	0/0	0/1	0/0	0/0	0/0	0/0	0/0	0/0	0/0	0/0	0/0	0/1	0/0	0/0	0/0	0/0	0/0	0/0	0/0	0/0	0/0	0/0	0/0	0/1	0/0	0/0	0/0	0/0	./.	0/0	0/0	0/0	1/1	0/0	0/0
ptg000059l_path_1	9271341	100120376|F|0-43:C>A-43:C>A	C	A	.	PASS	.	GT	0/0	1/1	1/1	1/1	0/0	0/1	0/0	0/1	0/0	0/0	0/0	1/1	0/0	1/1	1/1	0/0	0/0	0/0	0/0	0/0	0/0	0/0	1/1	0/0	1/1	1/1	0/0	0/0	0/0	0/1	0/0	0/0	0/0	1/1	./.	1/1	1/1	0/0	0/1	0/0	0/0
ptg000011l_path_1	6201456	100129920|F|0-43:A>T-43:A>T	A	T	.	PASS	.	GT	0/0	0/0	0/0	0/0	0/0	0/0	0/1	0/0	0/0	0/0	0/0	0/0	0/0	0/0	0/0	0/1	0/0	0/0	0/1	0/0	0/0	0/1	0/0	0/0	0/0	0/0	0/1	0/1	1/1	0/1	0/0	0/1	0/0	0/0	./.	0/0	0/0	0/0	0/1	0/0	0/1
ptg000036l_path_1	6018239	100130636|F|0-43:A>T-43:A>T	A	T	.	PASS	.	GT	0/1	0/0	0/0	0/0	0/0	0/1	0/0	0/1	0/0	0/0	0/1	0/0	0/0	0/0	0/0	0/0	0/1	0/1	0/0	0/1	0/0	1/1	0/0	0/1	0/0	0/0	0/1	0/0	0/1	0/1	0/0	0/0	0/0	0/0	./.	0/0	0/0	0/0	1/1	0/0	0/0
ptg000001l_path_1	22990898	100136058|F|0-43:T>C-43:T>C	T	C	.	PASS	.	GT	0/0	0/0	0/0	0/0	0/0	0/0	0/0	0/0	0/0	0/0	0/0	0/0	0/0	0/0	0/0	0/0	0/0	0/0	0/0	0/0	0/0	0/0	0/0	0/0	0/0	0/0	0/0	0/0	0/0	0/0	0/0	0/0	0/0	0/0	./.	0/0	0/0	0/0	0/0	0/0	0/0
ptg000109l_path_1	470873	100138162|F|0-43:G>A-43:G>A	G	A	.	PASS	.	GT	0/0	0/0	0/0	0/0	0/1	0/0	0/1	0/1	0/1	1/1	0/0	0/0	0/0	0/0	0/0	0/1	0/1	0/0	0/0	0/1	0/1	1/1	0/0	0/1	0/0	0/0	0/1	0/1	0/0	0/1	0/0	0/1	1/1	0/0	./.	0/0	0/0	0/1	0/0	0/1	1/1
ptg000005l_path_1	15122429	100139237|F|0-43:G>A-43:G>A	G	A	.	PASS	.	GT	0/0	0/1	0/0	0/0	0/0	0/0	0/0	0/0	0/0	0/0	0/0	0/0	0/0	0/1	0/0	0/0	0/0	0/0	0/0	0/0	0/0	0/0	0/0	0/0	0/0	0/1	0/0	0/0	0/0	0/0	0/0	0/0	0/0	0/1	./.	0/0	0/0	0/0	0/0	0/0	0/0
ptg000005l_path_1	13545698	100144431|F|0-43:G>A-43:G>A	G	A	.	PASS	.	GT	0/0	0/0	0/0	0/0	0/1	0/0	0/0	0/1	0/0	0/0	0/1	0/0	0/1	0/0	0/0	0/0	0/0	0/1	0/0	0/1	0/1	0/0	0/0	0/1	0/0	0/0	0/1	0/0	0/1	0/0	0/0	0/0	0/0	0/0	./.	0/0	0/0	0/0	0/0	1/1	0/0
ptg000019l_path_1	5472837	100065135|F|0-44:T>A-44:T>A	T	A	.	PASS	.	GT	0/1	0/0	0/0	0/0	0/0	0/0	0/0	0/0	0/0	0/0	0/0	0/0	0/0	0/0	0/0	0/0	0/0	0/0	0/0	0/0	0/0	0/0	0/0	0/0	0/0	0/0	0/0	0/0	0/0	0/0	0/0	0/0	0/0	0/0	./.	0/0	0/0	0/0	0/0	0/0	0/0
ptg000076l_path_1	3568097	100066129|F|0-44:C>T-44:C>T	C	T	.	PASS	.	GT	0/0	0/0	0/1	1/1	0/0	0/0	0/0	0/0	0/0	0/0	0/0	0/1	0/0	1/1	1/1	0/0	0/0	0/0	0/0	0/0	0/0	0/0	0/1	0/0	0/0	0/0	0/0	0/0	0/0	0/0	0/0	0/0	0/0	0/0	./.	1/1	0/0	0/0	0/0	0/0	0/0
ptg000045l_path_1	3458066	100075124|F|0-44:C>A-44:C>A	C	A	.	PASS	.	GT	0/0	0/0	0/0	0/0	0/0	0/0	0/0	0/0	0/0	0/0	0/0	0/0	0/0	0/0	0/0	0/0	0/0	0/0	0/0	0/0	0/0	0/0	0/0	0/0	0/0	0/0	0/0	0/0	0/0	0/0	0/0	0/0	0/0	0/0	./.	0/0	0/0	0/0	0/0	0/0	0/0
ptg000020l_path_1	2400089	100075801|F|0-44:A>T-44:A>T	A	T	.	PASS	.	GT	0/0	0/0	0/0	0/0	0/0	0/0	0/0	0/0	0/0	0/0	0/0	0/0	0/0	0/0	0/0	0/0	0/0	0/0	0/0	0/0	0/0	0/0	0/0	0/0	0/0	0/1	0/0	0/0	0/0	0/0	0/0	0/0	0/0	0/0	./.	0/0	0/0	0/0	0/0	0/0	0/0
ptg000001l_path_1	8867850	100076264|F|0-44:C>A-44:C>A	C	A	.	PASS	.	GT	0/0	0/0	0/0	0/0	0/0	0/0	0/0	0/0	0/0	0/0	0/0	0/0	0/0	0/0	0/0	0/0	0/0	0/0	0/0	0/0	0/0	0/0	0/0	0/0	0/0	0/0	0/0	0/0	0/1	0/0	0/0	0/0	0/0	0/0	./.	0/0	0/0	0/0	0/0	0/0	0/0
ptg000001l_path_1	7226453	100076955|F|0-44:G>A-44:G>A	G	A	.	PASS	.	GT	0/0	0/0	0/1	0/1	0/0	0/0	0/0	0/0	0/0	0/0	0/0	0/1	0/0	0/0	0/1	0/0	0/0	0/0	0/0	0/0	0/0	0/0	0/0	0/0	0/1	0/0	0/0	0/0	0/0	0/0	0/0	0/0	0/0	0/1	./.	0/0	0/0	0/0	0/0	0/0	0/0
ptg000045l_path_1	6617214	100084274|F|0-44:T>C-44:T>C	T	C	.	PASS	.	GT	0/1	0/0	0/0	0/0	0/1	0/1	0/1	0/1	1/1	1/1	0/0	0/0	1/1	0/0	0/0	0/1	0/1	0/1	0/0	0/0	0/1	1/1	0/0	0/1	0/0	0/0	0/0	0/1	0/1	0/1	0/1	0/1	0/1	0/0	./.	0/0	0/0	1/1	0/1	0/0	0/1
ptg000059l_path_1	4024999	100091194|F|0-44:C>G-44:C>G	C	G	.	PASS	.	GT	0/0	0/0	0/0	0/0	0/0	0/0	0/0	0/0	0/0	0/0	0/0	0/0	0/0	0/0	0/0	0/0	0/0	0/0	0/0	0/1	0/1	0/1	0/0	0/1	0/0	0/0	0/0	0/0	0/0	0/0	0/0	0/0	0/0	0/0	0/0	0/0	0/0	0/1	0/0	0/0	0/0
ptg000051l_path_1	624097	100096295|F|0-44:A>T-44:A>T	A	T	.	PASS	.	GT	0/0	0/0	0/0	0/1	0/0	0/0	0/0	0/0	0/0	0/0	0/0	0/0	0/0	0/1	0/0	0/0	0/0	0/0	0/0	0/0	0/0	0/0	0/0	0/0	0/0	0/0	0/0	0/0	0/0	0/0	0/0	0/0	0/0	0/0	./.	0/0	0/0	0/0	0/0	0/0	0/0
ptg000007l_path_1	4249814	100101751|F|0-44:A>C-44:A>C	A	C	.	PASS	.	GT	0/0	0/0	0/0	0/0	0/0	0/0	0/0	0/0	0/0	0/0	0/0	0/0	0/0	0/0	0/0	0/0	0/0	0/0	0/0	0/0	0/0	0/0	0/0	0/0	0/0	0/0	0/0	0/0	0/0	0/0	0/0	0/0	0/0	0/0	./.	0/0	0/0	0/0	0/0	0/0	0/0
ptg000011l_path_1	5322211	100103907|F|0-44:G>A-44:G>A	G	A	.	PASS	.	GT	0/0	0/0	0/0	0/0	0/1	0/0	0/1	0/0	0/0	0/0	0/0	0/0	0/0	0/0	0/0	0/1	0/0	0/0	1/1	0/0	0/1	0/1	0/0	0/0	0/0	0/0	0/1	0/1	1/1	0/1	0/1	1/1	1/1	0/0	./.	0/0	0/1	0/0	0/1	1/1	0/0
ptg000074l_path_1	3708978	100104104|F|0-44:G>T-44:G>T	G	T	.	PASS	.	GT	0/1	0/0	0/0	0/0	0/1	0/0	0/1	0/1	0/1	0/1	0/0	0/0	0/0	0/0	0/0	0/0	0/0	1/1	0/0	0/1	0/0	1/1	0/0	0/0	0/0	0/0	0/0	0/0	0/0	1/1	0/1	0/0	0/1	0/0	./.	0/0	0/0	1/1	0/0	0/0	0/1
UNK	110	100106870|F|0-44:A>T-44:A>T	A	T	.	PASS	.	GT	0/0	0/0	0/0	0/0	0/0	0/0	0/0	0/0	0/0	0/0	0/0	0/0	0/0	0/0	0/0	0/0	0/0	0/0	0/0	0/0	0/0	0/0	0/0	0/0	0/0	0/0	0/0	0/0	0/0	0/0	0/0	0/0	0/0	0/0	./.	0/0	0/0	0/0	0/0	0/0	0/0
ptg000008l_path_1	4089904	100107080|F|0-44:C>T-44:C>T	C	T	.	PASS	.	GT	0/0	0/0	0/0	0/0	0/0	0/0	0/1	0/0	0/0	0/0	0/0	0/0	0/0	./.	0/0	0/0	0/0	0/0	0/0	0/0	0/0	0/0	0/0	0/0	0/0	0/0	0/0	0/1	0/0	0/0	0/0	0/0	0/0	0/0	0/0	0/0	0/0	0/0	0/0	0/0	0/0
ptg000021l_path_1	588314	100112672|F|0-44:C>T-44:C>T	C	T	.	PASS	.	GT	0/0	0/1	0/1	0/0	0/0	0/0	0/0	0/0	0/0	0/0	0/0	0/0	0/0	0/0	0/1	0/0	0/0	0/0	0/0	0/0	0/0	0/0	0/0	0/0	1/1	0/0	0/0	0/0	0/0	0/0	0/0	0/0	0/0	0/0	./.	1/1	0/0	0/0	0/0	0/0	0/0
ptg000001l_path_1	13099854	100112871|F|0-44:G>A-44:G>A	G	A	.	PASS	.	GT	0/0	0/0	0/0	0/0	0/0	0/0	0/0	0/0	0/0	0/0	0/0	0/0	0/0	0/0	0/0	0/0	0/0	0/0	0/0	0/0	0/0	0/0	0/0	0/0	0/0	0/0	0/0	0/0	0/0	0/0	0/0	0/0	0/0	0/0	1/1	0/0	0/0	0/0	./.	0/0	0/0
ptg000026l_path_1	20438388	100117169|F|0-44:A>G-44:A>G	A	G	.	PASS	.	GT	0/0	0/0	0/0	0/0	0/0	0/0	0/0	0/0	0/0	0/0	0/0	0/0	0/0	0/0	0/0	0/0	0/0	0/0	0/0	0/0	0/0	0/0	0/0	0/0	0/0	0/0	0/0	0/0	0/0	0/0	0/0	0/0	0/0	0/0	1/1	0/0	0/0	0/0	0/0	0/0	0/0
ptg000020l_path_1	2466899	100117438|F|0-44:C>T-44:C>T	C	T	.	PASS	.	GT	0/0	1/1	1/1	0/0	0/0	0/0	0/0	0/0	0/0	0/0	0/0	1/1	0/0	0/0	1/1	0/0	0/0	0/0	0/0	0/0	0/0	0/0	1/1	0/0	0/0	0/1	0/0	0/0	0/0	0/0	0/0	0/0	0/0	1/1	./.	0/0	0/0	0/0	0/0	0/0	0/0
ptg000026l_path_1	5512585	100118863|F|0-44:C>T-44:C>T	C	T	.	PASS	.	GT	0/0	0/1	0/1	0/0	0/0	0/0	0/0	0/0	0/0	0/0	0/0	0/0	0/0	0/0	0/0	0/0	0/0	0/0	0/0	0/0	0/0	0/0	0/0	0/0	0/0	0/0	0/0	0/0	0/0	0/0	0/0	0/0	0/0	0/0	./.	0/0	0/0	0/0	0/0	0/0	0/0
ptg000021l_path_1	10693214	100121438|F|0-44:C>T-44:C>T	C	T	.	PASS	.	GT	1/1	0/0	0/0	0/0	0/1	1/1	0/1	0/1	1/1	0/0	1/1	0/0	0/1	0/0	0/0	0/1	0/1	0/1	1/1	1/1	0/0	0/1	0/0	0/1	0/0	0/0	1/1	1/1	0/0	1/1	1/1	1/1	1/1	0/0	./.	0/0	0/0	1/1	1/1	0/1	1/1
ptg000012l_path_1	4602250	100124750|F|0-44:T>G-44:T>G	T	G	.	PASS	.	GT	0/0	0/0	0/0	0/0	0/0	0/0	0/0	0/0	0/0	0/0	0/0	0/0	0/0	0/0	0/0	0/0	0/0	0/0	0/0	0/0	0/0	0/0	0/0	0/0	0/0	0/0	0/0	0/0	0/0	0/0	0/0	0/0	0/0	0/0	./.	0/0	0/0	0/0	0/0	0/1	0/0
[truncated: 25,634 more rows]
[truncated: 48 more columns]
