# Supplementary material for: A long-read–based de novo assembly of Magallana bilineata for improved tropical oyster aquaculture
Source: G3 (Bethesda). 2025 Oct 19;15(12):jkaf242. doi: 10.1093/g3journal/jkaf242 (PMC12693617; doi:10.1093/g3journal/jkaf242)
Supplement: jkaf242_Supplementary_Data [file jkaf242_supplementary_data.zip › Supplemental_Table_S1_G3-2025-406155.csv]

SampleID	Tissue	Date	Location
Trincomalee01	adductor muscle	May 06, 2024	Koddiyar Bay, Trincomalee, Sri Lanka
Trincomalee02	adductor muscle	May 06, 2024	Koddiyar Bay, Trincomalee, Sri Lanka
Trincomalee03	adductor muscle	May 06, 2024	Koddiyar Bay, Trincomalee, Sri Lanka
Trincomalee04	adductor muscle	May 06, 2024	Koddiyar Bay, Trincomalee, Sri Lanka
Trincomalee05	adductor muscle	May 06, 2024	Koddiyar Bay, Trincomalee, Sri Lanka
Trincomalee06	adductor muscle	May 06, 2024	Koddiyar Bay, Trincomalee, Sri Lanka
Trincomalee07	adductor muscle	May 06, 2024	Koddiyar Bay, Trincomalee, Sri Lanka
Trincomalee08	adductor muscle	May 06, 2024	Koddiyar Bay, Trincomalee, Sri Lanka
Trincomalee09	adductor muscle	May 06, 2024	Koddiyar Bay, Trincomalee, Sri Lanka
Trincomalee10	adductor muscle	May 06, 2024	Koddiyar Bay, Trincomalee, Sri Lanka
Trincomalee11	adductor muscle	May 06, 2024	Koddiyar Bay, Trincomalee, Sri Lanka
Trincomalee12	adductor muscle	May 06, 2024	Koddiyar Bay, Trincomalee, Sri Lanka
Trincomalee13	adductor muscle	May 06, 2024	Koddiyar Bay, Trincomalee, Sri Lanka
Trincomalee14	adductor muscle	May 06, 2024	Koddiyar Bay, Trincomalee, Sri Lanka
Trincomalee15	adductor muscle	May 06, 2024	Koddiyar Bay, Trincomalee, Sri Lanka
Trincomalee16	adductor muscle	May 06, 2024	Koddiyar Bay, Trincomalee, Sri Lanka
Trincomalee17	adductor muscle	May 06, 2024	Koddiyar Bay, Trincomalee, Sri Lanka
Trincomalee18	adductor muscle	May 06, 2024	Koddiyar Bay, Trincomalee, Sri Lanka
Trincomalee19	adductor muscle	May 06, 2024	Koddiyar Bay, Trincomalee, Sri Lanka
Trincomalee20	adductor muscle	May 06, 2024	Koddiyar Bay, Trincomalee, Sri Lanka
Kalpitiya01	adductor muscle	Feb 24, 2024	Oyster farm, Kalpitiya, Sri Lanka
Kalpitiya02	adductor muscle	Feb 24, 2024	Oyster farm, Kalpitiya, Sri Lanka
Kalpitiya03	adductor muscle	Feb 24, 2024	Oyster farm, Kalpitiya, Sri Lanka
Kalpitiya04	adductor muscle	Feb 24, 2024	Oyster farm, Kalpitiya, Sri Lanka
Kalpitiya05	adductor muscle	Feb 24, 2024	Oyster farm, Kalpitiya, Sri Lanka
Kalpitiya06	adductor muscle	Feb 24, 2024	Oyster farm, Kalpitiya, Sri Lanka
Kalpitiya07	adductor muscle	Feb 24, 2024	Oyster farm, Kalpitiya, Sri Lanka
Kalpitiya08	adductor muscle	Feb 24, 2024	Oyster farm, Kalpitiya, Sri Lanka
Kalpitiya09	adductor muscle	Feb 24, 2024	Oyster farm, Kalpitiya, Sri Lanka
Kalpitiya10	adductor muscle	Feb 24, 2024	Oyster farm, Kalpitiya, Sri Lanka
Kalpitiya11	adductor muscle	Feb 24, 2024	Oyster farm, Kalpitiya, Sri Lanka
Kalpitiya12	adductor muscle	Feb 24, 2024	Oyster farm, Kalpitiya, Sri Lanka
Kalpitiya13	adductor muscle	Feb 24, 2024	Oyster farm, Kalpitiya, Sri Lanka
Kalpitiya14	adductor muscle	Feb 24, 2024	Oyster farm, Kalpitiya, Sri Lanka
Kalpitiya15	adductor muscle	Feb 24, 2024	Oyster farm, Kalpitiya, Sri Lanka
Kalpitiya16	adductor muscle	Feb 24, 2024	Oyster farm, Kalpitiya, Sri Lanka
Kalpitiya17	adductor muscle	Feb 24, 2024	Oyster farm, Kalpitiya, Sri Lanka
Kalpitiya18	adductor muscle	Feb 24, 2024	Oyster farm, Kalpitiya, Sri Lanka
Kalpitiya19	adductor muscle	Feb 24, 2024	Oyster farm, Kalpitiya, Sri Lanka
Kalpitiya20	adductor muscle	Feb 24, 2024	Oyster farm, Kalpitiya, Sri Lanka
Achcahnkulum01	adductor muscle	Feb 26, 2024	Achchankulum, Sri Lanka
Achcahnkulum02	adductor muscle	Feb 26, 2024	Achchankulum, Sri Lanka
Achcahnkulum03	adductor muscle	Feb 26, 2024	Achchankulum, Sri Lanka
Achcahnkulum04	adductor muscle	Feb 26, 2024	Achchankulum, Sri Lanka
Achcahnkulum05	adductor muscle	Feb 26, 2024	Achchankulum, Sri Lanka
Achcahnkulum06	adductor muscle	Feb 26, 2024	Achchankulum, Sri Lanka
Achcahnkulum07	adductor muscle	Feb 26, 2024	Achchankulum, Sri Lanka
Achcahnkulum08	adductor muscle	Feb 26, 2024	Achchankulum, Sri Lanka
Achcahnkulum09	adductor muscle	Feb 26, 2024	Achchankulum, Sri Lanka
Achcahnkulum10	adductor muscle	Feb 26, 2024	Achchankulum, Sri Lanka
Achcahnkulum11	adductor muscle	Feb 26, 2024	Achchankulum, Sri Lanka
Achcahnkulum12	adductor muscle	Feb 26, 2024	Achchankulum, Sri Lanka
Achcahnkulum13	adductor muscle	Feb 26, 2024	Achchankulum, Sri Lanka
Achcahnkulum14	adductor muscle	Feb 26, 2024	Achchankulum, Sri Lanka
Achcahnkulum15	adductor muscle	Feb 26, 2024	Achchankulum, Sri Lanka
Achcahnkulum16	adductor muscle	Feb 26, 2024	Achchankulum, Sri Lanka
Achcahnkulum17	adductor muscle	Feb 26, 2024	Achchankulum, Sri Lanka
Achcahnkulum18	adductor muscle	Feb 26, 2024	Achchankulum, Sri Lanka
Achcahnkulum19	adductor muscle	Feb 26, 2024	Achchankulum, Sri Lanka
Achcahnkulum20	adductor muscle	Feb 26, 2024	Achchankulum, Sri Lanka
Fiji01	adductor muscle	April, 2024	Viti Levu, Fiji
Fiji02	adductor muscle	April, 2024	Viti Levu, Fiji
Fiji03	adductor muscle	April, 2024	Viti Levu, Fiji
Fiji04	adductor muscle	April, 2024	Viti Levu, Fiji
Fiji05	adductor muscle	April, 2024	Viti Levu, Fiji
Fiji06	adductor muscle	April, 2024	Viti Levu, Fiji
Fiji07	adductor muscle	April, 2024	Viti Levu, Fiji
Fiji08	adductor muscle	April, 2024	Viti Levu, Fiji
Fiji09	adductor muscle	April, 2024	Viti Levu, Fiji
Fiji10	adductor muscle	April, 2024	Viti Levu, Fiji
Fiji11	adductor muscle	April, 2024	Viti Levu, Fiji
Fiji12	adductor muscle	April, 2024	Viti Levu, Fiji
Fiji13	adductor muscle	April, 2024	Viti Levu, Fiji
Fiji14	adductor muscle	April, 2024	Viti Levu, Fiji
Fiji15	adductor muscle	April, 2024	Viti Levu, Fiji
Fiji16	adductor muscle	April, 2024	Viti Levu, Fiji
Fiji17	adductor muscle	April, 2024	Viti Levu, Fiji
Fiji18	adductor muscle	April, 2024	Viti Levu, Fiji
Fiji19	adductor muscle	April, 2024	Viti Levu, Fiji
Fiji20	adductor muscle	April, 2024	Viti Levu, Fiji
Fiji21	adductor muscle	April, 2024	Viti Levu, Fiji
Fiji22	adductor muscle	April, 2024	Viti Levu, Fiji
Fiji23	adductor muscle	April, 2024	Viti Levu, Fiji
Fiji24	adductor muscle	April, 2024	Viti Levu, Fiji
Fiji25	adductor muscle	April, 2024	Viti Levu, Fiji
Fiji26	adductor muscle	April, 2024	Viti Levu, Fiji
Fiji27	adductor muscle	April, 2024	Viti Levu, Fiji
Fiji28	adductor muscle	April, 2024	Viti Levu, Fiji
Fiji29	adductor muscle	April, 2024	Viti Levu, Fiji
Fiji30	adductor muscle	April, 2024	Viti Levu, Fiji
